# Supplementary material for: Mansonella ozzardi mitogenome and pseudogene characterisation provides new perspectives on filarial parasite systematics and CO-1 barcoding
Source: Sci Rep. 2018 Apr 18;8:6158. doi: 10.1038/s41598-018-24382-3 (PMC5906601; doi:10.1038/s41598-018-24382-3)
Supplement: Supplementary file 1 — Supplementary Information S1-5 [file 41598_2018_24382_MOESM1_ESM.zip]

Archive with 5 entries (5 files):
- 41598_2018_24382_MOESM1_ESM/S1_Supplementary information figure 1 Mitogenome nucleotide.fasta
- 41598_2018_24382_MOESM1_ESM/S2_Supplementary information figure 2 Mitogenome protein alignment.fasta
- 41598_2018_24382_MOESM1_ESM/S3_Supplementary information figure 3  CO1 alignment.fasta
- 41598_2018_24382_MOESM1_ESM/S4_Supplementary information figure 4 12S alignment.fasta
- 41598_2018_24382_MOESM1_ESM/S5_Supplementary information figure 5 5S alignment.fasta
