# Supplementary material for: Mansonella ozzardi mitogenome and pseudogene characterisation provides new perspectives on filarial parasite systematics and CO-1 barcoding
Source: Sci Rep. 2018 Apr 18;8:6158. doi: 10.1038/s41598-018-24382-3 (PMC5906601; doi:10.1038/s41598-018-24382-3)
Supplement: Supplementary file 1 — Supplementary Information S1-5 [file 41598_2018_24382_MOESM1_ESM.zip › 41598_2018_24382_MOESM1_ESM/S1_Supplementary information figure 1 Mitogenome nucleotide.fasta]

>G_pulchrum_AP017685
-GTAATGTTAGTATATT---TTTATTATTTTTGATTTTCTATCGA--AAG
ATTTATCATTATTGATAGAAATAAATATTAGTCTTCTAAACTGATAATAG
GGTTTTCCTT--TCTGTTTTTTTTTGTTTTATTTTTTTTTTTATTTTTTT
TATTTAGTTTTATTAATTTGTGTGTTTTGGATTATGTGATTTGATGGAGA
ATTTTTGTTGTTTGTACTTTTTTTTTTTTGTTTTTAATTAAGGAT-----
----GTGTTTTGTAGAGTTTTGGTTAATTATTATATTATTCAAGAGGTTT
GTGGGTATTATTTTTTAGTTTTTAGTAATTGGAAGTGGCAGTTTTTTGTT
TTAATGATGAAATCTGGTAGGGCTCCTTTTCATTTTTGGTTGTTTAGTGT
AACTAGGTTTTTGAAAAAATGATTTGTTTTGTGATTTTTA-ACTTTGCAA
AAATTACCTTATTTTGTTGTGTTGATTAATTTTTGCAGGGATTTGTTTTT
TATTATTATTTTTTTTGGTATAATTTTTTGCTATTTGCAGTTTTTTTTGC
TTCGAGATATTATTAATATGGTTGTTGTTTATTCTACGGAGTCTTTTAAT
TGATTATTATTTTTGAGTTTTTTTTCTTTTTTTGAGTCTTTGTATTTTGC
TTTTTTTTATTATATTGTTATATTTTTTGTTATTATATATGTTTATGGTG
TTTTGTTGAGTTTTTTTAGTGTGGAGTTTTTGTTTGTTTTTTTTAATGTT
CCTTTAAGTGTTACTTTTTTTTTGAAGTTGTTGTTGTTGCTAGGTATAAA
TGTTTTTGTTGGTGTTTGGTATTTGTTTATTTTGTTTTTTATAATTTTTT
TTTCTTTAGGTATTGGTTTTTGATTTTTTTATTTGTCTATGTATGGTTTT
ATTGTTGGTATTAAGTTTTATGACTATTTTTGTTATATTTTGTTGTCTTT
TATATTGTTATGTTTTTTTTAG--------C--TGTTTTAGTTTATTTT-
-----AAAATTTTTGATTTGTAATCAAAAGAAAAA--GGTAGT-TTGT--
-TTGTTAATTTTTTATTTATTTTTGTTTCTTTTTTT-GATTTTTTTTATT
TTTTTTTATTTTTTT-TTTTTTTGTTGATTTTTGGTATTGTTGATTTTTC
TTGAAGTGGTTGTGTTTTTTTTTTTGATTCTTTAAATTTTTTATTTTTAT
CTTTTATAAGAGTTTTGGTGTTGGGTTATATTGGATTTTCTGAAAGTAGA
TTTTCTTTGATTTTTTATAGATATCTTGTTATTTTTTTTAGTGTGTTATT
TTTTTTTAGTAATAATATGATTTTGTTATATGTTTTTTATGAATTGACAA
TGATTCCTATTTTATTTTGTTTGTTGGGTTTTGGTCGACAGGTTGAAAAA
ATTGGAGCTTGTTATTATTT-AATTTTTTATACTTTATTTTTTGGTTTGC
CTTATTTGTTTTTTTATAGTCATTTGATTTTTTTTTTTAATTTTGTTTAT
TATGATTTTTTTATGACTTATGAAAGTATGTTGTTTTTGAGGTTTTGTTT
TTTGGTTAAATTTCCTGTTTATTTTTTTCATTTATGGTTACCTAAAGCTC
ATGTTGAGGCTCCTACTAGTACTAGTATAGTTTTGGCTGGTGTTATATTA
AAATTGGGGGGTGTAGGAATATATCGGATAATAATGGGAAGAGGTTTTTT
TGGTTTGGAGGTTTGGTTGTTTTTGTCTTTTTTTAGAATGGTTTTTTGTT
CTTTCATTTGTATATTACAGAGTGATTCTAAGTCTTTAGCTGCTTATTCT
TCTATTTGTCATATGGGTTTTGTTTTATTGTCTGAAATGTGTATGGTTTA
CTATGGTAAAAGTATGGCTTTAGTTATAATGTTGGCACACGGGTATACTT
CGGTTTTAATGTTTTATTTTATTGGTGAGTTTTTTCATGTTTCTGGTAGA
CGCCTTATTTATTATTTTCGTGGTTTTTTTAATTGTAATTTATTGTTTAG
TTTGTTTTTTTGTTTGGTTATGATGTCTAATTTTAGTTTTCCTAGTGCTA
TTTCTTTTTTTTCTGAGTATGTGATGTTAAATTTTTTTAGTTCTATTTGT
TTTTTTGGTTTTATTTTTTTGTTTTTTTATTATATAATTTCTTTTTTTTA
TTCTGTCTATATTATGGTGTGTTTTTTGTTAGGTAAAGGTGGTGTAG---
AGGTTTTTGAGGGTCGATTTGTTTTTTGTTTGCCTTTAATTTTTATGATA
TATAATTTTTTTTGGTTTGGTTTTGTTATTTAATATGAATATTTTTTGTG
GATTGTTATATAAGCAT-AATTCTTTTAAGCAAAATATTTTTAATACTGT
TAATCATAAGTCTATTGGTACTAATTATATTATTTTAGGGTATTGAGCTG
GTTTAGGTGGATCTATTTTTTCTGTTTTTATGCGTGTTGAATTATCTTGT
CCTGGGGGTTTTTTATTAAGCGGTTCTGGTCAAATTTATAATTCTATTTT
AACTATACATGGTATTTTGATGATTTTTTTTATAGTTATACCTATTTTAA
TTGGTGGTTTTGGTAATTGAATGCTACCTGTGATATTAGGGGCTCCTGAG
ATAGCTTTTCCTCGTGTTAATGCTTTGTCTTTTTGGTTTACTTTTTCTGC
TTTGTTTATAGTATATTTTTCTTTTTTTGTGGGTGGTGGTCCTGGTGGTA
GTTGAACTTTATATCCTCCTTTAAGAGTTGAGGGTCAGCCTGAAATGGCT
ATAGATACTATAATTTTGGGTTTACATACGGTAGGTATTGGATCTTTATT
GGGTGCTATTAATTTTATGGTAACTACTCAAAATATACGGTCGGCTGCTG
TTACTTTGGATCAGATAAGAATATTTGTTTGAACTTCTTATTTAACTTCT
TTGTTGTTGGTGTTATCTGTTCCTGTATTAGCTGGTTCTTTATTGTTTTT
GTTGTTAGATCGTAATTTTAATGCTTCTTTTTATGATACTAAAATAGGGG
GTAATCCTTTATTATATCAACATTTGTTTTGATTTTTTGGCCATCCTGAG
GTTTATATTATTATTTTACCTGCATTTGGTATTATTAGGGAATGTGTTTT
ATATCTAACTGATAAGGAACGATTATTTGGTCAAGCAAGTATGGTTTATG
CTTCTATTTGAATTTCTGTTTTAGGCACGTCTGTTTGGGGCCATCATATA
TATACTGCAGGTCTTGATATTGATACTCGAACTTATTTTAGGGCAGCTAC
TGTTATTATTGCTATTCCTAGGGCAGTTAAGGTTTTTAATTGACTTGGGA
CTTTATTTGGTTCTCGTCAATATTTACAACCTGTGTGATGTTGGACATAT
AGTTTTATTTTTTTGTTTACTATTGGTGGTTTGAGTGGTATTATTTTGAG
TACTGCTAGGTTAGATATTGTTTTACATGATACATATTATGTAGTGGCAC
ATTTTCATTATACTTTGAGTTTAGGTGCTATTTTTGCTATTTTTAGTGGT
TTTTCTTTGTGGTTTCCTTACATGAGGGGGTGTGTTTTTGATAAAAATAT
AATAATAGCTGTTTTTTTTTGTTTTTTTATTGGTACAAATTTGACTTTTT
TTCCTATACATTTAGCTGGTATACAGGGTATACCTCGTAAGATTTTGGAT
TATCCTGACTCTTATTCTGTTTTTCAGGTAATTTCTTCTATTGGTTCTGT
GGTTTCTTTTATTGGTTTTATATTGTTTAATTATTTGCTTGTAGAAAGTA
TTTTTTTTTCTCGTAATTTGGGTAGTTCTTCTTATAATCATCATAGACCT
GTATATTCTGCTAGAATTCCTCCTTTGCCTGATTCTTTTAATGAGGAGGC
TTTTAGTTTAGGTTTGCAGTGAAATGTGATTTGGAAGGACACTCCTTTTT
ACAGGTATCGTCGTGTGGGTTATGGTTATTTTACTAAATAATTTTT----
GTAGGTTTAGGTTAAATTTTTAAACTGTTAGTTTTCAAAACTAAATAT--
---TTTATCC-------TGTTTTTA---TTTTTTA----TTTAATTTA--
----TTTAA---GATTTTTTTTTTCTGTTTTAT-----------------
---GTTTTTTTTTTTGTTTTTTAGAGTT-TGAGGTTTTTAAAAGTAGGAT
TTATTTTTCTTTAGGGGTTTTGTTTATGTGTTCTTATGTATCATTAGGTT
TTCATTCTTATTATTCTTATTTTGTTGTGTTAGTTTTTTTAAGTGGTGTT
TTGTCTCTTTTAAGGTACTTATGTAGTATATGTAATTTTGTTGATTTTGG
TAATTAT-TATTTTTTGTTTTTTTTTTGTTTTTTATTTTTTTTTA-----
TGTTTTTTGGGTT---TATTTTCAAT---AATGATTTTTTTTTTTGTGGT
TTTAATTTTTTTTATATTTATTGTGAT-TTGAGAATTTATTATGTTTTTT
GAATTATTTTTGTTTTATATTTGTTGTTAATTCTTATTAGTTATAATTTA
GAGGGTAATTTTTGTTTACGTAGCTTGTAAAATTTTATAGTTTTGAATAT
AAAATAGATTTT--CTATATCTGATTACGGCTCGGCTAGATAT-ATATTT
TTTA-------------------GATTAGTTTAA-TTAAAATTTTTGATT
TTGGTTTGAAAGATTATT--CTAAATTTTTTAAAT-GTTTTTTTAAAATC
TATTTTTTATTTACCTGCTAGTTTTTCTTTAAGTTATTTTTGAAATTTAG
GTAGTTTATTAGGTATTATATTAATTTCTCAGATTTTGACTGGTTTTTTT
TTGACTTTTTATTATTCTTCTTTAGATTCTTTTATAACGGTTCAATATGT
TATGTTTGAGGTTAAATTTGGTTGGTTATTGCGAGTTATACATTCTAATG
GAGCTTCTATGTTTTTTTTGTGTATATATGCTCATATTTTTAAAGGATTA
GTTTATGGAAGATATCGTTTGGTTATGGTATGACTAAGTGGTGTTGTTAT
GTATTTTTTGATAATGGGTATTGCTTTTACTGGTTATGCTTTGATTTGGG
GGCAAATAAGGTATTGAGCTGCTGTGGTTATTACTAGTTTGATAACATCT
ATTCCTTTTTTGGGTAAATATTTGGTTTGATGAATTTGGGGGGGGTTTAG
TGTTTGTGGTAATACTTTAGGTTTTTTTTATTCTATTCATTTTATTTTAC
CTTGATTGTTATTTATCTTGGTTATATTGCATCTTTTATTTTTGCATTTT
ACGGGTAGAACTTCTTCTTTATTTTGTCATGGTGATTATGATAAGATTCA
ATTTTTTCCTTTTTTCTGGATTAAGGATGGTTTAGATTTATTTTTTTATG
TTTTATTGTTTTTATTTGCTTTGATTTTTTCTTTTATTTTGAGGGATCCT
ATGATTTTTGTTGAATCTGATATTATAGCTAGACCTGCACATGTTGTGCC
TGAGTGATATTTTTTATATGCTTTTACTATCTTGCGAGCTGTTCCTAATA
AGTTGTTAGGGGTGATTTTGATATTTGGCAGAGTTTTTTGATTAATAGTT
CTTGTTTGACCTCGTGTTTATTTTATGATTTTAGATGTTTTTTTATTTTT
TTTTTGTAGTTGTTTTGTTTGAGTTTTTTTTTGGTTAACATGAGCAGGCC
ATTATCCTACTGATTATCCTTTTAATTATTTTAATTTATTTTTTACTATT
TTTTATTTTTTATTTATTTTGTTTATG-ATATTATTAAATTTTTTAGTTA
TTAAGGTTTTTTTTTAA---TATTTTTATTATAAAAAGTATTATAAATTT
AGGTTTTATAGGTTTAAAAAATATTTTATTTTTGAAATTTCGTAAATGTC
ATAAGATGGCTTATAGGTTTTATCCTTATTTGGCGGGACTAGGAGTTTTG
TCATTTGATTTGTGTTTATTAATATTTATGAAGTTAGGTTTGTTAAGTAT
ATTTTTTATTTGTATATTTTTTTTGATTTATATTTCTTATCTTTGATTGA
AGGATGTTTTTTTTGAAAATATTAGTGGTCAATATTCGTTGGAGGATTGT
CGCATATTTCGACAGGGATTTCGTCTTTTTTTATTTAGTGAATTAGCTTT
ATTTTTTACTATTTTTTGAACTTTTTTGGATTCTTCTTTTTATTCTGTTA
TATGGATTAGAGGATTTTGATCCCCTTTAGGGGTTTTGTCTCCTGATTAT
ATTGGTTTGAATGCTTTGGCTAGGAGATTTTTAATAATTAATAGACATAT
TTTAAAATATTCTCGCCGGTTTTTGTTTTTAAGAGATTTGAAATGTGAAA
TTTTTATGTTGCTTTGTATTTTTATTGGTGGAGGATTTGTTTGTTTTCAA
GCTTTTGAATATAATAATAATCCTTTTACTTTTACTGATAGTATATATGG
AAGAGTTTTTTATATTGGTACGGGACTACACGGGTCTCATGTTATTGTAG
GTGTTTGCTTTTTGGTAATTAATTTTTTGCGTATTAAATTTTTTCATATA
AATTGGTTCAACAGTCAAGCTTTTGATATATCTATCGATTATTGACGATT
TTTGGAGTGAATGTGGGGGTTTATGTTTTGTTTATTATATGTTTGGGGTA
ATTAATTTT-----------------TTTTTTAAGATATATATTTTATAT
GTTGAAAAAAAGTAGCTT-ATTTTCTATATTGTTTTTTTGTTCTTCTTAT
TTTTTTTTTATTTTTTGTG---TTTTTTATCATTTCTTTTTTCATATTTT
ATA-----------TAGAGTCCTATA--------TTAACAATTA------
-------AATTTTACAAAAATTTAATTGTTATA----------AAAATTT
ATAATTC-GGGATATTATAAAATTTTTAAATAAAAAATTTTATAATATCC
TAGAATTTAAATTTTATACATTGTAGAGTTAAAATAAGTGGAGGAGTTCC
TACAAC-AACAGTAAATCGAGATGATGGAGGAGATTTATGTTGTTGTAGG
TCTATGTAACTTATTTTATTAAACTCTACACAATACGTATATA-------
--------TATATATGTATATGTGTGTTCTTTTGTTATTTAATT------
--------------------ATTATAGTGCTTGTGTTAGTGTTTTTATTA
TA--TTA-TAATATAACT--ATTTTGCATTTAGTAGAAT--GATTTAACA
CTG------GGCTTTTTAGTATAATAAGTATAATTATTTTAAGCGTAATT
GGTTTTT-GAGCTAT---GAATTTTTAGTATTATTTTTT-GGTATTTTTG
ATTGTTGATCAAAGGGTTATAATAATTCTTTTTTTTTTTTGTGATATGTT
AGGATAAAG-------AAAGTCTTTGAGATT------CATATTCTTGTGG
TTTATCA--------------------TATTTTTTTTTAAGAACTT----
AGTTTAAA-----TTTAGAATTTTTGATTTTTAATCAGAAGGTTTGAAGT
TTTTGTGTATTATTTGGTTTTTTTGGTTTTTTTAATTTTTTTATTTAAGT
ATAGGCGTTTGATTTATGTTTTGTTGGGTATTGAGTTGTTTTTTTTTTCT
TTGGTTGTTTATTATGTATTTTTTGTTGAGATTTTGTTTTTTTTTTATTT
TTTGTGTTTTGGTGTTTTTTCTAGGGTTGTGGGTTTGGTTATTTTTTTTA
TTTGTGTTAAAAGTTATGGTTTTGATAAAGTTATGTTTTAAGGTTTTTAA
TA-TTAAGTTTGATTTTGGCTTTGGATATATTAAGAT-AGTATTACTTAT
TATTAGTTTATTTAAGTGTG--TATTTTTTGGGCATTGGTAGTTTTTTTA
TTGTTTAATAATTGTTCCAGAATAATCGGCTATGCATTATAATTTTTTAC
TCTTTTTTGGTTTTTTTTTAATT----TTTTATGTTTTTTATTATTGTT-
-ATTTTTGTGAAATGTTTTAATTTGTTTTTTTTTTTTGTTAAAAAAGGAA
ATTTTTTTTT-GTGAACTGGATTAGTACCCAGGTAATAAATATTTATTAA
TTCGGGAGTAGAGTTGTATTTAAACCGAAAAAATATTGACTGATTTTAAA
TTTTTCTTTGGAACATGTGAATTT-TGGAAAATCCTCTTTTTTTGTTCTT
ATTTTTT-GCTCATGTATGATTGTTGTTTTTTTATATTTTAT-GTGATTT
TTT----------TTTGTTTTTTAAAACAGATATATATTTGGTTTATGTA
TGAAT------TTTCATGTGTTACTATTATTAGTTTTTT---TTCGGATT
AATTTTTTA-TTTTTTTATGAAGTTGGAAAAGAAAGTAATTT-TTTTTTA
ATATAATTATGAATTTTAATTATTAAAATGGTACAAACCATCCGTCAATG
GTCTAAAAGGGCGTAAGTTGTAGTATGGTAAGAGTAAGGAAACTTGTTCT
TATTTTTTAT-------GGAATTAGTTTATTTTT----AGAATTAAAAGT
TGTAAACTTTTGGGTTGT-ATTTCATGTTTTTTTTGTATTATTTGGGTAT
TTTTGTAATAGTTATTTTTATTTTACAAGGAGTGGCTTTTTTGACGTTGT
TGGAACGTCATGTTTTGGGGGGTTCTCAGTGTCGTGTCGGTCCTAATAAG
GTTGGGTATTCTGGTTTGTTGCAGGCTATTTTTGATGGTTTGAAGTTGAT
TAAAAAGGAACAATTATTGATTATGTTTTCTCCTTTTGTTTCTTTTTTAT
TGGTACCTGTTTTTGGTTTTGTTAGTATGATTTTTTTTTGATTTGTTTTG
CCTTATTTTTTTTTTTTTTTATCTTTTGATTTGTCTGGTTTGTTTTTTTT
GTGTGTTATAGCATTTTCTGTTTATCCTATTATAATTAGTGGTATTTTGA
GTGGTGGAAAATATTCTTTTTTAGGAGGGGTACGTTCTTCTAGTCAAAGT
TTTTCTTATGAAATTGCTTTTTCTTTTTATTTATTGATTTTTTTTATTTT
TAATAATGGTTTATTTTTTTTTTGTGGTTTGAATTTGTTTTTTTTGATAT
TGTTTTTTCCTTTTTTTTTTATGGTTTTAATGGATTTACATCGTGCTCCT
TTTGATTTTGCGGAGTGTGAAAGTGAATTGGTTAGAGGATTTAATTTGGA
GTTTCCTAGTATTGGTTTTGCTTCTTTGTTTTTGGGGGAGTATGGTAATT
TGTTGTTTTTTAGTTGTTTAATTTCTGTTTTATTTTTTAATTTTAGTTTT
TTTATGTTTTATATTATATTGTATTTAATTATTTTTTCTCGAAGGGCCTA
TCCTCGTTTTCGTTTTGATAAACTTATGAGTTTTAGTTGGTTTATTTTAT
TACCTTTGGGTTTTTATTTTTTTGGTTTGTTTTTTGTTTTGTTGTTGTTT
TATCTATTTAGTTTA---TTTTTA-GAATAATATTTTGAAAAGATATAGG
AATGTTTTAGATGGTGTTTGTT----GTGTTTTTTTGGTTTATTTTTTTT
TTTTATTTGTTAATGTTCCAATTAATTAAAATTAGCAATTTAGGTTTGTT
GAATTTTTTTAGTTTTTTATTTATGTA-TAATTTTGAACATCAAGGTTTA
CAGTCTAGTATTTTTTTTAAGGTTTCTGTTTTGTTTTTAATTATTTTTTG
GATAGGAGGAATATTTTTTCCTTTGTTTAGTCCTTGATCTTGTATTGGTT
TTTTATTTTTTTTAACTAATTTTTCTTGATTGAGAGCTCGTACTTTTACA
TTGGTTGTTTTTAATTTTATATTATTTTTTGAGGAGGAGCATCATTGAAA
TTGGTTATCTAGTATGATTATATTTTTTTCTCATTGATTGAGATTTTTAA
TAAGTGCTGTTGCTTTAACTTTGCGTATTAGAATTATTTTTTTGATAGGA
CATTTTTTGATGTTTTTTTTAATGAATAATGATTTATTATTGTCTTTTTT
TTTTTTAATATTTATTTTGCCTGTGGAGTTGTTTTTTGCTTTTTTGCAAA
GTTATATTTTTTTAACTTTGATTTGTATGTTTTTATTGAATATGATTTG-
--------------TTATTTTAGTTTAA--TTT--AGAATTTTGTTTTGA
TAGGACAAAGGTTTATGATAATTTTTTTT----------TTTTGATTTTC
TAGTATTTT-AT---GTATATTTGTTTTCCAAACAAAAGGTTTTGAAAAA
TTGATTATGTTTTTTGAAAATTGGGCTTTTTCTATACCTAATAGAATTTT
TTCTTATTGTTGTAATTTTGTGCATGATTATTATATACATGTTATAATAT
TTGGTTTTTTTATTATATCATTTATTAGTATTATTTCTACTTTTAGAGGT
CATAGTTATAAGTTTAATTTTAAACGTAATGATAGACGAGGTATTGAAAT
AATTTTACAGTTTTTGGTTATTAATTTATTAATTTTAATGATCGGCCCTG
GTTTTTGGCTTATTCAATATCAGGGGCGTATGTTTTTTCAACCGGAAATG
ACTTTAAAGGTTAGAGGGCATCAATGATATTGATCTTATGAATATGGTGA
TAGGGATTTTTTGCGTTTTGATTCTTTTATTAAATCTTTGGACGATTTAA
ATGTTGGGGTTTATCGTATGTTTGAGGTCGATAATCGTTGTATTATTCCT
GTGGATGTTAATTTGGGTATTTATTGTACTTCGACTGATGTTATTCATTC
TTTTGCTGTTCCTAAGTGTTTTTTAAAAATGGATGCTTTAATGGGTCTTT
TGACTAAAGTGACTCATCAGTTCCCTATCGTAGG---AGTATATTATGGT
CAATGTTCTGAAATTTGTGGTGCTAATCATAGTTTTATGCCTATTGTTTT
AGAGATTACTTCTTTGGAATGTTGGAAGGATTGAGTTTTGAGGTTTTTT-
T---GAT----TTT-TTAGTTTAAGAGA--TTTAAAATATCTAGTTGTGG
TTTAGAAGATTTGA-AAAATT---TTTAGTTTTT-TTTTTTAATTTTTTA
GTATTGCATACTAGTAGAATTTTTTTTTATTAATTTTATAAATAATAGAG
TAAAATTGTT--AAGTATGATTTTTTTTAGTTTTTACTAAATTAATGTAT
AGTCA-TATTT--GCGTTGATAAATCGTA--TTTTTTTTTCTGTTTTTTT
TTTAT---TGTTG-TAAAATTATATTATTTTTTTTTATTTTTTTTTAAAT
AGTTTTTATTGTTTTTGAAAGGTTGTGTTTTTGACATTTATTTTTAATTT
TTTT---TTTGTT---------------TTTTATTTTTATTACAATTAAT
TTTTTAATTGTTTTTTATTTTTTATTTTAGTAGA--TTTTT----TGTTT
ATTTCGTTTATATTTTTTATTTTTAATTAATAACTATATATTTTACTAAA
TGTTTATTAAAAACTTAGATTTTTTTTTAAAGTTTTCTTCTGCTCTATGA
CTAGGTT-TAATGGCGGCCATAGCGTGACGGCATAAAAGTAGCGTAGGTG
ATTTGTTTTTTT-ATTGTTTTCGAGTATGAATGGGGTCTT-AGTAATTTT
TTTTTTTTTATTTAAGTTGAATTATTTTTTAAATTAAAAATTATTTATTT
AATTATTTCAAAGATAAGTCTTCGGAAACTTTATT---ATATTT-TTAAT
TTTTTTAA----GGATTTAATTTTTCTTGGGGCTGGATTTTATAAAAA--
-GTTTAAACTATTGTTATATTT--AAAAGTTACTTCGGAGTTAACAGGGT
T-GTGGATATATAAAAAG-GATTGTATTTTATTATACCAGACTACATCGA
TGTTGTATATTTA-TTGTGTAAAAAAAGAGAATGTTTTT-TTTTTTAGAC
TGTTCTTCTTTAATTTAA-TAAAACTTGATATTAGTTTAGTTCGTCGTAA
GACAGAGCGGTTTATCTTGTATAATT-TTGTTGTTTATTAAAAATAGTAC
GAAAGGAAAATTTTGAAAG--GAAATTATTTGTTTTTAATTTGTAAAAAA
TTTTGTG-TTTTGGTTTAATTTAATAGTGGTATTTTTTATTAGTTTATTT
GTACCTATATCAATATATTTTTTTTCTTTATTGATTTCTTTTAAGGATTA
TTATTATAACAAGATTTGTTCTTATGAATGTGGATTTGATGTAATTAAAA
AAATTGATTTTTCTGTGAATTTAAGTTTTTTTTCTATTATTTTAATTTTT
ATTATTTTTGAATTGGAAATTGTTTTTTTTATTATTTTAGTTCAAGGAGA
TTTTTTTG----------TTTTGTTTTGTTTTTTTATT------------
----------------------------TTTTTTTTTTATGTTGTTTTTA
GATTTTATATGGAATGATTTTTTGGTAGTCTT-GTTTGAAAAATTTGA--
-GTTTTTAGTATAA--AAAATTATAAATAATTGCAAATTATTAGAT-A-G
TAAGCTTTGAAGCTGGTTTAAAT---GTTTTGAAAACATTTTTTAGATTT
---TCTATAGCTTTTATACTGAAATAGTTTATAAGAATAT-AATATTAGG
GGTATTGAGGTTTTGTTCAGT---TGTTCTGTTTTTTAAGGGGGAAATTT
ATGGATCCCCTATACTTTTAGTAATTTTCTTTGAAAATAAGTTGTTTTTG
GTTTGAGGTTTTAGTATT---------TTTAGTATTTTTTGTTGTCTGCA
AAAAGGTTTT-GGCCTTTTGTGGTCTTTTAGTTTTTTG----GAATATTT
TATTTACGATAAAAAGGGTT-TTGGACTTTGTT-ATTGTTTGTTTGGTAT
GTTCTTTTTTTTTATTTTTTTTTTTCTTTTTTTGTTTTGTTTTTTCCTAG
TGGTAAATGGATTTATAGTTTTGGTTTTAGAGATTTTTTTAGTTTTGTTT
TTGTTTATAATATTGAGTCTTGTTTATTTTTTTTTGTTTTGTTGATGGTA
TCTTTTATGATTTTTTTGTATGGTTCTTTTTATATATTAGGTACTAAACG
TTTATTATATTTTTTTTTGGTTTTGTTTTCTTTTGTTATAAGGATAGGAG
GTTTAATTTTGTTTAGTGGGTCTGTTTTGTTGATTTTGGTATTTTGGGAT
TTTTTGGGTATTAGGAGTTTTTTTTTGGTTTTGTTTTATAATAATGTAGT
TAGTCGTAGTGGTTCTATGAGTACTGTGTTTACTAATCGAATTGGTGATT
TTAGTATTTTTTTGTTTTTTAATGGTTTGGTGTTGTTTTCTTTGAGTTTT
TTGTCTTTTCAGTTTTTTAGTTTTTTACTTGGTTTTATGTTGTTTATTTC
TGCTTTTGTTAAGGGTGGTCAATATCCTTTTGGTGGTTGATTACCTAAAG
CAATGGCTGCTCCCACACCTGTTAGTTGTTTGGTTCATAGTAGAACATTG
GTTACTGCGGGTATTATATTAATGGATTGTTATTATTATGTTTCTATTAG
TTCTTTGTCTTTGTTTTTTATTTTTTGGATTGGTTTTTTTACTATGGTTT
TTGCGAGTGTTTGTGCTTTAGTAGAGGAGGATGCTAAGAAGATTGTTGCT
TTGAGTACTATATCTCAAATGGGTTTTTGTTTTTTAGCCATTGGTTGTGG
TTTGCATTATGTATCTTATATTCATATGATTAGACATTCTTTTTTTAAAA
GTTTATTGTTTATACAGATGGGTTATTTGATTTTTATAAATATAGGTCAA
CAAGATTATCGTGGGTATTCATTTTTTGGTTTTTGGGGACCTGTTTTGGT
GCAATTGCAAATTTTTATTTCTGTTGTTTGTTTATGTGGGTTATTGTTTA
CTAGGGGGTTTTGTAGTAAGGATTATTTTTTATCTCGGGTTTTTTATGGA
TCTTTTAATTTTTTTTTAGTTTTATTTTATTTTTTAGGAGTGTTTTTAAC
TTATTGTTATTGTTATCGTATGTTTTATTTGTTTTATGTTAAGTTTTCTG
GTTTTGATTATTCTGGTTTTTCTAGTAAGGTTTTTTATTTTTCTGGTTTT
GTTTTAGTTTTTTTTTCCGTGGTGTTTACTTTTTGATGGATTTTTAATTT
ATTGTCTTTAACTTTTTCTTTTAATCGTTTTGAGTATTATGTTGTTTTTT
TTTATTTTTTAATTTTGTTTTGTGTTTTTAATTATTTTTTTAAGTATAGA
TTTTTAGAGTTTAAAGGTAAATTTTTTATAGATCATTATGCTCGGGTTAT
TTATAAATTTTGTTTGAATTATAATTATTTGGATTGATTGATTATTTGTA
TAAATTATTTTTTTTTTAGGGTTTTTCGTGGTTTATCTTTTTTTTTTTTT
T-CTGTTTTCCGTGGGTATTATCATGTAGGAATTTTAATTTTATTGTTTT
TTTTTATAGGATTTGTGTTTTTTT--------------------------
-------------------------------
>S_lupi_KC305876
-AGAATATTAGTATAAG---GTTATTATTTTTGATTTTCGATTAA--AAG
ATTTTATATTATTAATAAGGTT---TTTTAGTTTTCTAAACTAATAAT-G
GATTTTTCCT--TTTATTTTTTTTGTTATTTGTTTTTTTTTTGTGTGCAA
TTTTGAGGTTT-TTGAATTGGGGGTTTGGGA--ATAATAATTGGGGAAGG
GTTTTGG--GGTTGGACCTTGGTTTGGTTTTTTTTAAAAGAGGGG-----
----GTTTTTTG---GGTCTTGGGTAAATAT-ATTTTTTTCCGGAAATTT
G-GGGTAATAATTTTGGGTTTC-AAAAAATGGAAGTA-CAGTTT--TGTT
ATTGAGGTGAAATTTGGGTTTGGCCCCTTTCCCTTTTGGGGGTTTAGAAG
ATTTTTTGGTATTAGAAAGGGGTTTTGGGGGGGATTTTTA-ACTTTCCAA
AAGTTGCCCTATTTTGTTGTTTTTAGTTGGTTTTTTGGGGGATTTTTTTT
TTTGGTTTTATTTTTGGGGGTGATTTTTTTTTTTTTTTCGTTTTTTTTGG
TTTGAAGAATTTTAGATATGGGAGGTTTTGTTTTTTCAAAATTTTTTAAA
TGGGTGTTGTTTTTGGGTTTGTTTTTTTTTGGGGGGGGTTTTTTTTTTGT
GTTTTTTTATTATTTTGTTATGTTTTTTATTATTTTGTATGTTTGTGGTA
AGGAGTTTACTTTTTTTGGGTGGGAGTTGGGTTTTTTTTTTTTTAAAGTC
CCCTTAAGTGTTACTTTTTTTTTGAAGATTATGGGGTTGTTTGGTACTGG
GGTTTATTTTGGTTTTTTTTATTTATTTTTATTGTTGTTAATAGTTATGA
AGTCGTTGGGAGTTGGTTTTTGGTTTTTTTATATTTCTATGGTGGGTTAT
AATTGTGGTGTGAAATATTATGATTATTTTTTTTTTTTGTTATGACCTTT
TATGTTATTTGTTTATTTTTAG--------TGTCGTGTTAGTTTATGTTT
G----AAAATTTCTGATTTGTAATTAGAGGAATGT--TACGGCCTTGT--
-TTGTTTGGTTTTTTTCCTTATTGGTTGTGATAATT-AATTTTTTTTTGG
TTTTTATTTTTTTTT-GTATTTTTGTTTTGTTGGGTGTTTTTGATAGTTC
GTGGGGTGGTGGCTTGTTTTTTTTTGATTCTTTAAATTTTGTTTTTTTAT
CTTTTATGAGTGTTTTTGTTTTAGGTTTTATTATTTTTTTTGAGTGTGTT
AATTCTTTGATTTTTTATAGTTCTTTGGTTGTTCTTTTTAGGGTTTTATT
TTTTTTTTCTGGTAATATGTTGTTGTTATATATTTTTTATGAGTTAACTA
TGATTCCTATTTTGTTTTGTTTATTAGGTTTTGGTCGTCAAGTTGAGAAG
ATTGGTGCTTGTTATTATTT-GATTTTTTATACTTTGTTTTTTGGATTTC
CTTATTTATTTATTTATTCTAGTATGATGTTTTTTTTTAATTTTATTTAT
TATAATTTTTTTATGTCTTATGAGTTTGTTTTATTATTAAGTTTATGTTT
TTTGGTTAAATTTCCTGTTTATTTTTTTCATTTTTGGTTACCTAAGGCCC
ATGTTGAAGCTCCTACTAGGACTAGAATAGTTTTAGCCGGAGTGATGTTG
AAGTTGGGTGGTGGTGGTGTTTATCGTGTAAGTAAGTCTTTGAGTTTTTT
TGGTTTGGAGTTTTGGGTTTTTATTTCTTTGGTTAGTATGGTTTTTTGTT
CTTTTATTTGTGTTATGCAGAGTGATGGTAAATCTTTGGCGGCTTATTCT
TCTATTTGTCATATGGGGTTTGTTTTATTATCTGAGGTTATTATGGTTTA
TTATGGTAAAAGGATGGCTTTGATTATGATATTGGCTCATGGCTATACTT
CTGTTATGATGTTTTATTTTATTGGGGAATTTTATCATATTGCGGGTACT
CGTTTAATTTATTATTTACGTGGTTATTTTAGTGTTAGTTTGTTATCTTG
TTTGTTTTTTTGTTTGGTAATGATATCTAATTTTAGTTTTCCTAGTTCTA
TTTCTTTTTTTTCTGAATATGTGGTTTTTAATTTTGGTAGTTCTGTTTTT
TTTTTTTGTGTATTGTTTTTATTTTTTTATTATTTGGTTTCTTTTTATTA
TTCTATTTATGTTTTGGTTAGTTTTATAGTGGGGTATAAGGTTAGTT---
ATGTTTTTGAGGGGAATTTTTTGATTTGTTTACCGGTGGTTTTGATGATA
TATAATTTTTTTTGGTTTGTTTTTGTTATTTAGTATGGATATGTTTTGTG
GAATGACGTATAAGCAG-TTTAATTTTAAGCAGAGTTTGAAGGATACTGT
TAACCATAAGGTTATTGGTAGTTTTTATATTATGTTGGGTTATTGGTCTG
GTTTAGGAGGTTCTGTTTTGTCTTTTGTTATTCGTTTAGAGCTATCTAGC
CCTGGAGGTTATTTATTTAGGGGATTTGGTCAGGTTTATAATTCTGTTCT
TACTTTACATGGTATTTTGATGATTTTTTTTATGGTTATACCTATTTTGA
TTGGGGGGTTCGGTAACTGGATGTTACCTATTATATTGGGAGCTCCTGAG
ATAGCTTTTCCTCGTGTTAATGCTTTATCTTTTTGATTTACTTTTGTTGC
TTTGTTTATGGTTTATTATTCTTTCTTTGTTGGTGGAGGTGCTGGAGGCA
GATGGGTTTTATATCCCCCGTTAAGGGTGGATGGACAGCCAGAGATAGCT
ATGGATATTATGATTTTGGGTCTTCATACTGTGGGTATTAGTTCTTTGTT
AGGGGCTATTAATTTTATGGTTACTATCCAGAATATGCGTTCTACTGCTG
TAACTTTGGATCAGATAAGTATATTTATTTGAACTTCTTATTTAACTTCT
TTGTTGTTGGTTTTGTCTGTGCCTGTTTTGGCTGGTTCTTTGTTGTTTTT
ATTGTTGGATCGTAATTTTAGAACTTCTTTTTATGATTATAAGAAAGGGG
GTAATCCTTTGCTTTATCAGCATTTGTTTTGGTTTTTCGGGCATCCTGAG
GTTTATATTATTATTTTGCCTGCTTTTGGTATTATTAGCGAGTGTGTTTT
ATTTTTAACTGATAAAGAGCGTTTGTTTGGTCAGACTAGGATGATTTTTG
CTTCAATTTGGATTGCTATTTTGGGTACTTCTGTGTGGGGTCATCATATG
TATACTGCTGGTTTGGATATTGATACTCGTACTTATTTTAGGGCGGCTAC
TATGATTATTGCTATTCCTAGGGCTGTTAAGGTTTTTAATTGGTTGGGAA
CTTTTTTTGGCTCTCGTCAAAAAATTCAACCCTTATGGTGTTGAACTTAT
AGTTTTATTTTTTTATTTACTTTAGGTGGTTTGAGAGGTATTGTTTTGAG
GACAGCTAGTCTAGATATTGTTTTACATGATACTTATTATGTAGTAGCTC
ATTTTCATTATGTTTTGAGTTTAGGGGCTGTTTATGCTATTTTTAGTGGG
TTTTGTTTATGATTTCCTTATATATATGGTGTTTCTTTTGATATGGTTCT
TATGATGGCTGTTTTTTTTTGCTTTTTTATTGGTACTAATTTAACTTTTT
TTCCTATGCATTTGGTTGGTATGCAGGGGATACCACGTAAAATTTTGGAT
TATCCTGATTGTTATTCCGTTTTTCAGGTTTTATCTTCTTTTGGTTCTGT
TATTTCTTTTGTAGGTTTTATTTTATTTAATTATATGTTGGTTGAATCTA
TTTTTTTTTCTCGTTTTTTGGGTGTTGTGTCTTATAATTTTCATAGACCG
GCTTATAGTGTAAGTATTCCTCCTTTACCTGATAATTATAGGGAGGAGGT
TTTGAATTTGGGTTTGCATTGAAAGGTTGTTTGGAAGGACACTCCTTATT
ATAGTTATCGTCGTGTTGGCTATGGTTATTTTACTGAATAAGGTTTA---
GTAGATTTAGGTTAA-TTTTTAAACTTTTAATTTTCAAAATTAAAGATAG
TTATCTATTG-------AGGTTTTAGAATTTTTTA----TTTGATTGAAA
AATTTTTTG---GGTTTTTTTTTTATTTTTTATAGTTTTTATTTCTTTAT
TATGTTTTTGTTTATGTTTTTGGGATGG-TGAACCTTTGAAGAGTTGTAT
TCTTTTTGGTTTAGGGGTCTTGTTTATAAGTATTTTTGTTTCTCTAGGTA
TTCATGTTTGGTATTCTTATTTTATGGT-TTAATTTTTTTAAGTGGGGTT
TTGTCTTTGTTGACTTATGTTTGTGGGTTGGTGAATTATAATATATATTA
CAATTATGTTTTTTTTGGAGTTTTATTTTTTTTTGTCTTTTTTTGGTATT
TTTTTTTTGGAGG---GGATTTTTAT---TTTGATTTTTTT---AGGGAT
TTTAATTTTTTACTATTATATTATGATATTAATTATTTATC-CGTTTTTT
GGTTAGTTATTATTTTGATTTTGTTGTTAAATTTTATTAGTTTTAATTTA
AAGGGTACCTATTGTTTACGGGGGTTATAAA----------------TAT
TAAATAAATTTT-GCTATGTCTGATTACGGTCCAGTTAAATTTTATATTT
TTAG-------------------GGTTAGTTTAA-TGAAAATTTTTAATT
TTGGTTTAAAAAATAATC--CAAAATTT--------GTTTGGTTAAG-TC
TTTGGGGTTTTTGCCTGCAAGTTTTTCTTTGAGTTATTTATGAAATTTTG
GTAGTATGTTGGGCGTTATATTATTATCACAAATTTTTACTGGTTTATTT
TTAACTTTTTATTATACTGCGGGGGAGTCTTTCTTTAGTGTTCAGTATAT
TATATTTGAAGTTAAGATGGGTTGATTGTTACGTATTTTACATTCTAATG
GAGCTTCTTTATTTTTTTTTTGTATTTATATTCATATTTTTAAGGGTTTA
ATTTGTGGTAGTTATCGTTTGATTAATGTTTGGTTAAGGGGGGTGGTTAT
TTATTTTTTAATGATGGGGATTGCTTTTACTGGTTATGCTGTAATTTGAG
GGCAAATGAGTTATTGGGCGGCGGTTGTTATTACTAGTTTGATGACTTCT
GTACCGTATTTTGGTAAGTATCTAGTTTGATGAGTTTGAGGTAGATTTAG
AGTTTGTGAAAATACTTTAAAATTTTTTTATTCTATTCACTTTATTCTTC
CGTGGTTATTAATTGTTTTAGTTATGGTTCATCTTTTATTTTTACATGTT
ACGGGTAGGAGTTCAAGTCTTTATTGTCATGGGGATTATGATAAAATTAA
TTTTTTTCCGAGCTTTTGGGTTAAAGATTCTTTAGATTTTTTCTTGTATT
TATTTTTGGTTATGTTTGCTTTAATGTTTTCTTTTAATTTAAGAGATCCT
ATAATTTTTGTTGAGTCTGATTCTATGACTAGACCTGCTCATGTAGTGCC
TGAATGATATTTTTTATTTGCTTTTACTATTCTTCGTTCTATTACTAATA
AGTTACTAGGAGTAATTTTGATATTTGGAGGAGTATTTTTGTTAATAATT
CTTGTTTGACCTAAGATTTATTTTATGTTTTTATATAATTTGTTGTATGT
TGTTGTTATGTGTTTTGTTTGATCTTTTTTTTGGTTGACTTGGGCTGGGC
ATTACCCAACTGATTATCCGTTTAACTATTATAATTTGTTTTTTACTATG
ATTTATTTTAGTTGTGTAATTTTTATGTGTATTATTAA-TTTTTTAACTA
TTAAGATATTTTCTTAA----GTCTTTAGTATAGTAAGTATAATAAATTT
AGATTTTATGGGTTTAGAGA-TATAATTTTTTTAAAGTTTCGTAAATTTC
ATAAGATGTCTTATAGAATTTATCCTTTTTTGGTGGGAGTAGGTATTATT
GGTTTAGATTTTGGATTGGTTTTATTTATAAAGATGGGGTTATTTAAGTC
TTTAGTTTTTTGTTTATTGTATTTGTTTTTTGTTTCTTTTTTGTGGGTTA
AGGACGTAGTTTTAGAAGATTTAAGGGGACAGTACTCTATACAAGATTTT
CGTATTTTTCGACAGGGTTTTCGTTTGTTTTTATTAAGGGAGTTAGTATT
ATTTTTTACTATTTTTTGGACTTTTTTAGATTCTGCTTTGTGCCCTGTAA
CTTGAGTTGGTGGTGTATGGGTGCCTTTTGGTGTTTTATCCCCGGATTAT
TTGGGTTTGAATGCTATAGCTAGAGCTTTTTTGATAGTTAATAGCCATAT
TTTAAAGTATTCTCGTCGTTATTTATTTTTAAATAATTTTAAATGTGAAG
TTTTAATGTTGGTTTGTATTATGATTGGTGCGGGTTTTGTATGTTTTCAA
ATTTTTGAGTATAGACATAATCCATTTAGTTTTACTGATAGTATCTATGG
GAGTATTTTTTATGTTGGTACTGGCTTGCATGGTTCTCATGTATTTGTGG
GTGTTTGTTTTTTAATTGTTAATTTTTGGCGTGTTAAGTTATATCATTTT
AATTGATATCATAGTCAAGCTTTTGAAATATTTGTTGATTATTGACGTTT
TTTGGAAAGGATGGGGGGGATTTATTTTTGTTTATTATACGTTTGAGGTT
TTTAATTTT-----------------TTAATTAAAAGTTATGATTT-TAT
ATTGTAAATTTTTTCACC-CTTTTTTAAAATATTTTTTT----TTTTTAT
TTTATCAAAAATTTTAAAA---TAGAAAAGTTTTGAAGTGTGAAGATTTT
--------------TAAATTTCGAAA--------TTGGTTTTTAT-----
-------AATAATATAAATAATTAAATTTTTTAT---------AAAATTT
ATTATT------TATATTAAAATATTTATTCAAAGAATTA-ATAATATA-
TATACTTATATTATTAAATTAAATCCAATTTCGAGTATTAAAATA--TAC
TATAA---ATAGTATAT-----TAATACTCAGAAATTGTATT-TAGTATA
AATAAAAAAAAAAAAAGATAAAA---TAAATAATAAGTTAGTAG------
--------TGTGTTAGTTTATATACACTACATATATATTTAAT-------
--------------------ATTATA----TAATATT-GTGTGTTTATTA
TAA-TTACTATTATTTTT--ATTTTGCGTTTAAAAGATTTTAACTCACGG
GTG------AACTTTATAGTATAATAAGTATATTCGTTTTAAGCGCGGCT
GGTTTTT-AAGTTATTTAGAGTTTTTAGTATAAGGTTT--AGTATTATTA
ATTGTTGATTAATTGGTTATAA-AATTCTTG-----------GATATAGT
AGGATAAGTT-----TAAAGTCTATAAGATT------CATATTTTTGTGG
TT-ATTA--------------------TATTTGG----AAAGTTTT----
AGTTTAAT-----TTTAGAATAGTTGATTTTTAATCAGGAGGTGTTTGGC
CTTTAGGTTTT-TATGTTTTATTTAAGGGTTTTGTTTTTTGTTTTTAAAT
ACGATCGTTTAATTTTTTTGTTATTGAGTATTGAGTTTATTTTTTTTTCT
TTAATTGTTTGGTATGTTTTTTTTTTAGAGTCTGTTTTGTTTTTTTATTT
TTTATGTTTTGGGGTTGTTTCTAGTGTTTCTGGTTTGGTTGTTTTTTTTT
TGTGTGTTTTGAATTGGGGTTTTGATAAGGTTATGTTTTAGATTTTGAGA
AT-ATAAGTTTGATTTTGGTTTTGGATGTATTAAGAT-AGTATTACTTAT
TTTTAGTTTATTTAAGTATAAATATTTTTTGTATATTGGTAGTTTTTTTA
TTGTTTTATTATTGTTCCAGAATAATCGGCTATACATTTTAATTTTTAAC
TCTATTTTTTGTTGTGTTTGAGA----TTGATTTTTTGTTTTTATCTTA-
-ATTTTTGTAAAATGTTTTGGGTTGTTTTTTATTTTTCTTAAATTCTTGA
AATTTGTTTT-TTGAACTGGATTAGTACCCAGGTAATCAAATTTTATTAA
TACGGGAGTAAAGTTGTTTTTAAACCGAAAGAATATTGACTGATTCTAGA
TTTTTCTTTGGAACATGT--ATTT-TGGAGAGCCCTCCTTTATGTTATTT
TTTTTTG-ATGCACGCATGATTGTTTATTTTGAATATTATTT-ATAATAT
TTTAAATTGGTTTTTTCATTTTTAAAACAGATAGATATTTGGTTTATGAA
GATTT------TTTTATGTGTTACTATTATAAATTTTTTGTTTTTGGATT
TTTGTTTTAATTTTTTTATGAAATTGGAAAAGAAAGTAATTT-TGTTTTT
ATGTTTTGATGAATTTTAATAAGTGGAATGGTACAAACCATCCGTCAATG
GCCTAAAGGGGCGTAAGTTGTAGTATGGTAGGGGTAAGGAAACTTGCCCC
TAGGTTTAA--------AATTTTAGTTTAAG--T----AGAATAAAGAAT
TGTAAATTCTTGGGTTGAGAAATTTTGTTTTATTTTTATTATTTAGGTGT
TTTAGTTATAATTGTTTTTATTTTGCAGGCTGTGGCTTTTTTGACTTTGT
TGGAGCGTCATTTGTTGGGTGGGTCTCAGTGTCGTATTGGTCCTAATAAA
GTTAGCTATAATGGATTGTTACAAGCTGTTTTTGATGGTTTTAAGTTGAT
AAAGAAGGAACAATTATTACCTTATTTTTCTTCTTTTTTTTCTTTTTTGT
TTGTTCCTTTGTTTGCTTTTATTATTATGGTTTTTTTTTGGTTTACTTTA
CCTTATTTTTTTAGTTTTATTTTTTTTGAGTATTCTGGTTTATTTTTGTT
ATGTGTTATAGCTTTTTCTGTTTATCCAGTTATATTATCTGGGGTTTTTA
GTAATAGTAATTATTCTTTTGTAGGAGGGTTGCGTTCTTCTTCTCAAAGT
TATTCTTATGAAATTGCTTTTTCTTTGTATTTGTTAATTTTTTTCGTCTT
TAATAAAGGTCTTTTTTTATTTTTTAATTTTAACTTTATTTTTTTTTTTT
TTTTGTTACCTTGAATTGTTATAATTTTAGGGGATTTGCATCGGGCCCCT
TTTGATTTTTCTGAAGGGGAAAGGGAGTGGGTCAGGGGTTTTAAGGTAAA
GTATTCTAGGGTGGGTTTGGTATCTTTATTTTTGGGGGAGTATGGCAATA
TGTTATATTTTAGTTGTTGGGTTTCGGGGTTGTTTTTAAAAATGAGTTTT
TTTGTTTTTTATTATAAATTGTTTGTTATTGTTTTTTCCCGAATTTCTAA
CCCCCGTTTCCGTTTTGAAAAATTAAGGAATTTATGTGGGTTGAATTTGT
TGCCTTGGGGTTTTTATTTTTTGGGTTTGTATTATGTTGTTTTTGTTATA
AATCTATTTAGTTTAAAATTTTTG-AAAATGTAATTTGAAAAAATACAGG
TTTTTTAGGCGTGGATTTTATTTAGGGTATTTTTTTGATTTTGTTTTTTT
TTTTATTTGTTTTATATGCAATTGATTAAGTTTGGTTTTTTTGGGTTTTT
AGATGGTTGTAGTGTTGT-TTTGCGTGGCAGTTTTGAGCATCAGGGTTTA
CAATCTAGGATTTTTTTTAAGTTGATGTTTTTTGTTGTTGCTGTTATCTG
GTTAGGTGGGATTTTTTTCCTATTATTTAGTCCTTGATCTAGTATTGGTT
ATTTGTTTTTTTTAACTAATTTTTCTTGATTGGGTGCTCGTGTTTTTACT
TTGATTGTTTTTAGTTTTATGATTTTTTTTGAATGTGATCATTCTTGAAG
TTGGTTTTCTAGGTTAGTTATATTTTTTTCTCATTTATTGAGTTTTTTTA
TGAGAGGGGTAGCTTTGACTTTACGTATTAGTATTATTTTTTTAATTGGG
CATTTTTTTATATTTGTTTTAATGGATTTGGGTTTGTTTTTTTCTTTTTT
TACTTTAATTTTTGCTTTGCCTGTAGAGATGTTTTTTGCTTTTTTACAGA
GTTATATTTTTTTGACTTTGATTTGTATATTTTTGCTTAATATGATTTAA
TA----------TATTATTATAGTTTAAGTTTT--AGAATTTTGTTTTGA
TGAGACATTGGTT-ATAATAATT--------------------AACTTTG
TAGTATTTTGAG---GTATGTTTGTTTTCCAAACAAAAGGATTTGAAGTT
TTA---ATGTATTTTCAAAATTGAACTTTTCCTTTGCCTGGTGGTTCTTA
TTCTTTATGTTATCATTATGTTCATAGTCATTATGCCCATATTATAGTTT
TTGGGTTTTCTGTGATGTTTATTTTTAGTGTAGTTACTTTATTGAGTGGT
CATACTTTTAAGTTTAGGCTTAAACGTGGTGATAGACGTGTGGTGGAGAT
AATTTTACAGATTTTGGTTATTAATCTTTTAATTTTAATGGCTGGGCCAG
GGTTTTGGTTAATTCAATATCAGGGTCGTATATTTCGTCAGTCTGAAATG
AATTTGAAAGTTATTGGTCATCAGTGATATTGAAGTTATGAATATGGGGG
TAGGCAAGAATTGCGTTTTGATTCTTTTTTGAAATCTGTTGAAGATTTAA
CACCTGGGGAGTTTCGTCTATTTGAGGTTGATAACCGGTGTGTTTTACCG
GTTAATGTTAATATTGGTATTTATTGTACTTCTTCGGATGTTATTCATTC
TTTTGCTGTTCCTAAGTGTTTTATTAAAATAGATGCTTTGAATGGAGTTT
TAACTAAAATTACTTATCAGTTTCCTATTGTTGG---CTTATTTTATGGT
CAGTGTTCAGAAATTTGTGGAGCTAATCATAGTTTTATACCTATTGTTTT
GGAAGTTGTATCTTTAGAGTGTTGGAAAGGTTGATCTATGAAATTTTTG-
TTGTGAT----TCTCTTAGTTTAAGTTT--TTAAAAATATTTAATTGTGG
TTTAAGAGATTTTT-GAATTAAAGTTTAGTTAGT-GTTTTT---TTTTTA
GTATTGCATACTAGTAGATGTAATTATTATAGATT--ATAAAAAATAGAA
TAAAATTATT--AAATTTAGTTTTTTTTTTTTGTTACAAAATTTAT-TAT
AACTA-AATTTTGATATTGATAAAATGTA--ATTTTTTTTCTGTTTTT--
--CAT---TTTTG--AAAGTTAAGTTATTTTTTTTTATTGTTTGATTT-T
AAAATTTTTTGTTTTTG---GGTTTTATGGTGGGGTTAAAACAAAAATTT
TTTGGGATTTGAT---------------TTTT-TTATTTTTAAAATTAAT
CTTTTAATTATTTTATGATTTTTATTTTAGAAAAAATTTTA----TTTTT
AATTTTATTAAGTTTATAATCTTTATATAGGAATTAAGTTTTTTGTTAAA
GGTTTTTTAAAAACTTAGGTTTTTTATTAAAATTGTCTTCGGCCCTATGA
CTTTGTT-TAAGGGCAGCCATAGCGGGACGGCATAAAAGTAGCGAAAGTG
ATTTGTTTTTTT-ATTGATTTCGAGTATGAATGAAGTTTTTAGCAAATTT
TGTATTTATATTTTTTTTGAATTATTTTTTTGGTTAAAAATTATTATTTA
AATTATAACAAAGATAAGTCTTCGGAAACTTTTTTTAGAAATTTGTTGAA
TTTTTTTT----ATTTCTATATTTTTTTGGGGATGAATTTTAAGAAAT--
-TTTTATACTATTATTATATTT--AGAAGTTACTTCGGAGTTAACAGGGT
T-ATGGATGTTGCTAACA-GTTCTTATGTTGT-ACACCATGCTACATCGA
TGTTGTATATTTT-TTTTAATTGGTAGGAGAAGTTGGTT-GTTTTGAGAC
TGTTCTTCTTATATAAAAATTAAACTTGATATTAGTTTAGTTCGTCGTGA
GACAGAGCGGTTTATCTTGTGTAATT-TTATTTTTTAGTGGAATTAGTAC
GAAAGGAAAATTACAAAAGTTAATATTTATGATTTTTGTTTTTTGATAGG
TTTAGTGCTTTTTGTTTAATTTGGTTATTATTTTTATTTTATCTTTTTTA
ATTATTGTTAGATTTTATTTTGTTTCTTTACTAATTTCTTTTAAGGATTA
TTTTAATGAAAAAGTTAGTTCTTATGAGTGTGGTTTTGATTCGGTAAAGG
GGGTTAATTATAGTTTTAGTATTACTTTTTTTTCTGTTATTTTAATATTT
GTTATTTTTGAATTGGAAGTTATTATTTTTATTTTTTTAGTGCAAAATGA
TGTATTTA----------GGTTGCTGATATTTATGTTT------------
----------------------------TTATTTTTGTATGTTGTTGTTA
G-TTTTATATGGAGTGATATTTTGGTAAATTTAGTTTGGAAAATTTAAA-
-GTTTTTAGTATAT--TTTGT-ATGATTGATTGCAAATCATTAGGT-TTA
TAAGCTTTGGCTAATTTGTAAGT--AGTTTTGAAAAC--TTTTTAGGTAT
GAACCTTTAGCTTTCTGTTCTAGATAAAATTTAA-AATGT-AATATTAGG
GGTATTAGGATGGGTTTCAATGTTTGTTCTGCCTTATAGGTGAG------
--GGGGCTCCCGAACTTTA-------CCCGGCGAGGGTAATTTTTAATAT
TTTTGAAGCTTGAGTATAGG-------TTTTGTATATTTTATTGTCTGTA
AATTGGTTAA-GGCTTT---TAGTTCTTTAGTTTATTAT---GAATTTTT
TATTTACGATAAGAGGGTTG-AAGGATTTTTTTTGTTAGTTGTTTGGTAT
GTTTTGGTTTTTTATTTTTTTTTAGGGTTGTTGGTTTTGTTGTTACCTTT
TGGTAAATGGAATTATAGTTTTGGTTTTAATGATTTTTTTAGTTTTAGTT
TTAGTTTTAGTTCTGAGTCTTGTTTGTTTTTGTTTGTTTTATTAATAATT
TCTTTTATGATTTTTGTTTATGCTTCTTTTTATATGTTTGGAACGGTGCG
ATTGTTTTATTTTTTTCTTGTTCTTTTTTCTTTTGTTATGAGTATGGGTG
GGTTGATTATATTTAGTAGTTCTGTTTTGTTAACTTTGGTTTATTGGGAT
TTTCTAGGTATTAGAAGTTTTTTTTTAGTTTTGTTTTATAATAATATTAG
TGGTCGTTGCGGAGCTATAAGTACTGTGTTTACTAATCGTATTGGTGATT
TTTGTATTTTTTTGTTTTTTAATGGTTTGATTTTGTTTTCTCTGAATTGT
TTGTCTTATCAGTTTTTTTGTTCTTTAGTTGGTGTTATATTGTTTGTTTC
TGCGTTTATTAAGGGGGGTCAGTATCCTTTTGGCAGTTGATTGCCTAAGG
CGATGGCTGCTCCTACTCCTGTTAGTTGTTTGGTTCATAGTAGAACTTTG
GTTACTGCGGGTGTTATGTTGATGGATTTTTATAATTATGTTTCTATTAG
TTTTAGTGGTCTTGTTATTATTTTTTATGTTGGTTTTTTTACTATGTTTT
TTGCTAGTTGTTCAGCTTTGGTGGAGGAGGATGCTAAGAAGATTGTGGCT
TTGAGTACTATGTCACAGATGGGGTTTTGTTTTTTAGCTATTGGTTGTGG
TTTTCATTATGTTTCTTATATCCATATGATTAGTCATTCTTTTTTTAAGA
GTTTGTTGTTTATGCAGATGGGGTATCTTATTTTTATGAATTTTGGTCAA
CAGGATTATCGGGGTTATTCTTATGTTGGGTTAACTGGTCCTGTTTTGGT
TCAGTTGCAGGTTTTATTATCTGTTATTTGTTTATGTGGTTTGTTGTTTA
CTAGTGGTAGTTGTAGGAAGGAATATTTTATGTCTTGTTTTTATTATAGT
TCTTTTAATTTTTTATTGGTTTTTTTTTATTTTATTGGTATTTTTTTAAC
TTTTTGTTATTGTTATCGTATGATTTGTTTGTTTTATGTTGGATTTTCTG
GGTTTGATTTTCCTGGGTTTTCTAGTAAGTTATTTTATTATTCTTGTTTT
ATTTTGGTTTTTTTTTCCGTGGTGTTTACTTTTTGGTGGGTTTTGAATTT
GATGTCTTTGCCTTTAAATTTTAATCGGTTTGAGTTTTTTGTAGTTTTTT
TTTATTTGTTTTTGTTATATTGTGTTTTTTGTTGATTTATGAAGTATTAT
GTGTTGGAATTGAAGGGTAAATTTTTTATGGATCATTATGCTCGTTTTAT
TTATAAATTTATTTTACGTTTTGATTATGTTGAGTGATTTGGTATTAGAT
TGAATTATTTTTTTTTTGGGTTTGTTCGTTTTTTTTCTTTTTTCTTTTTT
T-CTTTATTTCGCGGTTATTATCATTTAGGGTTATTGATTTTAGTGTTTT
TTATTTTGTTTTTTATTTTTTTTT--------------------------
-------------------------------
>B_malayi_AF538716
-GTAATATTAGTATAATTTTGTTATTATTTTTAATTTTCGATTAA--AAG
ATTATATATTATAGATAGATTTTA-TTT-AGTCTTCTAAACTATTTTTGG
GTTTTACTCG--TCTATTTTTATTATTTTTTGTTTTTTTTTTTATGTTGT
TTTTAAGTTTTATTAATTTTTGTGTGTTGGACTATATTGTTTGATGGAGA
GTTTTTGTTATCTGCACTTTTGTTTTTGTTTTTTTAACAAT---TGGT--
-GGTGGTAGAACTTCTTGTTTAGTTAATTATTATGTTATTCAGGAGGTTT
GTGGTTATTATTTTTTGGTTTTTGATAGTTGGAAATTTCAGTTTTTTTTT
CTTATATTGAAGTCTGGATCTGCTCCTTTTCATTTTTGATTGTTTAGTGT
TTTGTCAAATTTAAAGGGTTGATCTATTTTATGGTTTTTA-ACTTTGCAG
AAATTACCTTATTTTGTAGTTTTATTGAATTTTTGTAGGGATTTTTTTTT
TTTATTTTTGTTTTTTGGTATGATTTTTTGTTATGTTCATTTTTTTTTGT
TACGTAATTTTTTGGATATAGTTGTTATTGGTTCTACTGAGTCTTTTAAT
TGATTGTTATTGCTGGGGATATTTTCTTTTAATGAGGTTTTTGTTTTGTT
TTTTTTTTATTATTTTGTTATGTTTTTAATTATTTCTTATATTTATAATA
GTGGTATTAATTTTATTAGTTTAGAGATGTTGATGATTTTTTTTAATGTT
CCTTTGAGTTTAACTTTTTTTTTGAAGGTTTTGTTATTGTTTGGCACTTC
TAGTATGGTTGGGTTTTTTTATTTTTTTTTGTTGTTATTTATGTGTTTAA
TATCTTTGGGTGTTAGTTATTTGTTTTTTTGTGTCTCTATGATTGGTTTC
AATTTTGGTTTGAAATATTATGATTATTTTTTTTATTTATTGTTTTGTAT
TGGTTTGTTATCTGTTTTTT-----------GCTGTTTTAGTTTAATTTT
TGTT-AAAATTTCTAACTTGTAATTAGAAGATT-GATTTCAGT-TTGT--
-ATTTGTTTTTTTTTATTGTTTTGTTATTTTTTTTT-AGTCCTTTTTTGT
TTTTTGTTTTTTTTT-CTATTTTTGTTTTATTAGGTTTTTTTGATTATTC
TTGGTGTGGTTGTTTTTTTTTTTTTGATTCTTTTAATTTTGTTTTCTTAT
CTTTTATGAGTGTATTTATTTTAGGTTTTATTTGTGTTTCTGAGGTTTTG
GGTGGCTTAGTTTTTTATAGTTGTCTTATTGTTTTTTTTAGTGTTTGTTT
TTTTTTTTCTGGAAGTTTTTTGATTTTATATATTTTTTACGAATTAACTA
TGCTGCCTGTTTTATTTTGTTTATTAGGTTATGGTCGTCAGGTTGAGAAG
ATCAGGGCTTGTTATTATTT-GGTATTTTATACCTTATTTTTTGGTATAC
CATTTTTGTTTTTTTTTAGCCATGTTTTTAATTTTTTTAATTTTGTTTAT
TATGATTTTTTTATATCTTTTGAGTTGGTTTTTTTGTTAAGTTTATGTTT
TTTGGTTAAATTTCCTGTATATTTTTTGCATGCTTGATTACCTAAGGTTC
ATGTTGAATCTCCCACTAGAACTAGTATAGTTTTAGCTGGAGTGATATTG
AAATTAGGTGGAGCCGGTATTTACCGTATTAGGAAATCTTTGAATTTTTT
TGGTTTTGAATTATTAGTTTTTTTTTCTTTAATTGGGATAGTTTTTTGTT
CTTTTATTTGTATTTTTCAAAGTGATTGTAAGTCTTTGGCTGCTTATTCT
TCTATTTGTCATATAGGATTTGTTTTATTATCTGAGATTAGTATATTGTA
TTACGGCAAGTCTATAGCTTTAATTATGATATTATCTCATGGATATACTT
CTGTTTTGATATTTTATTTTATTGGTGAGTTTTATCATATTGCTAGAAGT
CGATTAGTTTATTATTTGCGAGGTTATTTTAGTATTAATTTGTTGTTTTG
TTTGATTTTTTGTTTAACTATGATTTCTAATTTTGGTTTTCCTAGTTCTA
TTTCTTTTTTTTCTGAGTATTTAATATTAAATTGGTTTAGTTCTGTTTTT
TATTTTAGTGTTTTTTTTCTTTTTATTTATTATTTAGTTTCGTTTTATTA
TTCTATTTATGTTATGGTTTGTTTTATGGTAGGCAATAAAGTTAGGT---
ATGTTTGTGATAGCCGGGCTGTTGTTTGTTTACCTTTAATTTTTATGGTT
TATAATTTTTTTTGGTTTATTTTTGTTATTTAATATGAATATTTTTTGTG
GTATGACTTTTG---GT-AATGTATTAAAGCAGAGGATTATTAATACTGT
TAATCATAAGACTATTGGTACTTATTATATTGTTTTAGGTTACTGGGCAG
GCTTAGGTGGATCTTTATTATCTATAATTATTCGTTTTGAGCTCTCTAGG
CCTGGTGGTTATTTGTTTTTTGGTAGTGGTCAAGTATATAATTCTGTTTT
AACTATGCATGGGGTTTTAATGATTTTTTTTATAGTGATGCCTATTTTGA
TCGGCGGTTTTGGTAATTGAATATTACCTGTTATACTTGGTGCTCCAGAG
ATGGCTTTTCCTCGGGTAAATGCTTTATCTTTTTGGTTTACTTTTGTGGC
TTTGTTGATGGTTTATCAGTCTTTTTTTATTGGTGGTGGACCAGGAAGTA
GTTGAACTTTTTATCCTCCTTTAAGAGTAGAGGGTCAGCCAGAAGTTTCT
TTAGATGTTATAATTTTGGGGTTGCATACTGTAGGGATTGGTTCTTTGTT
TGGTGCTATTAATTTTATAGTTACTACTCAAAATATGCGTTCTGTTGCTG
TCACTTTAGATCAGGCAAGTATATTTGTTTGGACTTCTTATTTGACTTCT
TTTTTGCTGGTGTTATCTGTTCCAGTTTTGGCAGGTTCTTTGTTGTTTTT
ACTGTTTGATCGTAATTTTAATACTTCTTTTTATGATACTAAAAATGGTG
GTAATCCATTATTGTATCAGCATTTATTTTGGTTTTTTGGGCACCCAGAA
GTTTATGTTATTATTTTACCTGTCTTTGGTATTATTAGTGAGGCTGTTTT
GTTTCTAACTGACAAGGATCGTTTATTTGGTCAAACTAGTATGACTTTTG
CTTCTATTTGAATTGCTGTTCTAGGTACATCTGTTTGAGGTCACCATATG
TATACAGCTGGTTTGGATATTGATACTCGTACTTATTTTAGAGCTGCCAC
TATAATTATTGCTATTCCTAGAGCTGTGAAAATTTTTAATTGGTTGGGTA
CTTTTTTTGGTTCAAACCAAAAAATGCAGCCGTTATGATGCTGAACTTAT
AGTTTTATTTTTCTTTTTACTGTTGGTGGTTTAAGTGGAATTATTTTGAG
AGCGGCTAGCTTAGATGTGGTGTTACATGATACTTATTATGTTGTAGCTC
ATTTTCATTACACTTTAAGTTTGGGAGCTGTTTATGGTATTTTTTGTGGA
TTTTGTTTATGGTTGCCTTATATGTATGGTGTCTCTTTCGATGGTTTGTT
GATGATTGCTATTTTTTTTTGTTTTTTTATTGGTACTAATATGACTTTTT
TTCCTATGCATTTTGCTGGCATACAGGGAATACCTCGTAAGGTTTTAGAT
TATCCTGATTGCTATTCTATGTTTCAAGTTTTTTCTTCTTTAGGTTCTGT
TATTACTTTTATTGGCTTTATATTATTTAATTATTTGATGATTGATTCTA
TTTTTTTTTCTCGTTTTTTAGGTATTTCTTTCTATAATGGTCATAGTCCT
TCTTATGTCTCTAATGTCCCTCCTCTACCTGATTCTTTTTTGGAAGATAT
TTTAGGTTATGGTCTATGTTGAAAGGTTTTTTGTAAGAATACCCCTAGTT
ATAGATACCGTCGTGTTGGTTATGGTTATTATAGTAAGTAGTT-------
GTAGATTTAGGTTAAATTTTTAAACTTTTAGTTTTCAAAACTAAAGATTT
TATTCTATTTTTT--AAAGTTAT-AGAATTTTTT--ATTTTGGATTTTTT
GACTTTTTT---GTTATATTTTTTTTATTTTAGTTTTTTTTTATCTATTT
TATTTTTTTGCTTAAGTTTTTTAGATTG-GGATCCTATGAAAAGTTGCAT
CATGATATGTTTAGGTATTTTATTTATAAGTTGTTATATTTCTTTGGGTG
TTCATGTGTGATATTCTTATTTTATTGTATTGATTTTTTTGAGTGGTATT
TTTTCTTTGTTAACTTATTTTTGTAGTATTTCTGGCTGTAATTATTATTA
TAATTATGGCTATTTTTTTGTTGTTTTTATTTTTTTTTGTTTTTTGTTTT
TTATTTTTTTT------GATTATGAT---TTTTTTTTTTTTAATTTTGAT
TATGATTTTTTAAGTATTTGCTATGATTTTAATTTTT-ATTATGTTTTTT
GGGTGGTTTTGATTTTATTTATTTTATTAAGTTTAATTAGATTTAATTTG
GGTTGTGATAGGTTTATACGTGGTTTGTAA--------------AA-TAT
TAAATAGATTTT-ACTATATCTGATTACGGCTCAGCTAGAATAA-TATTT
TTTTTTTT-------------GGATTTAGTTTAAATTAAAATTTCTTTTT
TTGGATTAGAAGATTTTTTCCAAAATTTTAGTTGG---TTTTTTAAATTC
TTTAATTTTTCTTCCTGCTAGTTTTAGTTTAAGTTATATATGAAATTTTG
GGAGTATGTTGGGTATTATGTTAATATCCCAAATTATTACTGGTTTTTTT
TTAACTTTTTACTATACAGCTGGTGATGCTTTTAGTAGAGTTCAGTATAT
TATATTTGAAGTTAATTTGGGTTGGCTTGTTCGTATCATGCACTCTAACG
GTGCTTCTATATTTTTTTTATTTATTTATTTACATATTTTTAAGGGATTA
ATTAATAGTAGCTACCGCCTCTCTAGTGTTTGAATTAGTGGTATCGCTAT
GTATTTAGTTTTAATAGGCATTGCATTTACTGGGTATGTTTTAATTTGGG
GTCAAATAAGATATTGAGCAGCGGTTGTTATTACTAGTCTGATAACTTCT
GTACCTTATTTAGGTAAGTATATAGTATGGTGAATTTGGGGGAGATTTAG
TGTTTGTGAAAATACCTTGAAATTTTTTTATTCTATTCATTTCATTTTTC
CTTGGTTGTTGTTGGTCATGGTTATTTTTCATTTATTTTTTTTACATTTT
ACTGGGTCTAGTTCTAGGTTATATTGTCATGGCGATTATGATAAGATTCA
TTTTTTTCCTAGTTATTGATTTAAGGACGGTTTTGATATTTTTTTTTATT
TTTTTTTAGTTTTATTTAGTTTGTATTTTTCTTTTAATTTAAGTGATCCA
ATAATTTTTGTTGAGTCTGATTCAATAGCTAGACCAGCCCATGTGGTCCC
TGAATGATATTTTTTGTTTGCTTTTACTATTTTACGTTCTGTGCCTAATA
AATTGTTTGGTGTTGTTTTAATGTTTGGGTCTATTTTTGTTTTATTGGTT
TTTATTTGATTTAATAATTATCAAGCTATGATGGACAATATTTTATATTT
TTTATCTATATGTTTTGTTTGGGTTTTTTTTTGGTTGACTTGGGCCGGTC
ATTATCCCACTGATTATCCATTTAGTTATTTTAATTTGATTTGTACTATT
TTTTATTTTATTTTTATTTTTTTTATATGTTTTGTTAA-TTTTTTAAGTT
TTAAATTATTTAGTTA----TATTTTTAGTATAATAAGTATTGTAAATTT
AGAATTTATAGGT--AAAAAATATAATTTTTTTAAAATTTCGCAAGTATC
ATAAAATGGAGTTTAGTTATTACCCTATTATATTTGGGCTAGGTGTGTTA
GGTATTGATTTTGGATTAGTTTTGTTTATGAGTATAGGTATTTTTTGTTC
TTTTTTTATTTGTCTTTTATATCTTTTATATGTTTCCTTTTTATGGATAA
AGGATGTCTTTTTGGAGGATGTCAGTGGTCAGTACTCTTTTTATGATTAT
CGGATATTTAGTCAAGGGTTTCGTTTATTTTTATTTAGTGAATTGACTTT
ATTTTTTTCTATTTTTTGAACTTTTTTGGATTCTTCTCTGTGTCCTTTGA
CTTGGTTGGGTGGGGTTTGATCTCCTGTTGGCATTTTGTCTCCTGATTAT
TTAGGCATTAACGGTATGGCTAGTTTATTTTTAATAATAAATAGTCAGGT
TTTGAAGTACTCTCGACGTTATTTATGTTTAAATGTCAATAAGTGTGAAA
ATTTATTATTATTATGTATTTTTATTGGTTCTTTTTTTTTATGTTTTCAA
TTTTTTGAGTATAGCCATAATTGTTTCGTAATGAATGATAGAATTTATGG
CAGAGTTTTTTATATCGGAACTGGTTTGCATGGAAGTCATGTATTGATTG
GTGTTTGTTTTCTTATTGTTAATTTTTTTCGTGCTAAATTACATAATTTT
AATTGGTATCATACTCAAGCTTATGATATGTCTATTGACTATTGACGGTT
CTTAGAATGAATGTGAGGTATTATATTTTGTTTATTATATGTTTGAGGTT
CTTAATTT------------------TTAATTGTAAGATATCTGTTTTAC
TTCATTATTTTTTATAGC-TTATTTTTAATG-ATGATTTTTTTAATTATT
TCTTCTTTTTTTT---------TTTT--TTTGGTTTTTTTA----TTTTT
TGTAC-GTTCAATATAATTATGAATA----ATTATTAGTAATTAT-----
--------TTA--A-AAATAATTAC-TAAAT--------------TAAAT
ACAATTC-TCAGAGTATTATAAC------ATTAAAG--------TTATAA
TACTCTGT------------------------------------------
-----------------------TAG-AATTGTATTTATTTAATAGACCA
ACT------ACTTAA-----------------------------------
------------ATTACTAACTAAAGATTATTTTTTTACT----------
-----------------------------------ATAGTGTATATATTA
TAA-AGTT-ATTATATTT--GATTTGCAATCTTAAGATTTTTATACACTA
--------TGGCTTTTTAGTATAATAAGTATATTCGTTTTAAGCGCGGCT
GGTTTT--AAGCTATTAG-AATTTTAAGTATAATTTTTTTTGTATAACTA
ATTGTTGATTAGTAGG-TTAAA-GATTCTT-----------AAATATGGT
AGGATAATT-----TTTAAGTCTGTGAGATT------CATATTTTCGAGG
TTT-AC---------------------CGTATTT---AAAGGATT-----
ATTTTAAA-----TTTAGAATTTTTGACTCTTAATCAAAAGGTTTA--TT
CTTTAGGTATT-TTTATTTTTTTTTTGTTTTTTGTATTTTGTTTTTAAAT
ATAATTATCTAATTTTTGTTTTGCTTGGTATTGAATTGTTGTTTTTTTCT
TTACTTGTTTATTATATTTTTTTTTTTAATTCTATTGTTTTTTTTTATTT
TTTGTGTTTTGGACTTATATCCGGGGTTGTTGGTTTAGTTATTTTTTTTT
TTAGTGTTAAAAGTTTTGGTGTTGATAAGGTTATGTTTTATTTTTAATAA
TA-TTAAGTTTGATTTTGGTTTTGGTTGTATTAAGAT-AATATTACTTAT
TTTTAGTTTATTTA-ATGTGT-AATTTTTTGTTCACTGGTAGTTTTTTGA
TTGTTTTATAAGTGTTCCAGAATAATCGGCTATACATTTTAATTTTTAAC
TCTATTTGTTGTTTTGTCTTTTT-TT---ATTTTTATATTTTTATGTTA-
-TTTTT-GTAAAATGTTTTAGTTTTTTTTATTATTTGAAGAGACAATTAA
AATTTGGTTT-TTGAACTGGATTAGTACCCAGGTAATCAAAATTAATTAA
TTCGGGAGTAAAGTTTTATTTAAACCGAAAAAATATTGACTGACTTTGGA
TTTTTCTTTGGAATATGCGTAT----GGAGAGCCCTCCTTTTTAGTTAAC
TCTATTG-GCACATGTATGATTGTTTAGTTTTTATTTTATTT-GTAATGC
TTTT-ATG---TTTTGTCATT-TAAAACAGATATATATTTGGCTTATGGG
TTTGT------GATCGTGTATTACTATTATTAATTTTTT---TT-GGATT
ATTTTTTTATTTTTTT-TTGAAATTGGAAAAGAAAGTAATTT-TTTTTTT
ATATATTAATGAATTT-AATAAACAAAGTGGTACAAACCATCCGTCAATG
GCCTATAGGGGCGTAAGTTGTAGTATGGTAGAGGTAAGGAAACTTGTCTC
TATTTTTT-------AAAGTATTAGTTTATATT-----AGAATAAAGAAT
TGTAAATTCTTTGGATTTT--ACTTTGTTTATTTTTTATTATATTGGTAT
TTTTCTTATAATTATTTTTATTTTACAAGCCATTGCTTTTTTAACTTTAA
TAGAACGTCATTTTTTGGGTGGCACTCAGTGTCGTATTGGTCCCAATAAA
GTTGGTTACTCTGGTATTTTTCAGGCGTTGTTTGATGGTCTTAAATTATT
AAAGAAAGAACAGCTTTTTTTTTATTTTTCTTCATGACTATCTTTTTTAT
TGATGCCTGTTTGTAGTTTTATTTTGATGATTTTTTTTTGGTTTACTTTG
CCTTATTTTTTTGTTTTTATGTCTTTTGATTATTCTGGTGTTTTTTTATT
TTGCTTAATGGGGGTTTCTGCGTATTTTATTATGCTATCTGGAATTTTTA
GTGGTGGTAAGTATTCTTTTATTGGTGGTTTACGGGCTTGTGCTCAAAGT
TATTCTTATGAAATTGCTTTTTCTGTCTATTTACTTATTTTTCTGCTTTT
TAATAAGAGTTTATGCTTGTCTTTTAGTTTTTGTTTGTTTTTTTTTTTTA
TTTTTTTACCTTTTTTTTGTTTAGTTTTGATTGATTTACATCGTGCCCCT
TTCGATTTGTCTGAATGTGAGAGAGAGCTAGTTAGAGGTTTTAATGTTGA
ATATTCTAGTGTTGGTTTTGCCTCATTATTTTTGGGCGAATATGGCAATT
TGTTATATTTTAGTTGTTTAACTTCTAGTTTGTTTTTTGGTATAAGATTT
TTTTTTTTTTACGTTGTTGTTTGTTTGATTATTTTTTGTCGTAGTGCTTA
CCCTCGTTTTCGTTTTGATGTTTTAATATATATTTGTTGATTTTTATTTT
TACCTATTGGTTTTTATTTTTTTGGTTTTTCTTTTGTTGTTTTTATGTTG
TGCTTATATAGTTTAATTTTTTTTTGAATAATATTTTGAAAAGATATAGG
-TTTTTT-AAGCGAT-T---TTATTATTTATTATTTGATTTTTGATACTG
TTTTATTTGTTTTATATGGAGTTGTTGAAGTTTGGTTATCTAGGTTTTTT
GGGTTATTTTTTTAATTT-TTTAGTGAGTGGTTTTAGCCATCAGGGTGTT
CAATCTAGTTTTTTTTTTAAATTTATAGTATTTTTTCTTACTATGTTTTG
ATTTTGCGGGTTGGTTTTTCCATTATTTAGTCCTTGGGCTAGTGTCGGTT
TTTTATTTTTTATTACTAATTTTTCTTGACTGGGAGTCCGTACTTTTACT
TTGGCTATTGATAGGTTTATGGTTTGTTTTGAAGATGATCATTCTTGAGA
ATGAGTTTCTAGGTTAGTTATATTTTTTTCTCATTGGTTAAGATTTTTGA
TGAGTGGTGTGGCTTTAACTTTGCGTATTAGTATTATTTTTTTGATTGGT
CATTTTTTAATATTTACTATTTTAGATTTGGGCTTTTTCTTTTCTTTCTT
TTCTTTATTGTTTATTATACCTGTTGAATTGTTTTTTGCTTTTTTGCAAA
GTTATATTTTTTTAACTTTGATTTGTATGTTTTTATTAAATATAATTTAG
TTTTAA----TTTATTATAGTAGTTTAAGTTA---AGAATTTTGTTTTGA
TAGGACAATGGTTTGTTATAATTTTTTT----TTTTT---TTTGGCTTTT
TAGTATT-TTT---GGTATTTTTGTTTTCCAAACAAAAGGATTTTAA--G
CTAATAATTTATTTACAAAATTATGTTTTTCCTGTTCCTAGTAATTCTTA
TGTTTTCTGTTGTTATTTTATCCATAATTATTATTCTCATGTTATTTTTT
TTGGTTTTTTTATTATATTTTTGGTAAGTTTTGGTTTGTATTTTTATGGC
AATTCTTTTAAGTTCAATTTAAAGCGTAGTGATAGTCGTATAATTGAGTT
AATTTTGCAAGTTTTAGTTGTTAATTTTTTGGTTATCATAGCTGGACCTG
GGTTTTGGTTGATCCAATATCAAGGTCGTATGTTTCGTCAGTCTGAATTA
ACTTTAAAGGTTATCGGTCATCAGTGATATTGAAGTTATGAATATGGTGA
CGATAGTAGATTAGTTTTTGATTCTTTTATAAAGCCTGTAGATGATTTAA
GTTTGGGTGATTTTCGGCTATTTGATGTTGATAATCGTTGTGTCCTACCT
ATTGGTGTTAACATCGGGCTGTATTGTACTTCTAGGGACGTGATTCATTC
TTTTGCTGTACCTAAGTGTTTTGTTAAGATGGATGCCTTGAATGGTTTAT
TGACTAAAATTACTTTTAATTTTTCTTGTTGTGG---TTTGTTTTATGGC
CAATGTTCTGAGATTTGTGGTGCCAATCACAGTTTTATGCCCATTGCTTT
GGAGTTGACTTCTTTGGAGTGTTGGAAAGCTTGGTCTTTAGGATATTTA-
TTGGGTTAA--ATTCTTAGTTTAATTT-----TTAAATATTTAGTTGTGG
TCTAAAAGATTTTT-GGAATTTTAATTATTTTTT-AATTTTATTTTTT-G
GTATTGCATATCAATAGAAGTTTTTATCATAATTT--ATGAATAATAGAA
ATAAAGTGTC-AAGGTTTTATAATTTTTTATTTTTACGAAATTAAT-TAT
AATTA-TAACTTTGTATTGATATAACGTA--CTTTTATTTCTGTTTTTTT
TTATA-TTTATAG-TTAAGTTATATTTCC--ATTTTAT--ATAGTTTTAA
TATAATTTTTTTTT--AAAT--GTTGTTTATTTTGTTTAAATA---TTTA
TTTTTTTTTTTTT------------------TTTTTTTTTTTTGGTTAAT
TTTTTAATTAATTTATTCTTTTTATTTTAGTAATTTTTTTTT--GTTTTG
TATTATTTTTGTTTTTTAATTT-TATTTTTGAACTAGATTTGTTGTTAAA
TGTTTATTAAAAACTTAGGTTTTTTTTTAAAGTTGTCTTCTGCTCTATGA
TTTTTTT-AAATGGCAGCCTTAGCGTGATGGCATCAAAGTAGCGTAAGTG
ATTTGTTTTTTT-ATTGTTTTCAAGTATGAATGGAGTTTTTAGCAATTTT
TTTGTTTATATTTTATTTGAATTATTTTTTTTATTAAAAATTATTGATTG
TAATATTACAAAGATAAGTCTTCGGAAATTTTGTTTTAGTATTTGATTTT
TTTTTTGTTTT-TTACTAATATTTTCTTGGGGATGGAATTTAATAAAT-T
TTTTTT-ACTATTTTTATTTTT--AAAAATTACTCCGGAGTTAACAGGGT
T-GTGGACATCTAAATAGTTTTTTTATATTAGTGTGCTGCGCTACATCGA
TGTTGTATATTTT-TTATGAAAAGAGAGAGAATTTTTTT-TTTT-GAGAC
TGTTCTTCTTGTATAAAAAATGAACTTGATATTAGTTTAGTTCGTCGTGA
GACAGAGCGGTTTATCTTGTATATTTATTTGTTTTTATCGGGATAAGTAC
GAAAGGAAAATTATGAAGGTTAATATTTATGATCTTTTTATTTTTATGGA
ATT-TATTCTTTTTTTAAATCTTATTATTGTTTTTTTTTTTTCTTTTTTA
GTTCCTTTTTTTATATATTTTTTTTCTATAGTTTTTTCTTATAAATTTGT
TGATTTTGGCAAATTAAGTTCTTATGAGTGTGGTTTTGATTTATCTTTGA
GGGTTCGGGATAGTTTTAGTGTTGTTTTTTTTTTAATTGTTTTGATTTTT
GTTGTTTTTGAATTGGAGGTTATTATTTTTATTATTTTAATTCAGGGTGA
TTTTTATG----------GTATTTTTTCTTTTTTTTTG------------
----------------------------TTTTTTCTTTATGTTGTTTTTA
GTTTTTATATGGAATGGTATTTTGGGAAG-TTATTGTGATGTTTTTAGG-
--TTTGTAGTATAA--TTTAATATAGGTGATTGCAGATCATTTGAT-TTT
T-AACCTTGAGTTAATTTTTTTT-AAGTTTTGAAAACTTTTTTTAGGT-T
-----TT--GCCTTTAACT------------TTGCTGAAT-TAGTTTAAT
TTTT-------AAAATAAAATG---------------------------T
TTGGGGCTTTTAGATTTTT----------------TTCAGTTTTTTTTA-
----AAAGATTTAGTATA--------TTTTAGTATAGCTTATTGTCTGTT
AGCTGGTTTT-GGTCTTTT--AGCTTTTTAGTTTATTTTTT-GAATTTTT
TATTTACGATAAAAGGGTTT-TTAAGCTTTTTTTATTATTTGTCTGGTAT
ATTCTTATTTTTTATTTTTTTTTAATTTTTTTAATTTTGTTACTTCCTTA
TGGTAAGTGAATTTATGTTTGTGGTTTTAGTGATTTTTTTAGTTTTGTTT
TTACTTATAATTTTGAAATTTGTTTATTTTTTTTTGTTTTGTTGTTGGTT
TCTTTTATAGTTTTTGTATATGGTTCTTTTTATATGCAGGGTGCTTCTCG
TTTGTTTTATTTTTTTTTTTTTTTATTTTTGTTTGTTTTAAGAATAGGTG
GATTGATTGTTTTTAGAGGTAGTATTATTTTAGTTTTAATTTTTTGGGAT
TTTTTGGGTGTTAGTAGTTTTTTTTTGGTTTTGTTTTATAATAATGTAGT
TTCTCGTAGTAGATCTATAAGTACTGTTTTTACTAATCGTATTGGGGATT
TTTGTATTTTTTTATTTTTTAATGGTTTTATTTTTTTTTCTGTTGGTGTT
TTTTCTTATCAGTTTTTTAGTTCTTTATTAGTTTTTATGTTATTTATTTC
TGCTTTTGTTAAGGGTGGACAATATCCTTTTGGCAGTTGGTTGCCTAAGG
CCATAGCTGCCCCTACTCCTGTTAGTTGTTTAGTTCATAGTAGCACTTTG
GTTACTGCCGGCGTTATGTTGATGGATTGTTATTTTTATGTTTGTTTAAA
TTCTGATGTTTTGACTTTTGTTTTTTATGTCGGGTTTTTTACTATAGTTT
TTTCTGGATTATGCGCACTGGTTGAGCAGGATGCAAAGAAGGTTGTTGCT
TTGAGCACTATGTCTCAAATTGGTTTTTGTTTTTTGGCTATTGGTAGCGG
GTTACATTATATTTCTTTTATTCATATAATTAGGCATTCTTTTTTTAAGA
GTTTATTATTTATGCAAATTGGGTATTTGATCTATATTAATTGTGGTAAC
CAGGATTACCGTGGTTATTCTTATTTAGGTATTTGTGCTCCGATTTTAGT
TCAATTGCAGGTTTTTGTGTCTGTAGTTTGTTTATGTGGCCTACTTTTCA
CTAGTGGTTGTTGTAGTAAGGAGTATTTTATGTCTCGTTTTTATTATAGT
TCTTTCAATTTTTTTTTGGTTTTCTTTTATTTTTTTGGTGTTTTTTTAAC
TTTTTGTTATTGTTATCGTATGATATATTTGTTTCGTGTAGGGTGTTCTT
TTTTTGACTATGTTGGTTTTTCTAGTAAGTTGTTTTATTATTCTTGTTTT
TTGCTGGTTTTTTTTTCTGTTGTTTTTACTTTTTGATGAATTTCTGGTAT
GATAGGTTTGGTTTTTGTTTTTAATCGTTTTGAGTTTTTGGTGGGTTTTT
TTTATTTGTTTTTTATTTATTGTTTTTTTAATTATGTTTTTCGTTATGTT
GTTATTGAATTTGTTAATAAGTATTTTATAGATTCTTATTCTTTTTTTAT
TTATAAATTTGTTCCTAATTTTTTTTATTTTGATGTTTTTATTTTAGGTT
TTAATTATTTTTTTGTGGGATTGTTTCGTTTGTTTTCTTTTTTTTTTTTT
T-CTTTGTTTCGTGGGTTTTATCATGTTGCTGTTTTATTAGTTTTTTTTT
TTATGGTATCTTTTTTGTTTTTTTAG--TTATTTTT--------------
-------------------------------
>B_timori_AP017686
-GTAATATTAGTATAATTTTGTTATTATTTTTAATTTTCGATTAA--AAG
ATTATATATTATGAATAGATTTTA-TTT-AGTCTTCTAAACTATTTTTGG
GTTTCACTCG--TCTATTTTTATTATTTTTTATTTTTTTTTT-ATATTGT
TTTTGAGTTTTGTTAATTTTTGTGTGTTGGATTATGTTGTTTGATGAAGA
GTTTTTGTTATTTGTACTTTTATTTTTGTTTTTTTGACGAT---TGGT--
-AATGGCAGAACTTCTTGTCTGGTTAATTACTATGTCATTCAAGAGATTT
GTGGTTATTATTTTTTGGTTTTTGATAGTTGGAAATTTCAGTTTTTTTTT
CTTATATTAAAGTCCGGGTCTGCTCCATTTCATTTTTGGTTATTTAGTGT
TTTATCAGGTCTAAAGGGTTGATCTATTTTGTGGTTTTTG-ACTTTGCAG
AAATTACCTTATTTTGTTGTTTTGTTGAATTTTTGTAGGGATTTTTTTTT
TGT---TTTGTTTTTTGGTATGGTTTTTTGTTACATTCATTTTTTTTTGT
TACGTGATTTTTTAGATATAGTTGTTATTGGCTCTACTGAGTCTTTTAAT
TGACTGTTATTATTGAGGATGTTTTCTTTTAATGAAGTTTTTGTTTTGTT
TTTTTTTTACTATTTTGTTATATTTTTAATTATTTCTTATGTTTTTAATG
GTAGTGTTAATTTTATTAGTTTAGAGATGTTGATGATTTTTTTTAATGTT
CCTTTAAGTTTAACTTTTTTTTTGAAGATTTTACTGTTGTTTGGGACTTC
TAGTTTGGTTGGTTTTTTTTATTTTTTTTTATTGTTGTTAATGTGTTTGA
TATCTTTAGGTGTTAGTTATTTATTTTTTTGTGTTTCCATGGTCGGTTAT
AATTTTGGTTTGAAATATTATGATTATTTTTTTTATTTATTGTTTTGTAT
TGGTTTATTGTCTGTTTTTT-----------GCTGTTTTAGTTTAATTTT
TTTTTAAAATTTCTAACTTGTAATTAGAAGATT-TATTTCAGT-TTGT--
-ATTTGTTTTTTTTTATTGTTTTGTTGTTTTTTTTTTAATCCTTTTTTAT
TTTTTGTTTTTTTTT-CTATGTTTGTTTTATTAGGTTTTTTTGATTGTTC
TTGATGTGGTTGTTTTTTTTTTTTTGATTCTTTTAATTTTGTTTTTTTAT
CTTTTATAAGTGTATTTATTTTGGGTTTTATTTGTGTTTCTGAGGTTTTG
GGTGGTTTGGTTTTTTATAGTTGTCTTATTGTTTTTTTTAGTGTATGTTT
TTTTTTTTCTGGAAGTTTTTTGATTTTGTATATTTTTTATGAATTAACTA
TGTTACCTGTTTTGTTTTGTCTACTAGGTTATGGTCGCCAAGTTGAGAAG
GTTAGAGCTTGTTATTATTT-GGTTTTTTATACTTTGTTTTTTGGTATAC
CATTTTTGTTTTTTTTTAGTCATGTTTTTAATTTCTTTAATTTTGTTTAT
TATGATTCTTTTATATCTTTTGAATTGATTTTTTTGTTAGTTTTATGTTT
TTTGGTTAAATTTCCTGTTTATTTTTTACATGTATGGTTGCCCAAGGTTC
ATGTCGAAGCTCCTACTAGTACTAGTATAGTTTTGGCTGGAGTAATATTG
AAGTTGGGTGGGGCTGGTCTTTATCGTATTAGAAAGTCTTTGAATTTTTT
TGGTTTTGAGTTATTGATTTTTTTTTCTTTAGTTGGAATGGTTTTTTGTT
CTTTTATTTGTATGTTTCAAAGTGATTGTAAATCTTTAGCTGCTTATTCT
TCTGTTTGTCATATAGGTTTTGTTTTGTTATCTGAAATTAGTATGCTATA
CTATGGTAAATCTATAGCTTTGGTTATAATGTTATCTCATGGATATACTT
CTGTTTTGATGTTTTATTTTATTGGTGAATTTTATCATATTGCTAGAAGT
CGGTTAGTTTATTATTTGCGAGGCTATTTTAGTATTAATTTATTATTTTG
TTTGATTTTTTGTTTGACTATAATTTCTAATTTTGGTTTTCCTAGTTCTA
TTTCTTTTTTTTCTGAGTATTTAATATTGAATTGGTTTAGTTCTATTTTT
TATTTTAGTGTTTTTTTCCTTTTTATTTATTACTTAGTTTCGTTTTATTA
TTCTATTTATGTTATGGTTTGTTTTATGGTCGGCAATAAAGTAAGGT---
ATATTTGTGATAGCCGGGCTATTATTTGTTTGCCTTTAATTTTTATAGTT
TATAATTTTTTTTGATTTATTTTTGTTATTTAATATGAATATTTTTTGTG
GTATGACTTTTG---GT-AATGTATTAAAGCAAAGTATTATTAATACTGT
TAATCATAAGACTATTGGTACTTATTATATTGTTTTAGGTTATTGAGCTG
GTTTGGGAGGGTCTTTATTATCTATAATTATTCGTTTTGAACTTTCTAGC
CCTGGTGGTTATTTATTTTTTGGCAGTGGCCAGGTTTATAATTCTGTTTT
AACTATACATGGAGTTTTAATGATTTTTTTTATGGTGATGCCTATTTTAA
TTGGCGGGTTCGGTAATTGGATATTGCCTGTAATGCTTGGTGCTCCAGAG
ATAGCTTTTCCTCGGGTTAATGCTTTATCTTTTTGGTTTACTTTTGTAGC
TTTGTTGATGGTTTATCAGTCTTTTTTTATTGGCGGTGGCCCAGGAAGTA
GTTGAACTTTTTACCCTCCTTTAAGAGTTGAAGGTCAGCCAGAAATTTCT
TTGGATGTTATAATTTTAGGATTGCATACTGTAGGAATTGGCTCTTTATT
GGGTGCTATTAATTTTATAGTTACTACTCAGAATATGCGTTCTGTTGCTG
TTACTTTGGATCAGGCGAGTATGTTTGTTTGGACTTCTTATTTAACTTCT
TTTTTGTTAGTGTTATCTGTTCCAGTTTTGGCTGGTTCTTTGTTGTTTTT
GTTATTTGATCGTAATTTTAATACTTCTTTTTATGATACTAAAAATGGCG
GTAATCCTTTATTGTATCAGCATTTATTTTGATTTTTTGGTCACCCAGAA
GTTTATGTTATTATTTTACCTGTTTTTGGTATTATTAGTGAGTCTGTTTT
GTTTTTAACTGATAAGGATCGTTTGTTTGGTCAAACTAGTATAACTTTTG
CTTCTATTTGGATTGCTGTTCTTGGTACATCTGTTTGAGGTCATCACATA
TATACAGCTGGTTTGGATATTGATACTCGTACTTATTTTAGAGCTGCTAC
TATAATTATTGCTATTCCTAGAGCTGTAAAAATTTTTAATTGGTTGGGTA
CCTTTTTTGGCTCAAACCAAAAAATGCAGGCTTTATGATGTTGAACTTAT
AGTTTTATTTTCCTTTTTACTGTCGGAGGTTTGAGTGGAATTATTTTGAG
GGCTGCTAGTTTAGATGTGGTGTTGCATGATACTTACTATGTTGTAGCTC
ATTTTCATTATACTTTAAGTTTAGGGGCTGTTTATGGTATTTTTTGTGGT
TTTTGTTTATGGTTACCTTATATGTACGGTGTTTCTTTTGATGGTTTATT
AATAATTGCTATTTTTTTTTGTTTTTTTATCGGCACTAATATGACTTTTT
TTCCTATACATTTTGCTGGTATACAGGGTATGCCTCGTAAGGTTTTAGAT
TATCCTGATTGTTATTCTATGTTTCAAATTTTTTCTTCTTTGGGTTCTGT
TATTACTTTTATTGGTTTTATATTGTTTAATTATTTAATAATTGATTCTA
TTTTTTTTTCTCGCTTTCTTGGTATTTCTTTTTATAATGGGCATAGTCCG
TCTTATATTTCTAATGTTCCTCCTTTGCCTGATTCTTTTTTAGAGGAGAT
TTTAGGTTTTGGTTTATGTTGAAAGGTTTTTGGTAAGAATACTCCCAGTT
ATAGATATCGTCGTGTTGGCTATGGTTATTATAGTAAGTAATT-------
GTAGATTTAGGTTAA-TTTTTAAACTTTTAGTTTTCAAAACTAAAGATTT
TATTCTATTTTTTT-AAAGTTAT-AGAATTTTTT--ATTTTGAGTTTTTT
GACTTTTTT---GTTATATTTTTTTTATTTTGGTTTTTTTTTTTCTATTT
TATTTTTTTGTTTAAGTTTCTTAGATTG-AGATCCTATAAAAAGTTGTAT
TATGATATGTCTAGGTATTTTATTTATAAGTTGTTATATTTCTTTGGGTG
TCCATGTGTGATATTCTTATTTTATTGTGTTAATTTTTTTGAGTGGTATT
TTTTCTTTGTTAACCTATTTTTGTAGTATTTCTAGTTGTAATTATTATTA
TAATTATAGCTATTTTTTTGTTGTTTTTATTTTTTTTTTTTTTTTATTTT
TTTTTTTTTTTTTTTTTGATTATGAT---TTTTTTTTTTTTAATTTTGAT
TATGATTTTTTAAGTATTTGTTATGATTTTAATTTTT-ATTATGTTTTTT
GGGTAATTTTGATTTTATTTATTTTATTAAGTTTAATTAGATTTAATTTA
GGTCGCAATAGATTTATACGTGGATTGTAA--------------AA-TAT
TAAATAGATTTT-ACTATATCTGATTACGGCTCAGCTAGAATAA-TATTT
TTTTTTTTTTG----------GATTTTAGTTTAAATTAAAATTTCTTTTT
TTGGATTAGAAGATATTTTCCAAAATTTTAGTTGG---TTTTTTGAATTC
TTTAATTTTTCTTCCTGCTAGTTTTAGTTTGAGTTATATGTGAAATTTTG
GAAGTATATTGGGTATTATGTTAATGTCTCAAATTATTACTGGTTTTTTT
TTAACTTTCTATTATACGGCTGGTGATGCTTTTAGTAGTGTTCAATATAT
TATATTTGAGGTTAATTTGGGTTGACTTGTTCGTATTATTCACTCTAACG
GTGCTTCTATATTTTTTTTATTTATTTATTTACATATTTTTAAGGGGTTT
ATTAATAGTAGTTATCGTTTATCTAGTGTTTGAATTAGCGGTATTGTTAT
GTATTTAGTTTTGATAGGTATTGCTTTTACTGGATATGTTTTAATTTGGG
GTCAGATAAGATATTGAGCAGCAGTTGTTATTACTAGCTTGATAACTTCT
GTGCCTTATCTTGGTAAATATTTAGTATGGTGAATTTGGGGGAGATTTAG
TGTTTGTGAAAATACTTTGAAATTTTTTTATTCTATTCATTTTATTTTTC
CTTGGTTGTTATTGTTTTTGGTTGTTTTTCATTTATTTTTTTTACATTTT
ACTGGGTCTAGTTCTAGGTTATATTGTCATGGTGATTATGACAAGGTTCA
TTTTTTTCCTAGTTTTTGGTTTAAAGATAGTTTTGATATTTTTTTTTATT
TTTTTTTAGTTTTATTTAGTTTGTATTTTTCTTTTAATTTGAGTGACCCA
ATGATTTTTGTTGAGTCTGATTCTATAGCTAGACCAGCCCATGTAGTTCC
TGAATGATATTTTTTGTTCGCTTTTACTATTTTACGTTCTGTGCCTAATA
AATTGTTTGGTGTTATTTTAATGTTTGGATCTATTTTTGTCTTATTAGTT
TTTGTTTGGTTTAACAATTATCAGGCTATAATGGACAATATTTTGTATTT
TCTTTCTATGTGTTTTGTTTGAGTTTTTTTTTGGTTAACTTGAGCTGGTC
ATTATCCAACTGATTATCCTTTTAATTATTTTAATTTGATTTGTACTATT
TTTTATTTTATTTTTATTTTTTTTATATGTTTTGTTAA-TTTTTTAAGTT
TTAAGTTATTTATTTA----TATTTTTATTATAATAAGTATTATAAATTT
AGAGTTTATAGGT--AAAAAATATAATTTTTTTAAAATTTCGTAAGTACC
ATAAAATGGAGTTTAGTTACTATCCTATTATATTTGGTTTGGGTGTATTA
GGTATTGATTTTGGGTTAGTTTTATTTATGAGCATGGGTATTTTTTGTTC
TTTTTTTATTTGTCTTTTGTATCTTTTGTATGTCTCTTTTTTATGGATAA
AGGATGTTTTTTTGGAAGATGTTAGCGGCCAGTATTCTTTTTATGACTAT
CGAATATTTAGTCAAGGATTTCGTTTATTTTTATTTAGTGAGTTGACTTT
ATTTTTTTCTATTTTTTGAACTTTTTTAGATTCTTCGCTATGTCCTTTGA
CTTGGCTAGGGGGGGCTTGATCTCCTATCGGTATTTTATCTCCTGATTAT
TTAGGTATTAATGGTATGGCTAGTCTATTTTTGATAATGAATAGTCAGGT
TTTGAAATATTCTCGCCGTTATTTATGTTTGAATATTCATAAGTGTGAAA
ATTTATTATTGTTGTGTATTTTTATTGGTTCTTTTTTTTTGTGTTTTCAA
TTTTTTGAGTATACTCATAACTGTTTTGTTATAAATGATAGAATTTACGG
TAGAGTTTTTTATATTGGGACTGGTTTGCATGGGAGTCATGTATTGATTG
GTGTTTGTTTTCTTATTATTAATTTTTTTCGTGTTAAACTATATAATTTT
AACTGATATCATATTCAAGCTTATGATATGTCTATTGATTATTGGCGATT
TTTAGAGTGAATGTGGGGTATCATGTTTTGTTTATTATATGTCTGAGGTT
CTTAATTT------------------TTAGTTGTAAGATATCTGTTTTAC
TTTGTTATTTTTTGTAGC-TTATTTTTAATG-ATGATTTTCTTG-TTATT
TCTTTATTTTTTT---------TTTTAATTTTTTTGTTTAT----TTTTT
TTTTT-GTTCAATATAATTATAAATA----ATTATTAGTAATTAT-----
--------TTT--A-AAATAATTAC-TAAAT--------------TAAAT
ACAATTC-TTAGAGTATTATAAC------AATAAAG--------TTATAA
TACTCTAT------------------------------------------
-----------------------TAG-AATTGTATTTATTTAATAATCCA
AATC-----ACTTAG-----------------------------------
------------CTTGTTAATTAAAGATTATT------------------
-----------------------------------ACAGTGTATATATTA
TAG-AGTTTATTATATTT--GATTTGCAATCTTAAGATTTTTATACACTA
--------TGGCTTTTTAGTATAATAAGTATATTCGTTTTAAGCGCGGCT
GGTTTT--AAGCTATTAG-AATTTTAAGTATAATTTTT--TGTATAACTA
ATTGTTGATTAGTAGG-TTAAA-GATTCTACAA-------AAAATATGGT
AGGATAATT-----TTTCAGTCTGTGAGATT------CATATTCTCGAGG
TTT-AC---------------------CGTATTT---AAAGGATT-----
ATTTTAAA-----TTTAGAATTTTTGATTCTTAATCAAAAGGTTTA--TT
CTTTAGGTATT-TTTATTTTTTTTTTGTTTTTTGTATCTTGTTTTTAAAT
ATAATTATTTAATTTTTGTTTTACTTGGTATCGAATTATTATTTTTTTCT
TTACTCGTTTTTTATGTTTTTTTTTTTAATTCTATTATTTTTTTTTATTT
TTTGTGCTTTGGACTTATATCTGGAGTTGTTGGTTTAGTTATTTTTTTTT
TTAGTATTAAGGGTTTTGGTGTTGATAAGGTTATGTTTTATTTTTAATAA
TA-TTAAGTTTGATTTTGGTTTTGGTTGTATTAAGAT-AATATTACTTAT
TTTTAGTTTATTTA-ATGTGC-AGTTTTTTGTTCACTGTTAGTTTTTTAA
TTGTTTTATAAGTGTTCCAGAATAATCGGCTATACATTTTAATTTTTAAC
TCTATTTGTTGTTTTGTCTTTTT-TTTTTATTTTTATATTTTTATGTTA-
-TTTTT-GTAAAATGTTTTAGTTTTTCTTATTATTTAAAAAGATAATTAA
AATTTGGTTT-TTGAACTGGATTAGTACCCAGGTAATCAAAATTTATTAA
TTCGGGAGTAAAGTTTTATTTAAACCGAAAAAATATTGACTGACTTTGGA
TTTTTCTTTGGAATATGAGTAT----GGAGAGCCCTCCTTTTTAGTTAAT
CCTATTG-GCACATGTATGATTGTTTAGTTTTTATTTTATTT-GTAATGC
TTTT-ATG---TTATGTCATT-TAAAACATATATATATTTGGCTTATGGA
TTTAT------GATCGTGTGTTACTATTATTAATTTTTT---TTTGGATT
ATTTTTTTATTTTTTT-TTGAAATTGGAAAAGAAAGTAATTT-TTTTTTT
ATATATTAATGAATTT-AATAAACAAAGTGGTACAAACCATCCGTCAATG
GCCTATAGGGGCGTAAGTTGTAGTATGGTAGAGGTAAGGAAACTTGTCTC
TATTT--T-------AAAGTATTAGTTTATATT-----AGAATAAAGAAT
TGTAAATTCTTTGGATTTT--ACTTTGTTTATTTTTTACTATATTGGTAT
TTTTTTTATAATCATTTTTATTTTACAGGCTATTGCTTTCTTAACTTTAA
TAGAACGTCATTTTTTAGGTGGTACTCAATGTCGTATTGGCCCCAATAAG
GTTGGCTATTCTGGTGTTTTTCAAGCTTTGTTTGACGGATTTAAGTTAAT
TAAGAAAGAGCAGCTTTTTTTTTATTTTTCTTCTTGGTTATCTTTTTTAT
TAATGCCTATTTGTGGTTTTATTTTGATAATTTTTTTTTGATTTACTTTA
CCTTATTTTTTTGTTTTTATATCTTTTGATTATTCTGGTGTTTTTTTGTT
TTGTCTAATAGGTGTTTCTGCATATTTTATTATGTTATCTGGGATTTTTA
GTGGTGGTAAATATTCTTTTATTGGTGGATTGCGAGCTTGTGCTCAGAGT
TATTCTTATGAAATTGCCTTTTCTGTCTATTTACTTATTTTTTTTTTGTT
TAATAAAAGGTTATGTTTGTCTTCTAGTTTTTGCTTGTTTTTTTTTTTTA
TTTTTTTACCTTTTTTTTGTTTGGTTTTGATTGACTTGCATCGTGCTCCA
TTTGATTTATCTGAGTGTGAGAGAGAGTTGGTTAGAGGTTTTAATGTTGA
ATATTCTAGTGTGGGTTTTGCTTCATTGTTTTTAGGTGAATATGGCAACT
TGTTGTATTTTAGTTGTTTGACTTCTAGTTTATTTTTTGGTATAAGATTT
TTTTTTTTTTATATTATTGTTTGTTTAATTATTTTTTGTCGTAGTGCTTA
CCCTCGTTTTCGTTTTGATGTTTTAATATATGTTTGTTGATTTTTATTTT
TACCTATTGGTTTTTATTTTTTTGGTTTTTCTTTTATTATTTTTATGTTT
TGCTTATATAGTTTAATTTTTC--TGAATAATATTTTGAAAAGATATAGG
-TTTTTTTAAGCGAT-T---TTGTTATCTATTATTTGATTTTTGATATTA
TTTTATTTGTTTTATATAGAGTTGTTAAAGTTTGGTTATTTAGGGGTCTT
GGGTTATTTTTTTAATTT-TTTGGTTAGTGGTTTTAGCCACCAAAGTGTT
CAATCTAGATTTTTTTTTAAGTTTGTAGTATTTTTTCTTACTATATTTTG
ATTTTGTGGGTTAGTTTTTCCTTTATTTAGTCCTTGGGCTAGTGTAGGTT
TTTTATTTTTTATTACTAATTTTTCTTGACTTGGGGTTCGTACTTTTATT
TTGGCTACTGAAAGGTTTATAGTTTTTTTTGAAGAGGATCATTCTTGAGA
ATGAGTTTCTAGGTTGGTTATATTTTTTTCTCATTGATTAAGATTTTTGA
TAAGTGGTGTGGCTCTAACTTTGCGTATTAGTATTATTTTTTTAATTGGA
CATTTTTTAATGTTTACTATTTTGGATTTTGGTTTCTTTTTTTCTTTTTT
TTCTTTGTTATTTGTTGTGCCTGTTGAATTGTTTTTTGCTTTTTTACAGA
GTTATATTTTTTTAACTTTGATTTGTATATTTTTATTAAATATAATTTAG
TTTTAT----TTTATTATAGTAGTTTAAGTTT---AGAATTTTGTTTTGA
TGGGACAATGGTTTGTTATAATTTTTTA----TTTTT---T--GGCTTTT
TAGTATT-TTTT--GGTATTTTTGTTTTCCAAACAAAAGGATTTTAA--G
CTAATAATTTATTTACAAAATTATGTATTCCCTGTTCCTAGTAATTCTTA
TGTTTTTTGTTGCTATTTTATTCATAACTATTATTCTCATGTTATTTTTT
TTGGTTTTTTTATTATATTTTTGATAAGTTTTGTTTTGTATTTTTATGGT
AATTCTTTTAAGTTTAATTTAAAACGTAGCGATAGTCGTATAATTGAGTT
AATTTTACAAGTTTTAGTTGTTAATTTTTTAGTTATTATAGCCGGACCTG
GGTTTTGATTAATTCAATATCAAGGTCGTATGTTTCGTCAGTCTGAATTA
ACTTTAAAGGTTATTGGTCATCAATGATATTGAAGTTATGAATATGGAGA
TGACAGTAGATTGGTTTTTGATTCTTTTATGAAGCCTTTGGATGATTTAG
GTCTGGGTGATTTTCGTTTATTTGACGTTGATAATCGTTGTGTTTTACCT
GTTGGTGTTAATATCGGATTATATTGTACTTCTAGAGATGTAATTCATTC
TTTTGCTGTACCTAAGTGTTTTGTTAAAATAGATGCTTTAAATGGTTTAT
TGACAAAAATTACTTTTAATTTTTCTTGTTGTGG---TTTGTTTTATGGT
CAATGTTCTGAGATTTGTGGTGCCAATCATAGTTTTATACCTATTGCTTT
GGAATTGACTTCATTGGAATGTTGGAAAGCTTGGTCTTTAGGATATTTG-
TTGGGCTAA--ATTCTTAGTTTAATTT-----TTAAATATTTAGTTGTGG
TCTAAAAGATCTTA-GGAATTTTAATTATTTTTT-AATTTTATTTTTT-G
GTATTGCATATCAGTAGAAGTTTTTATCATAACTT--ATGAGTAATAGAA
ATAAAGTGTC-AAAGTTTTATTATTTTTTGTTTTTACGAAATTAAT-TAT
AATTA-TAACTTTGTATTGATATAACGTA--CTTTTATTTCTGTTTTTTT
--ATA-TTTATAG-TTAAGTTATATTTTTTTATTTTATTTATAGTTTTAA
TATATTTTTTTTTTCTAGAT--GTTATTTGTTTTGTTTAAATA---TTTA
TTTTTTTTTTTTT------------------TTT------TTTGGTTAAT
TTTTTAATTAATTTATTATTTTTATTTTAGTAATTTTTTTTTT-GTTTTA
TATTATTTTTGTTTTTTAATTT-TATTTTTGAACTAGATTTGTTGTTAAA
TGTTTATTAAAAACTTAGGTTTTTTTTTAAAGTTGTCTTCTGCTCTATGA
TTTTTTT-AAATGGCAGCCTTAGCGTGATGGCATCAAAGTAGCGTAAGTG
ATTTGTTTTTTT-ATTGTTTTCAAGTATGAATGGAGTTTTTAGCAATTTT
TTTGTTTGTATTTTATTTGAATTATTTTTTTTATTAAAAATTATTGATTG
TAATATTACAAAGATAAGTCTTCGGAAATTTTGTTTTGGCATTTGATTTT
TTTTTTGTTTT-TTGCCAATATTTTCTTGGGGATGGAATTTAATAAAT-T
TTTTTT-ACTATTTTTATTTTT--AAAAATTACTTCGGAGTTAACAGGGT
T-GTGGACATGTAAATAGCTTTTTTATATTAGTGTGCTGCGCTACATCGA
TGTTGTATATTTT-TTGTGGAAAGAGAGAGAATTTTTTT-TTTTTGAGAT
TGTTTTTCTTGTATAAAAAATGAACTTGATATTAGTTTAGTTCGTCGTGA
GACAGAGCGGTTTATCTTGTATATTTATTTGTTTTTATCGGGGTAAGTAC
GAAAGGAAAATTATGAAGGTTAATATTTATGATCTTTTTATTTTTATGGA
ATT-TATTCTTTTTTTAAATCTTATTGTTGTTTTTTTTTTTTCTTTTTTA
ATTCCTTTTTTTATATATTTTTTTTCTATGGTTTTTTCTTATAAGTTTAT
TAATTTTGGTAAGTTGAGCTCTTATGAGTGTGGTTTTGATTTGTCTTTAA
GGGTTCGAGATAGCTTTAGTGTTGTTTTTTTTTCGATTGTTTTGATTTTT
GTTGTTTTTGAGTTGGAGGTTATTATTTTTATTATTTTGATTCAGGGTGA
TTTTTATA----------GTATTTTTTCTTTTTTTTTG------------
----------------------------TTTTTTCTTTATGTTGTTTTTA
GTTTTTATATAGAGTGATATTTTGGAAAA-TTATTGTGATTTTTTTAGG-
--TTTGTAGTATAA--TTTAATATAGGTGATTGCAGATCATTTGAT-TTT
T-GGCCTTGAGTTAATTTTTTT--AAGTTTTGAAAACTTTTTTGAGGT-T
-----TT--GCCTTTAACT------------TTGCTGAAT-TAGTTTAAT
TTTT-------AAAATAAAATG---------------------------T
TTGGGGCTTTTAGATTTTT----------------TTTCAGTTTTT----
----AGAGATTTAGTATA--------TTTTAGTATAGCTTATTGTCTGTT
AGCTGGTTTT-GGTCTCTT--AGCTTTTTAGTTTATTTTTTTGAATTTTT
TATTTACGATAAAAGGGTTT-TTGAGCTTTTTTTGTTATTTGTTTGATAT
GTTCTTATTTTTTATTTTTTTTTAATTTTTTTGATTTTTTTATTGCCCTA
TGGTAAGTGAGTTTATGTTTGTGGTTTTAGTGATTTTTTTAGTTTTGTTT
TTACTTATAATTTTGAGGTTTGTTTGTTTTTTTTTGTTTTATTACTGGTT
TCTTTTTTGGTTTTTGTATATGGTTCTTTTTATATACATGGGGCTTCTCG
TTTGTTTTATTTTTTTTTTTTTTTGTTTTTGTTTGTGTTAAGGATAGGAG
GTTTGATTGTTTTTAGGGGTAGTATTATTTTGGTTTTAATTTTTTGGGAT
TTTTTAGGTGTTAGTAGTTTTTTTTTGGTCTTGTTTTATAATAATGTGGT
TTCTCGTAATAGGTCTATAAGTACTGTTTTCACTAATCGTATTGGTGATT
TTTGTATTTTTTTGTTTTTTAATGGTTTTGTTTTTTTTTCTGTTGGAATT
TTTTCTTATCAGTTTTTTAGTTCTTTATTGGTTTTTATGTTATTTGTTTC
TGCTTTTATCAAGGGTGGTCAGTATCCTTTTGGTAGTTGATTGCCTAAGG
CTATAGCTGCTCCTACCCCTGTTAGTTGTTTAGTTCATAGTAGTACTTTA
GTTACTGCTGGTGTTATGTTAATGGATTGTTATTTTTATGTTTGTTTGAA
TTCTGATGTTTTATCTTTTGTTTTTTATGTTGGATTTTTTACTATGGTTT
TTTCTGGAGTTTGTGCTTTAGTTGAACAGGATGCTAAGAAGGTTGTTGCT
TTGAGTACTATGTGTCAAATTGGTTTTTGTTTTTTGGCTATTGGTAGCGG
GTTGCATTATGTTTCTTTTATTCATATGATTAGTCATTCTTTTTTTAAGA
GTTTATTATTTATGCAAATTGGATATTTGATTTATATTAATTTTGGTAAT
CAGGATTATCGTGGCTATTCTTACTTGGGAGTTTGTGCTCCTACTTTAGT
TCAATTGCAAGTTTTTGTATCTGTGATTTGTTTGTGTGGTTTGCTCTTTA
CTAGTGGTTGTTGTAGTAAGGAGTATTTTATGTCTCGTTTTTATTATGGT
TCTTTTAATTTTTTTCTGGTTTTTTTTTATTTTTTTGGTGTTTTTTTAAC
TTTTTGTTATTGTTATCGTATGATGTATTTATTTCGTGTTGGATGTTCTT
TTTTTGACTATGTAGGTTTTTCTAGTAAATTGTTTTATTATTCTTGTTTT
TTGTTAGTTTTTTTTTCTGTTGTTTTTACTTTTTGGTGAATTTTTGGTTT
AATAAGTTTAGTTTTTGTTTTTAATCGTTTTGAGTTTTTGGTGGTTTTTT
TTTATTTGTTTTTTGTTTTTTGTTTTTTTAATTATGTTTTTCGATATTTC
GTTATTGAATTTGTTAATAAGTATTTTATGGATTTTTATTCTTTTATTAT
TTATAAGTTTGTTCCTAATTTTTTTTATTTTGATGTCTTTGTTTTAGGTT
TAAATTATTTTTTTATTGGGTTATTTCGTTTGTTTTCTTTTTTTTTTTTT
TTCTTTATTTCGTGGGTTTTATCATGTTGCTATTTTAGTAGTTTTTTTTT
TTATAATGTTTTTCTTGGTTTTTTAA--TTATTTT---------------
-------------------------------
>B_pahangi_AP017680
-GTAATATTAGTATAAACTTGTTATTATTTTTAATTTTCGATTAA--AAG
ATTATATATTATAAATAGATTTTA-TTT-AGTCTTCTAAACTATTTCTGG
GTTTTACTCG--TCTATTTTTGTTATTTTTTGTTTTTTTTTTTATATTAT
TCTTGAGTTTTATTAACTTTTGTGTGTTAGATTACATTATTTGATGGAGA
GTTTTTGTTATCTGTACTTTTGTTTTTGTGTTTTTAACATTGAATAGT--
-GTCGGAAGGACTTCTTGTTTGGTTAATTATTATGTTATTCAAGAGATTT
GTGGTTATTATTTTTTAGTTTTTGATAGCTGAAAGTTTCAATTTTTTTTT
CTTATGTTGAAGTCTGGTTCTGCTCCTTTTCATTTTTGATTGTTTAGTGT
TTTGTCTGATTTAAAGGGTTGGTCTGTTTTATGGTTTTTG-ACTTTGCAG
AAATTACCGTATTTTGTTGTTTTGCTAAATTTTTGTAGAGATTTTTTTTT
TTTATTTTTATTTTTTGGTATATTTTTTTGTTATTTTCAGTTTTTTTTAT
TACGTAATTTTTTGGATATGGTTGTTATTAGCTCTACGGAGTCTTTTAAT
TGGTTGTTGTTACTGGGGATGTTTTCTTTTAATGAGGTTTTTGTTTTGTT
TTTTTTTTATTATTTTGTTATATTTTTAATTATTTCTTATATTTATAATA
GTAATGTTAATTTTATTAGCTTGGAGATATTGATGATTTTTTTTAATGTT
CCTTTGAGTTTAACTTTTTTTTTAAAGGTTTTATTGTTGTTTGGGACTTC
TAGTTTGGTTGGTTTTTTTTATTTTTTTTTATTATTGTTTATATGTTTGA
TATCTTTGGGTGTTAGTTATTTATTTTTTTGTGTTTCTATGGTAGGTTTT
AATTTTGGTCTAAAATATTATGATTATTTTATTTATTTATTGTTTTGTGT
TGGTTTATTGTCTGTTTTTT-----------GCTGTTTTAGTTTAATTTT
TTTA-AAAATTTCTAACTTGTAATTAGAAGAT--AATTTCAGT-TTGT--
-ATTTGTTTTTTTTTGTTGTTTTGTTGTTTTTTTTT-AGTCCTTTTTTAT
TTTTTGTTTTTTTTT-CTTTGTTTGTTTTATTAGGTTTTTTTGATTATTC
TTGATGTGGTTGTTTTTTTTTTTTTGACTCTTTTAATTTTGTTTTTTTAT
CTTTTATAAGTGTATTTATTCTTGGGTTTATTTGTGTCTCTGAGGTTTTG
AGTGGTTTGGTTTTTTATAGTTGTCTCATTGTTTTTTTTAGTGTTTGTTT
TTTTTTTTCTGGAAGTTTTTTAATTTTATATATTTTTTATGAATTGACTA
TACTGCCTGTTTTGTTTTGTTTACTGGGCTATGGACGTCAGGTCGAGAAG
ATTAGAGCTTGTTATTATTT-GGTGTTTTATACTTTGTTTTTTGGTATGC
CGTTTTTATTTTTTTTTAGTCATGTTTTTAATTTTTTTAATTTTGTCTAT
TATGATTTTTTTATATCATTTGAGTTAACTTTTTTGTTGAGTTTATGTTT
TTTAGTTAAATTTCCTGTTTATTTTTTGCATGTATGGCTTCCTAAGGTTC
ATGTTGAGGCTCCTACTAGTACTAGGATGGTTCTAGCCGGAGTTATATTA
AAGTTAGGCGGAGCTGGACTTTATCGTATTAGTAAGTCTTTAAATTTTTT
TGGTTTTGAGTTATTGATTTTTTTTTCTTTGGTTGGAATGGTTTTTTGTT
CTTTTATTTGTATGTTTCAAAGTGATTGTAAATCTTTAGCTGCTTATTCT
TCTGTTTGTCATATAGGTTTTGTTTTGTTATCTGAGATTAGTATGTTGTA
CTATGGGAAGTCTATAGCTTTAGTTATGATATTATCTCATGGGTATACTT
CTGTTTTAATATTTTATTTTATTGGTGAGTTTTATCATATTGCGAGAAGT
CGATTAATTTATTATTTACGGGGCTACTTTAGTATTAATTTGTTATTTTG
TTTAATTTTTTGTTTAACTATGGTTTCTAATTTTGGTTTTCCTAGTTCTA
TTTCTTTTTTTTCTGAGTATTTAATGTTGAATTGATTTAGTTCTATTTTT
TATTTTAGTGTTTTTTTTCTTTTTGTTTATTATTTAGTTTCTTTTTACTA
TTCTATTTATATTATGGTTTGTTTCATGGTTGGCAATAAGGTTAGCT---
ATGTTTGTGATAGTCGGGCTGTTGTTTGTCTACCTTTAATTTTTATAGTT
TATAATTTTTTTTGGTTTATTTTTGTTATTTAATATGAATATTTTTTGTG
GTATGACTTTTG---GT-AATGTATTGAAGCAGAGAATTATTAATACTGT
TAATCATAAGACTATTGGTACTTATTATATTATTTTAGGCTACTGGGCTG
GTCTTGGAGGGTCTTTGTTATCTATGATTATTCGTCTTGAGTTGTCTAGT
CCTGGTGGCTATTTATTTTTTGGAAGTGGCCAGGTGTATAATTCTGTTTT
AACTATACATGGGGTTTTGATGATTTTTTTTATGGTGATGCCTATCTTGA
TTGGCGGATTTGGTAATTGAATATTGCCTGTTATGCTTGGTGCTCCAGAA
ATAGCTTTTCCTCGGGTTAATGCCTTGTCTTTTTGGTTTACTTTTGTAGC
TTTGTTGATGGTTTATCAATCTTTTTTTATTGGTGGTGGGCCTGGTAGTA
GTTGAACTTTTTACCCTCCTTTGAGAGTTGAGGGTCAGCCTGAAGTTTCT
TTGGATGTTATAATTTTGGGGTTGCACACTGTTGGAATTGGCTCTTTGCT
GGGTGCTATTAATTTTATAGTTACTACTCAAAATATGCGTTCTGTTGCTG
TTACTTTAGATCAGGCTAGTATGTTTGTTTGGACTTCTTATTTAACTTCT
TTTTTGTTAGTGTTGTCTGTTCCTGTGTTAGCTGGTTCTTTGTTGTTTTT
ATTATTTGATCGTAACTTTAACACTTCTTTTTATGATACTAAAAATGGGG
GGAATCCGTTGCTGTATCAACATTTGTTTTGGTTTTTTGGTCATCCTGAA
GTTTATGTTATTATTTTACCTGTTTTCGGTATTATTAGTGAGGCTGTTTT
GTTCTTAACTGATAAGGATCGCCTATTTGGTCAAACTAGCATGACTTTTG
CTTCTATTTGGATTGCTGTTCTTGGTACGTCTGTTTGGGGTCATCACATA
TACACAGCTGGCTTGGATATTGATACTCGTACTTATTTTAGAGCTGCTAC
TATAATTATTGCTATTCCTAGAGCTGTAAAAATTTTTAACTGGTTGGGTA
CCTTTTTTGGATCTAACCAAAAAATGCAGCCATTATGATGCTGGACTTAT
AGTTTTATTTTTCTTTTTACTGTCGGGGGTTTGAGCGGGATTATTTTGAG
AGCCGCTAGTTTAGATGTGGTGTTACATGATACTTACTATGTTGTAGCTC
ATTTTCATTATACTTTGAGCCTAGGGGCTGTTTATGGAATTTTTTGCGGA
TTTTGTCTATGGTTACCTTATATGTATGGTATTTCTTTTGATGGTTCATT
AATGATTGCTATTTTTTTTTGTTTTTTTATTGGTACTAATATAACTTTTT
TTCCTATGCATTTTGCTGGTATACAGGGAATGCCTCGTAAGGTTCTAGAT
TATCCAGATTGTTATTCTATATTTCAAGTTTTTTCTTCACTAGGCTCTGT
TATTACTTTTATTGGGTTTATATTGTTTAATTATTTAATGATTGATTCTA
TTTTTTTTTCTCGTTTTTTGGGTATTTCTTTTTATAATGGGCATAGTCCT
TCTTATATTTCTAATGTCCCTCCTTTACCTGATTCTTTTTTAGAAGAGAT
CTTAGGTTTTGGTTTATGCTGAAAGGTTTTTGGTAAAAATACCCCTAGTT
ATAGATATCGTCGTGTTGGTTATGGTTATTATAGCAAGTAATT-------
GTAGATTTAGGTTAA-TTTTTAAACTTTTAGTTTTCAAAACTAAAGATTT
TATTCTATTTTTTTTAAAGTTAT-AGAATTTTTTTTGTTTTGAATTTTTT
AACTTTTTT---GTTATATTTTTTTTATCTTAGTTTTTTTTTATCTGTTT
TGTTTTTTTGTTTGAGGTTTTTAGATTG-AGATCCTATAAAAAGTTGTAT
TATGATATGTTTGGGAATTTTATTTATAAGTTGCTATATTTCTTTAGGTG
TTCATGTATGATACTCTTATTTTATTGTTCTAATTTTTTTGAGTGGTATT
TTTTCTTTGTTAACTTATTTTTGTAGTATTTCTAGTTGTAGTTACTATTA
TAATTATGGTTATTTTTTTGTTGTTTTTGTTTTTTTTTGTTTTTTATTTC
TTATTTTTTTT------GATTATGAT---TTTTTTTTTTTTAATTTTGAT
TATGATTTATTAAGTATTTGTTATGACTTTAATTTTT-ATTATGTTTTTT
GGGTAATTTTGGTTTTATTTATTTTGTTAAGTATAATTAGATTTAATTTA
GGTTGCGACAGGTTTATACGTGGATTGTAA--------------AAATAT
TAAATAGATTTT-ACTATATCTGATTACGGCTCAGCTAGAATAA-TATTT
TTTTTTTTTTT----------GGATTTAGTTTAAATTAAAATTTCTTTTT
TTGGATTAGAAGATATTTTCCAAAATTTTAGTTGG---TTTTTTAAATTC
TTTGATTTTTCTTCCTGCTAGTTATAGTTTGAGCTATATATGGAATTTTG
GAAGTATGTTGGGTATCATATTAATGTCTCAAATTATTACTGGTTTTTTT
TTGACTTTTTATTATACAGCTGGTGACGCTTTTAGTAGTGTTCAGTATGT
TATATTTGAAGTTAATCTGGGTTGGCTTATTCGTATTATGCACTCTAATG
GTGCTTCTATATTTTTTTTGTTTGTTTATTTACATATTTTTAAAGGTCTA
ATTTATGGTAGTTACCGTTTGTCTGGTGTTTGAATTAGTGGTGTTACGAT
ATATTTAGTTTTAATAGGGATTGCTTTTACTGGGTATGTATTAATTTGAG
GACAGATAAGATATTGGGCAGCAGTTGTTATCACTAGTTTGATAACTTCT
GTGCCATATTTGGGTAAGTATTTAGTGTGATGAATCTGGGGGAGATTTAG
TGTTTGTGAAAATACTTTGAAGTTTTTTTATTCTATTCATTTTATTTTTC
CTTGACTGCTATTAGTTTTGGTTGTTTTTCACTTATTTTTTTTGCATTTT
ACTGGCTCTAGTTCTAGGCTATATTGCCATGGTGATTATGATAAAATTCA
CTTTTTTCCTAGCTTTTGATTTAAGGATGGTTTTGATATTTTTTTTTATT
TTTTTTTAATTTTGTTTAGCTTGTATTTTTCTTTTAATTTAAGTGACCCC
ATAATTTTTGTTGAATCTGACTCTATAGCTAGTCCGGCGCATGTAGTTCC
TGAATGATATTTTTTGTTTGCTTTTACTATTTTGCGTTCTGTACCAAATA
AGTTGTTTGGTGTTATTTTGATATTTGGCTCTATTTTTTTTTTGTTAATT
TTTATTTGGTTTAGTAATTATCAGACTATGTTGGATAATATTTTATATTT
TTTATCCATATGTTTTGTTTGAGTTTTTTTTTGGTTAACTTGGGCTGGTC
ATTATCCTACTGATTATCCGTTTAACTATTTTAATTTAGTTTGTACTATT
TTTTATTTTGTCTTTATTTTTTTTATGTGTTTTGTCAA-TTTTTTAGGTT
TTAAATTGTTTAGCTA----TATTTTTAGTATAATAAGTATTATAAATTT
AGAATTTATAGGT--AGAAAATATAATTTTTTTAAAATTTCGTAAGTATC
ATAAAATGGAGTTTAGTTACTACCCAGTTATATTTGGCGCAGGTGTTTTA
GGAATTGATTTTGGACTAGTTTTGTTTATGAATATAGGTATTTTTTTTTC
TTTTTTTATCTGTTTTTTGTATCTTTTATATATTTCTTTTTTATGGATGA
AGGATGTTTTTTTGGAAGATGTTAGTGGTCAATATTCTTTTTATGACTAT
CGGATGTTTAGTCAAGGATTTCGTTTATTTTTGTTTAGTGAATTGACTTT
GTTTTTTTCTATTTTTTGGACTTTTTTAGACTCTTCTTTGTGCCCTTTGA
CTTGGCTAGGTGGGATTTGGTCACCTATTGGCATTTTATCTCCTGACTAT
TTGGGCATCAATGGTATGGCTAGCTTATTTTTGATAATAAATAGGCAGGT
TTTGAAATATTCTCGACGTTATTTATGTTTGAATATTAATAAATGTGAAA
ATTTATTGTTATTGTGTATTTTTATTGGTGCTTTTTTTTTGTGTTTTCAA
TTTTTTGAGTACACCCATAATTGTTTTGTTATAAATGATAGAATTTATGG
TAGAGTTTTTTATATTGGTACTGGCTTACACGGCAGTCATGTATTAATTG
GTGTTTTTTTTCTTGTTATTAATTTTTTTCGTGTTAAATTTCACAATTTT
AATTGGTACCACACTCAAGCGTATGATATATCTATCGATTATTGGCGATT
TTTAGAGTGAATGTGAGGTATCATATTTTGCTTGTTATATGTTTGAGGTT
CTTAATTT------------------CTAATTGTAAGATATCTGTTTTAC
TTTGTTATTTTTTGTAGC-TTATTTTTAATG-ATGATTTT-TTGTTATTT
TTGTTATTTTTTT---------TTTTATTTTATTTATTTTC----TTTCT
TTTATTACCCAATATAATTATAAATA----ATTATTAGTAATTAT-----
--------TTT--A-AAATAATTAC-TAAAC--------------TAAAT
ACAATTC-TTAGAGTATTATAAC------ATTAAAG--------TTATAA
TACTCTAA------------------------------------------
-----------------------TAG-AATTGTATTTATTTAATAGACCA
AT--------CTCCA-----------------------------------
------------CTAACTAAACAAAAGA-ATTA----AAC----------
-----------------------------------ATAGTGTATATATTA
TAA-GGTT-ATTATATTT--GATTTGCAATCTTGAGATTTTTATGCAC-A
--------CGGCTTTTTAGTATAATAAGTATATTCGTTTTAAGCGCGGCT
GGTTTT--AAGCTATTAGGAATTTTAAGTATAATTTTTT-TGTATAACTA
ATTGTTGATTAGTAGG-TTAAA-AATTCTT-----------TAATATGGT
AGGATAATT-----TTTAAGTCTGTGAGATT------CATATTTTCAAGG
TT--GC---------------------CGTATTT---AAAGGATT-----
ATTTTAAA-----TTTAGAATTTTTGACTCTTAATCAAAAGGTTTA--TT
CTTTAGGTATT-TTTGTTTTTTTTTTGTTTTTTTTACTTTGTTTTTAAAT
ATAATTATTTAATTTTTATTTTACTTGGTATTGAGTTGTTATTTTTTTCT
TTACTTGTTTATTATGTTTTTTTTTTTAGCTCTATTATTTTTTTTTATTT
TTTGTGTTTTGGGCTTATATCTGGGGTTGTTGGCTTAGTTATTTTTTTTT
TTAGTGTTAAGGGGTATGGTGCTGATAAGGTAATGTTTTATTTTTTATAA
TA-TTAAGTTTGATTTTGGTTTTAGTTGTATTAAGAT-AATATTACTTAT
TTTTAGTTTATTTA-ATGTGT-AATTTTTTATCCACTGGTAGTTTTTTAA
TTGTTTTATGAGTGTTCCAGAATAATCGGCTATACATTTTAATTTTTAAC
TCTATTTGTTGTTTTGTCTTTTT-TTT---TATTTTTGTTTTTATGTTA-
-TTTTT-GTAAAATGTTTTAGTTTTTAT-ATTTTTTAAAAAGACATTTAA
AATTTGTTTT-TTGAACTGGATTAGTACCCAGGTAATCAAAATTAATTAA
TTCGGGAGTAAAGTTTTGTTTAAACCGAAAAAATATTGACTGACCTTGGA
TTTTTCTTTGGAATATGCGTAT----GGAGAGCCCTCTTTTTTGGTGAGT
CTTATTG-GCACATGTATGATTGTTTAGTTTTTATTTTATTT-GTAATGC
TTTTTATG---TTTTGTCATT-TAAAACAGATATATATTTGGCTTATGGA
CTTAT------AATCGTGTGTTACTATTATTAATTTTTT---TT-GGATT
ATTTTTTTATTTTTTT-TTGAAATTGGAAAAGAAAGTAATTT-TTTTTTT
ATATGAAGATGAATTT-AATAAATAAGGTGGTACAAACCATCCGTCAATG
GCCTACAGGGGCGTAAGTTGTAGTATGGTAGAGGTAAGGAAACTTGTCTC
TATTTTTT-------AAAGTGTTAGTTTATATT-----AGAATAAAGAAT
TGTAAATTCTTTGGATTTT--ACTTTGTTTATCTTTTACTATGTCGGTGT
TTTTCTTATAATTATTTTTATTTTACAGGCTGTTGCTTTTTTGACTTTAA
TAGAGCGTCATTTTTTAGGTGGTACTCAATGTCGTATTGGCCCCAATAAG
GTAGGATATTCTGGTGTTTTTCAAGCTCTATTTGATGGGCTTAAATTGCT
GAAGAAGGAGCAACTTTTTTTTTATTTTTCTTCTTGGCTATCTTTTTTAT
TGATACCTGTTTGTGGTTTTATTTTAATGATTTTTTTTTGGTTTACTTTG
CCTTATTTTTTTGTTTTTATATCTTTTGATTATTCTGGTATTTTTTTATT
TTGTTTGATGGGGGTTTCTGCGTATTTTATTATGTTATCTGGCATTTTTA
GTGGTGGTAAATATTCTTTTATTGGGGGGCTTCGAGCTTGTGCCCAGAGT
TACTCTTATGAAATTGCTTTTTCTGTTTACTTACTTATTTTTTTGTTATT
TAATAAAAGGCTTTGTTTGTCGTTTAGTTTTTGTTTGTTTTTTTTTTTTA
TTTTTTTGCCTTTTTTTTGTTTAGTTTTGATTGATTTGCATCGTGCTCCG
TTTGATTTATCTGAATGTGAAAGTGAGTTAGTTAGAGGCTTTAATGTGGA
GTATTCTAGTGTTGGTTTTGCTTCTTTGTTTTTGGGGGAATATGGTAATT
TACTATATTTTAGCTGTTTAACTTCTAGCTTGTTTTTTGGTATAAGATTT
TTTTTTTTTTATATTATTGTTTGTTTGATTATTTTTTGCCGAAGGGCCTA
TCCTCGTTTTCGTTTTGATGTTTTAATATACGTTTGTTGATTTTTATTTT
TACCTATCGGATTTTATTTTTTTGGATTTTCTTTCATTGTTTTTATATTG
TGCTTATTTAGTTTAATTTTTT--TGAATAATATTTTGAAAAGATATAGG
-TTTTTTTAAGCGAT-T---TTATTATCTTTTATTTGATTTTTGATATTG
TTTTATTTATTTTATATAGAGTTGTTGAAGTTTGGTT---CGGGTGTTTT
AGGTTATTTTTTTAATTT-TTTAGTCGGGAGATTTAGTCACCAGAGTGTT
CAGTCTAGATTTTTTTTTAAGTTTATAGTATTTTTTCTTACTATATTTTG
GCTTTGTGGGTTAGTTTTTCCTTTGTTTAGCCCATGGGCTAGTGTTGGTT
TCTTGTTTTTTATTACTAATTTTTCTTGACTTGGGGTCCGTACTTTTACT
TTGGCTGTTGATGGGTTTATGGTTTTTTTTGAAGAGGACCATTCTTGGGA
ATGAGTTTCTAGATTAGTTATATTTTTTTCCCATTGGTTAAGATTTTTGA
TGAGCGGTGTGGCCCTAACTTTACGTATTAGTATTATTTTTTTGATCGGT
CATTTTTTGATATTTACTATTTTGGATTTAGGGTTTTTTTTTTCTTTTTT
TTCTTTATTATTTGTTGTACCTGTAGAATTGTTTTTTGCCTTTTTACAAA
GTTACATTTTTTTAACTTTGGTTTGTATATTTTTATTAAATATGATTTAA
TTTTAT----TTTATTATAGTAGTTTAAGTTT---AGAATTTTGTTTTGA
TAGGACAATGGTTTGTTATAATTTTTTT----TTTCT---TTTGGCTTTT
TAGTATT-TTT---GGTATTTTTGTTTTCCAAACAAAAGGATTTTGA--G
CTAATAATTTATTTACAAAATTATGTGTTCCCTGTTCCTAGTAATTCTTA
TGTTTTTTGTTGTTATTTTATCCATAATTATTATTCTCATGTTATTTTTT
TTGGGTTTTTTATTATATTTTTGGTAAGTTTTGGCTTGTATTTCTACGGA
AATTCTTTTAAGTTTAATTTAAAGCGCAGCGATAGCCGTATGATTGAATT
AATTTTACAGGTTTTAGTTGTCAATTTTTTAGTTATTATGGCTGGTCCAG
GGTTTTGATTAATTCAGTATCAAGGTCGCATATTTCGTCAATCAGAATTA
ACTTTAAAAGTTATTGGTCATCAGTGATATTGAAGTTATGAATATGGGGA
---TAGTAGGTTAATTTTTGATTCTTTTATAAAGCCTGTAGATGATTTAA
GTTTGGGTGATTTTCGGCTATTTGATGTAGACAATCGCTGTGTTCTACCT
GTTGGTGTTAATATCGGTTTTTATTGCACTTCCAGTGATGTAATTCACTC
TTTTGCTGTGCCTAAGTGTTTTGTTAAGATAGACGCTTTGAATGGCTTAT
TAACTAAAATTACTTTTAATTTTTCTTGTTGTGG---CTTATTTTACGGT
CAATGTTCTGAAATTTGTGGTGCTAATCATAGATTTATGCCTATTGCTTT
AGAGCTAACTTCCTTGGAGTGTTGAAAATCTTGGTCTTTAGGATATTTA-
TTAGATTGA--ATTCTCAGTTTAATTT-----TTAAATATTTAGTTGTGG
TCTAAAAGATTTTT-TGAATTTTAATTATTTTTT-AATTTTATTTTTT-G
GTATTGCATATCAGTAGAAGTTTTTATCATAGTTT--ATGAATAATAGAA
ATAAAGTGTC-AAGGTTT-ATTATTTTTTATTTTTACGAAATTAAT-TAT
AATTA-TAACTTTGTATTGATATAACGTA--CTTTTATTTCTGTTTTTTA
TTAT--TTTATAG-TTAAGTTATATTTTT--ATTTTTC--GTAGTTTTAA
TATAATTTTTTTTG--ATAT--GTTATTTGTTTTGTTTAAATAATATTTT
TTTTTTTTTTTTTGTTTAAATAATATTTTTTTTTTTTTTTTTTGGTTAAT
TTTTTAATTAATTTATTATTTTTATTTTAGTAATTTTTTTTTTTGTTTTG
TGTTGTTTTTATTTTTAAATTT-TATTTTAGAACTTGATTTGTTGTTAAA
TGTTTATTAAAAACTTAGGTTTTTTTTTAAAGTTGTCTTCTGCTCTATGA
TTTTTTTTAAATGGCAGCCTTAGCGTGATGGCATCAAAGTAGCGTAAGTG
ATTTGTTTTTTT-ATTGTTTTCAAGTATGAATGGAGTTTTTAGCAATTTT
TTTGTTTATATTTTATTTGAATTATTTTTTTTATTAAAAATTATTGATTG
TAATATTACAAAGATAAGTCTTCGGAAATTTTGTTTTAGTATTTGATTTT
TTTTTTGTTTT-TTGCTAATATTTTCTTGGGGATGGAATTTAATAAAT-T
TTTTTTTACTATTTTTATTTTT--AAAAATTACTCCGGAGTTAACAGGGT
T-GTGGACACATAAATAG-TTTTTTATATTAGTGTGCTGCGCTACATCGA
TGTTGTATATTTT-TTGTGGAAAGAGAGAGAATTTTTTT-TTTTTGAGAC
TGTTCTTCTTGTATAAAAAATGAACTTGATATTAGTTTAGTTCGTCGTGA
GACAGAGCGGTTTATCTTGTATATTTATTTGTTTTTATTGGGATTAGTAC
GAAAGGAAAGTTATGGAGGTTAATATTTATGATCTTTTTATTTTTATGGA
ATT-TATTCTTTTTTTAAATCTTATTGTTGTTTTTTTTTTCTCTTTTTTG
GTTCCTTTTTTTATATATTTTTTGTCCATAGTTTTTTCTTATAAATTTAT
TGATTTTGGTAAGTTGAGTTCTTATGAGTGTGGTTTTGATGTATTTTCTG
GGGCTCGGGATAGTTTTAGTGTTGTTTTTTTTTCTATTGTTTTGATTTTT
GTTGTTTTTGAGTTAGAGGTTATTATTTTTATTATTTTGATCCAGGGTGA
TTTTTATG----------GTATTTTTTCTTTTTTTTTA------------
----------------------------TTTTTTTTTTATGTTGTCTTTA
GTTTTTATATGGAGTGATATTTTGGAAAG-TTATTGTGATGTCTTTGGG-
--TTAGTAGTATAA--TTTAATATAGATGATTGCAGATCATTTGAT-TTT
T-AGCCTTGAGTTAATTTTTTT--AAGTTTTGAAAACTTTTTTTAGGTAC
-----TT--GCCTTTAACT------------TTACTGAAT-TAGTTTAAT
TTTT-------AAAATAAAATG---------------------------T
TTGGGGCTTTTAGATTTTT----------------TTCAGTTTTTTTTT-
----AAAGATTTAGTATA--------TTTTAGTATAGCTTATTGTCTGTT
AGCTGGTTTT-GGTCTTTT--AGCTTTTTAGTTTATTGTTT-GAATTTTT
TATTTACGATAAAAGGGTTT-TTAAGCTTTTTTTATTGTTTGTTTGGTAT
ATTCTTATTTTTTATTTTTTCTTGATTTTTTTGATTCTATTGTTGCCTTA
TGGTAAATGAGTTTATGTTTGTGGTTTTAGTGATTTTTTTAGTTTTGTTT
TTACTTATAATTTTGAGGTTTGTTTATTTTTTTTTGTCCTATTGTTGGTT
TCTTTTATAGTTTTTGTTTATGGCTCTTTTTATATGCAGGGTGTTTCTCG
TTTATTTTATTTTTTTTTTTTTTTGTTTTTGTTTGTCTTAAGGATGGGAG
GATTGATTGTTTTTAGTGGTAGTGTTATTTTAGTTTTAATTTTTTGGGAT
TTTTTAGGTGTTAGTAGTTTTTTTTTGGTTTTGTTTTATAATAATGTAGT
CTCCCGTAGGAGATCTATGAGTACTGTTTTCACTAATCGAATTGGTGATT
TTTGTATTTTCTTGTTTTTTAATGGTTTTGTTTTTTTTTCTGTTGGTACT
TTTTCTTATCAGTTTTTTAGTTCTTTATTAGTTTTTATATTGTTTATTTC
TGCTTTTATTAAGGGTGGGCAGTATCCTTTTGGTAGTTGGTTACCTAAGG
CCATGGCTGCTCCAACTCCTGTTAGTTGTTTAGTTCATAGTAGTACTTTG
GTTACTGCTGGTGTTATGCTTATGGATTGTTATCTTTATATTTGTTTGAA
TTCTGATGTTTTAACTTTTGTTTTTTATGTTGGTTTTTTTACTATAGTTT
TTTCTGGATTTTGCGCTTTAGTTGAGCAGGATGCTAAAAAAGTTGTTGCC
TTGAGTACTATGTCTCAAATTGGGTTTTGTTTTTTGGCCATTGGTAGTGG
TTTACATTATGTTTCTTTTATTCACATAATTAGTCATTCTTTTTTTAAAA
GTTTGTTATTTATGCAGATTGGCTATTTAATTTATATTAATTGTGGTAGC
CAGGATTATCGGGGATATTCTTATTTGGGTGTTTGTGCTCCAATTTTGGT
TCAATTACAAGTTTTTGTGTCGGTGATTTGTTTGTGTGGTTTGCTTTTCA
CTAGTGGTTGTTGTAGTAAGGAGTACTTTATGTCTCGATTTTATTATGGT
TCTTTTAACTTTTTTTTGGTTTTTTTTTATTTTTTTGGAGTTTTTTTAAC
TTTTTGTTATTGTTATCGTATAATATATTTGTTTCGTGTTGGTTGTTTTT
TTTTCGATTATGTTGGTTTTTCTAGTAAGTTGTTTTATTATTCTTGTTTT
TTGTTGGTTTTTTTTTCTATTGTTTTTACTTTTTGATGAATCTCTAGTAT
AATAAGTTTAGTTTTTGTTTTTAATCGTTTTGAGTTCTTGGTAGTTTTTT
TTTATTTATTTTTTATTTATTGTTTTTTTAACTATATTTTTCGTTATGTT
GTTATTGAATTTGTTAATAAATATTTTATGGATTCTTATTCTTTTATTAT
TTATAAGTTTGTTCCTAATTTTTTTTACTTTGATGTTTTTGTTTTAGGCT
TTAATTATTTTTTTGGGGGGTTGTTTCGTTTATTTTCTTTTTTTTTTTTT
T-CTTTATTTCGTGGTTTTTATCATATTGCTGTTTTGGTAGTTTTTTTTT
TTATGTTGTTTTTCTTATTTTTTTAA--TTATTTTT--------------
-------------------------------
>W_bancrofti_JN367461
-GTAATATTAGTATAAATTT-TTATTATTTTTAATTTTCGATTAA--AAG
ATTGTATATTATGGATAGATTTTA-TTT-AGTCTTCTAAACTAATTTTGG
GTTTAACTCG--TCTATTTTTATTATTTTTTGTTTTTTTTTTTATGTTAT
TTTTGGGTTTTGTTAATTTTTGTGTTTTGGATTATATTATTTGGTGGAGG
GTTTTTGTTATTTGTACTTTTGTTTTTATTTTTTTAACTTT---AAGT--
-AATAGTAGGTTTTCTTGTTTGATTAATTATTATATTATTCAAGAGGTTT
GTGGTTATTATTTTTTGGTTTTTGATAGTTGAAAGTTTCAGTTTTTTTTT
CTTATGTTGAAGTCTGGGTCTGCTCCTTTTCATTTCTGGTTGTTTAGTGT
TTTGTCTGATTTAAAGGGTTGGTCTGTTATGTGGTTTTTG-ACTTTGCAG
AAGTTGCCATATTTTGTTGTTTTGTTAAATTTTTGTAGGGATTTTTTTTT
TTTGTTTTTGTTTTTTGGTATATTTTTTTGTTATTTTCAGTTTTTTTTAT
TGCGTGGTTTTTTGGACATAGTTGTTGTTGGTTCAACTGAATCTTTTAAT
TGGTTGTTGTTGTTAGGTATATTTTCTTGTAATGAGGTTTTTATTTTATT
TTTTTTTTATTATTTCGTTATGTTTTTGGTTGTTTCTTATGTATATAACC
GTGATGTTAATTTTGTTAGTTTGGAGATGTTGATGGTTTTTTTTAATGTT
CCTTTAAGTTTGACTTTTTTTTTGAAGGTGTTATTGTTGTTTGGTACTTT
TAATTTTGTTGGTTTTTTTTATTTTTTTTTGTTGTTGGCTATATGTTTGA
TATCCTTAGGTGTTAGTTATTTGTTTTTTTATATTTCCATGGTTGGGTTT
AATTTTGGTTTTAAGTATTATGATTATTTTGTTTATTTGCTATTTTGTGT
AGGTTTGTTGTCTGTTTTTT-----------GCTGTTTTAGTTTAATAGG
TA---AAAATTTCTAATTTGTAATTAGAGGATAGTGTTTCAGT-TTGT--
-ATTTGTTTTTTTTT-TTGTGTTGTTGTTTTTTTTT-AGTCCGTTTTTAT
TTTTTGTTTTTTTTTTCTTTTTTTGTTTTGTTAGGTTTTTTTGATTGTTC
TTGGTGTGGTTGTTTTTTTTTTTTTGATTCTTTTAATTTTGTTTTTTTGT
CTTTTATGAGTGTTTTTATTTTGGGTTTTGTTTGTGTTTCTGAGGTTTTA
GGTGGTTTAGTTTTTTATAGTTGTCTTATTGTTTTTTTTAGTATTTGTTT
TTTTTATTCCGGTAGTTTTTTGTCCTTATATATTTTTTATGAGTTGACTA
TGTTGCCTGTTTTATTTTGTTTATTGGGTTATGGTCGCCAGGTGGAGAAG
ATTAGTGCTTGTTATTATTT-GGTTTTTTATACTTTGTTTTTTGGAATGC
CTTTTTTGGTTTTTTTTAGTCATGTTTTTAATTTTTTTAATTTTGTTTAT
TATGATTTTTTTATTTCTTATGAGTTGGTTTTTTTGTTAAGTTTGTGTTT
TTTAGTAAAGTTTCCTGTTTATTTTTTGCATGTTTGGTTACCTAAGGTTC
ATGTGGAGGCTCCTACTAGGGCCAGGATAGTTTTGGCTGGTGTTATATTG
AAGTTAGGTGGGGCTGGTTTTTATCGTGTTAGGAAATCTTTGAATTTTTT
TGGTCTTGAGTTGTTGATTTTTTTTTCTTTGGTTGGGATGGTATTTTGTT
CTTTTATTTGTATGTTTCAGAGTGATTGTAAGTCATTAGCTGCTTATTCT
TCAATTTGTCATATGGGTTTTGTTTTGTTATCTGAAGTTAGTATGTTGTA
TTATGGTAAGTCTATGGCTTTGGTTATGATATTATCTCATGGTTATACTT
CTGTTTTGATGTTTTATTTCATTGGGGAGTTCTACCATATTGCTAGTAGA
CGTTTGATTTATTATTTGCGTGGTTATTTTAATGTTAGTATGTTGTTTTG
TTTATTTTTTTGTTTGACTATAGTTTCTAATTTTGGTTTTCCTAGTTCTA
TTTCTTTTTTTTCTGAGTATATGATATTAAATTGGTTTAGTTCTGTTTTT
TATTTTGGTGTTTTTTTTCTTTTTGTTTATTACTTAGTTTCTTTTTATTA
CTCTGTTTATGTTATGGTTTGTTTTATAATTGGTAATAAGGTTAGTT---
ATGTTTGTGATAGACGTGTTGTTTTTTGTTTGCCTTTACTTTTTATGGTT
TATAATTTTTTTTGGTTTATTTTTGTTATTTAATATGAATATTTTTTGTG
GTATGACTTTTG---GA-AATGTATTAAAGCAAAGTATTATTAGTACTGT
TAACCATAAAACTATTGGTACTTATTACATTGCTTTAGGGTATTGAGCTG
GATTAGGTGGTTCTGTTTTGTCTATGATTATTCGTCTTGAGTTGTCTAGT
CCTGGTGGTTATTTGTTTTTTGGTAGTGGTCAAGTTTATAATTCTGTTTT
GACTATGCATGGTGTCTTGATAATTTTTTTTATGGTGATGCCTATTTTGA
TTGGTGGTTTTGGTAATTGAATATTACCTGTTATGCTAGGTGCACCAGAG
ATAGCTTTTCCTCGGGTTAACGCTTTGTCTTTTTGGTTTACTTTTGTTGC
TTTGTTGATAGTTTATCAGTCTTTTTTTATTGGGGGGGGACCTGGTAGTA
GTTGGACTTTCTATCCTCCTTTGAGGGTAGAAGGTCAGCCTGAAGTTTCT
TTGGATGTTATAATTTTGGGTTTGCATACCGTTGGTATTGGTTCTTTGTT
GGGTGCTATTAATTTTATGGTTACTACTCAAAATATGCGTTCTGTTGCTG
TTACTTTGGATCAGGCTAGTATATTTGTTTGAACTTCTTATCTAACTTCT
TTTTTGTTAGTTTTATCTGTTCCTGTTTTAGCTGGCTCTTTGTTGTTTTT
ATTGTTTGATCGTAATTTTAATACTTCTTTTTATGATACTAAGAATGGTG
GAAATCCTTTATTGTATCAGCATTTATTTTGATTTTTTGGCCATCCGGAA
GTTTATGTTATTATTTTACCTGTTTTTGGTATTATTAGTGAGTCTGTTTT
GTTTTTAACTGATAAGGATCGTTTGTTTGGTCAAGCTAGTATAACTTTTG
CTTCTATTTGGATTGCTGTTCTTGGTACTTCTGTTTGGGGTCATCATATG
TATACTGCTGGTTTAGATGTTGATACTCGTACTTATTTTAGTGCTGCTAC
TATGATTATTGCTATTCCTAGAGCTGTTAAAATTTTTAATTGGTTAGGTA
CTTTTTTTGGTTCTAATCAAAAGGTGCAACCTTTATGGTGTTGAACTTAT
AGTTTTATTTTTCTTTTTACTGTTGGTGGTTTAAGTGGTATTGTTTTAAG
GGCAGCTAGTTTGGATGTGGTTCTGCATGATACTTATTATGTTGTGGCTC
ATTTTCATTATACTTTGAGTTTAGGGGCTGTTTATGGTATTTTTTGTGGT
TTTTGTTTGTGGTTACCTTATATATATGGGGTATCTTTTGATGGTTTATT
GATAATTGCTGTTTTTTTTTGTTTTTTTATTGGTACTAATATGACCTTTT
TTCCTATGCATTTTGCTGGTATACAGGGTATGCCTCGTAAGGTTTTGGAC
TATCCTGATTGTTATTCTATGTTTCAGGTTTTTTCTTCTTTGGGTTCTGT
AGTTACTTTTATTGGTTTTATATTATTTAATTATTTAATGATTGATTCTA
TTTTTTTTTCTCGTTTTCTAGGTATTACTTTTTATAATGGCCATAGTCCT
TCTTATGTTTCTAATGTGCCTCCTTTGCCTGATTCTTTTTTAGAGGAGAT
TTTAGGTTTTGGTTTATGTTGAAAGGCTATTGGTAAGAATACCCCTAGTT
ATAGGTATCGTCGTGTTGGGTATGGTTATTTTAGTAAGTAATT-------
GTAGATTTAGGTTAA--TTTAAAACTTTTAGTTTTCAAAACTAAAGATTA
TGTTCTATTT-----AAAGTTGTTAGAATTTTTT--GTTTTGG-TTTTTT
AACTTTTTT---GTTGTGTTTTTTTTATTTTAGTTTTTTTTTATCTTTGT
TGTTTTTTTGTTTAAGTTTTTTGGATTG-GGATCCAATAAAAAGTTGTAT
TAGAATATGTTTAGGTATTTTGTTTATGAGATGTTATATTTCTTTGGGAG
TTCATGTTTGATATTCTTATTTTATTGTTTTAATTTTCTTAAGTGGTATT
TTTTCTTTGTTAACTTATTTTTGTAGTCTTTCTGGATATTGTTATTATTA
TAATTATAATTATTTTTTGTTTGTTTTTATTTTTTTTTGTTTTTTGTTCT
TTGTTTTTTTT------GATTATGAT---TTTTTTTCTTTTAATTTGGGT
TATGATTTTTTGGGCATTTGTTATGATTTTAATTTTT-ATTACGTTTTTT
GGGTTGTTTTAGTTTTATTTTTATTGTTGAGTTTAATTAGTATTAATTTG
AGGTATGGTATGTTTATGCGTGGTTTGTAA--------------A--TAT
TAAATAGATTTT-ACTATATCTGATTACGGCTCAGCTAGAATAA-TTTTT
TTTTTTTTTTTTTTTTTTTTTGGATTTAGTTTAA-TTAAAATTTCTTTTT
TTGGATTAGAAGATTTTTTCCAAAATTTTAGTTAG---TTTTTTGAATTT
TTTAGTTTTTCTTCCTGCTAGATTTACTTTAAGTTATATGTGGAATTTTG
GTAGTATGTTGGGGGTTATGTTAATATCTCAGATTATTACTGGTTTTTTT
TTGACTTTTTATTATACTGCCGGGGATGCTTTTAGTAGTGTTCAGTATAT
TATGTTTGAGGTTAATTTGGGTTGACTTATTCGTATTTTACATTCTAATG
GTGCTTCTATGTTTTTTTTGTTTGTTTATTTTCATATTTTTAAAGGTTTG
GTTTATGGTAGTTATCGTCTTTCTTTGTTATGGATAAGTGGTGTTGTTAT
GTATCTTGTTTTAATGGGGATTGCTTTTACTGGTTATGTTTTAATTTGGG
GTCAAATGAGATACTGGGCTGCTGTTGTGATTACTAGTTTGATAACCTCT
GTCCCTTATTTTGGTAAGTATTTGGTTTGGTGAATCTGGGGTAGTTTCAG
TGTTTGTGAGAATACTTTAAAGTTTTTTTATTCTATTCATTTTATTTTTC
CTTGGTTGTTGTTGGTTCTAGTTGCTATTCACTTGTTTTTTTTGCATTTT
ACTGGTTCTAGTTCTAGTTTATATTGCCATGGCGATTATGATAAGATTCA
TTTTTTTCCTAGTTTTTGGTTTAAGGATGGGCTTGATATTTTTTTTTATT
TTTTTTTGATTTTATTTAGTCTATATTTTTCTTTTAATTTAAGTGATCCT
ATAATTTTTGTAGAGTCTGATTCTATGGCTAGTCCGGCCCATGTTGTACC
TGAATGGTATTTTTTGTTTGCTTTTACTATTTTGCGTTCTGTTCCTAATA
AATTATTTGGTGTTATTTTAATATTTGGTTCCATTTTTGTTTTGTTGGTT
TTTGTTTTATTCAATAACTATCAAGTTATGATAGATAATATTTTGTATTT
TTTTTCTATGTGTTTTGTATGGGTTTTTTTTTGATTAACTTGGGCTGGTC
ATTATCCTACTGATTATCCTTTTAATTATTTTAATTTAGTTTGTACTGTT
TTTTATTTTGTTTTTATTTTTTTTATGTGTTTGGTGAA-TTTTTTAAGTT
ATAAGTTGTTTAGTTA----TATTTTTAGTATAATAAGTATTATAAATTT
AGGATTTATAGGT--AAAAAGTATAATTTTTCTAAAATTTCGTAAGTATC
ATAAGATGGAATTTAGTTATTATCCTATTATATTTGGTTTGGGTGTTTTA
GGGGTTGATATTGGATTAGTTTTATTTATGAGTTTTGGTATATTTTATCC
TTTTTTTTTTTGTATTTTGTATCTTTTATATGTTTCCTTTTTGTGAATAA
AGGATGTTTTTTTAGAAGATGTTAGTGGACAGTATTCTTTTTATGATTAT
CGGATATTTAGTCAGGGTTTTCGTTTGTTTTTATTTAGTGAGTTAACTTT
GTTTTTTTCTATTTTTTGAACTTTTTTGGATTCTTCTTTGTGTCCTTTAA
CTTGGTTAGGTGGAATTTGATCTCCTATTGGTATTTTATCTCCAGACTAT
CTTGGTATTAATGGTATAGCTAGTTTATTTTTAATGATGAATAGTCAAAT
TTTGAAGTATTCTCGTCGATATTTGTGTTTAAATATGGCTAAGTGTGAGA
GTTTGTTGTTGTTGTGTATTTTTATTGGTGGTTTTTTTTTATGTTTTCAA
TTTTTTGAATACAGTCATAATTGTTTTGTTATAAATGATAGAATTTATGG
GAGAGTTTTTTATATTGGTACTGGTTTGCATGGAAGTCATGTTTTTATTG
GTGTTTTTTTTTTAGTTATTAATTTTTTTCGTATTAAGTTACATAATTTT
AATTGATATCATACACAGGCGTATGATATGTCTATTGATTATTGACGTTT
TTTAGAGTGAATATGGGGGATTATGTTTTGTTTATTATATGTTTGAGGTT
CTTAATTT------------------TTATTTATAAGATATTTATCTTAT
TTAGCTTTTTTTTTATGC-TTATTTTTAATGTATAATTTT----------
TTGTTATTTTTAT---------GTTTTTTTTGTTTGTGATT----TTTTT
TCTGA-----ATTATAATTACAAGTA----ATTATTAGTAATTAT-----
--------TAC--ATAAATAATTAC-TAAAT--------------CAAAT
CCAATTCCTCAGAGTATTATAAT------ATTAAA---------TTATAA
TACTCTGG------------------------------------------
-----------------------TAGGAATTGTATTTGTTTAACAGCTCA
ATT------ACTACT-----------------------------------
------------TAAGTTAAAAATAAAAAATGT-----------------
--------------------------------------GTGCATATATTA
TAA-GGTT-ATTATATTT--GATTTGCAATCATAAGATTTTTATGTACTT
--------TGGCTTTTTAGTATAATAAGTATATTCGTTTTAAGCGCGGCT
GGTTTT--AAGCTACATG-AATTTTAAGTATAATTTTT---GTATAACTA
ACTGTTGATTAGTAGGGTTGAT-AATTCTT-----------GAATTTGGT
AGGATAATT-----TT-AAGTCTGTGAGATT------CATATTCTCGAGG
TTTTAC---------------------CATATTT---AAAGGATT-----
ATTTTAAA-----TTTAGAATTTTTGACTCTTAATCAAAAGGTTTA--TT
CTTTAGGTATT-CTTATTTTTTTTTTGTTTTTTGTACTTTGTTTTTAAAT
ACAACTATTTGATTTTTGTTTTGCTTGGTATTGAATTTTTGTTTTTTTCT
TTACTTGTTTATTATGTTTTTTTTTTTAGTTCTGTTATTTTTTTTTATTT
TTTATGTTTTGGACTTATATCTGGTGTTGTTGGTTTGGTAATTTTTTTTT
TTAGTGTTAAGGGTTTTGGTATTGATAAGGTAATGTTTTATTTTTTATAA
TA-TTAAGTTTGATTTTGGTTTTGGTTGTATTAAGAT-AGTATTACTTAT
TTTTAGTTTATTTA-ATGTGT-AATTTTTTGTCCACTGGTAGTTTTTTAA
TTGTTTTATGAATGTTCCAGAATAATCGGCTATACATTTTAATTTTTAAC
TCTATTTATTGTTGTGTCTTTTT-TTCTTTTATTATTTTTTATAT-TTA-
-TTTTT-GTAAAATGTTTTAGTTTTTTT-ATTTTTTGAAAAGACACTCAA
AATTTGGTTT-TTGAACTGGATTAGTACCCAGGTAATCAAAGTTTATTAA
TTCGGGAGTAAAGTTTTGTTTAAACCGAAAAAATATTGACTGACTTTAGA
TTTCTCTTTGGAACATGCGTAT----GGAGAGCCCTCCTTTTTGGTTAAT
CTTGTTG-GCACATGTATGATTGTTTAGTTTTTATTTTTTTT-GTAATGC
TTTT-TTG---TTTTGTCATT-AAAAACAGATATATATTTGGCTTATGGA
TTTGT------TATCGTGTGTTACTATTATTAATTTTTT---TT-GGATT
ATTTTTT-ATTTTTTT-TTGAAATTGGAAAAGAAAGTAATTT-TTTTTTT
ATGTATTAATGAATTT-AATAAATAAAGTGGTACAAACCATCCGTCAATG
GCCTATAGGGGCGTAAGTTGTAGTATGGTAGAGGTAAGGAAACTTGTCTC
TAATTTTT-------AAAGTGTTAGTTTATAT------AGAATAAAGAAT
TGTAAATTCTTTGGATTTT--ACTTTGTTTGTGCTTTATTATGTTGGTAT
TATTGTTATGATTATTTTTATTTTGCAAGCTATTGCTTTTTTTGTTTTAT
TGGAGCGTCATTTTTTGGGTAGTTCCCAGTGTCGTATTGGACCAAATAAG
GTTGGTTATTCTGGTGTTCTTCAAGCGATTTTTGATGGATTAAAATTGTT
GAAGAAGGAGCAGCTTGTTTTTTATTTTTCTTCTTGGTTGTCTTTTTTGT
TGATACCTGTTTGTGGTTTTGTTTTGATAATTTTTTTTTGGTTTACTTTA
CCTTATTTTTTTAATTTTATATCTTTTGATTACTCTGGTGTTTTTTTGTT
TTGTTTAATGGGTGTTTCTGTATATTTTATTATATTATCTGGGATTTTTA
GAGGCGGTAAGTATTCTGTTATTGGTGGTTTGCGGGCTTGTGCTCAAAGT
TATTCATATGAAATTGCTTTTTCAGTTTATTTGCTTGTTTTTTTGTTGTT
CAATAAGAGGTTGTGTTTATTTTCTAGTTTTTGTTTATTTTTTTTTTTAT
TTTTTTTACCTTTTTTTTGTTTAGTTTTAATCGATGTGCACCGTATTCCT
TTTGATTTTTCTGAATGTGAGAGAGAGTTGGTGAGAGGTTATAATGTGGA
GTATTCTAGGGTAGGTTTTGCTTCTTTATTTTTGGGTGAGTATGGTAATT
TGTTATATTTTAGTTGTTTAACTTCTGGTTTATTTTTTAATATGAGATTT
GTTTTTTTTTACTTTATTATTTGTCTTATTATTTTTTGTCGTAGTGCTTA
TCCTCGTGTTCGTTTTGATATATTAATGTATATGTGTTGGTTTTTGTTTT
TGCCTATTGGTTTTTATTTTTTTGGTTTTTCTTTTATTGCTTTTATGTTG
TGCTTATTTAGTTTAGTTTTT----GAATAATATTTTGAAAAGATATAGG
-TTTTTT-AGGCGAT-A---TTGTTGTCTATTTTTTGATTTTTAATGGTT
TTTATTTTTTTTTATATAGAGTTGCTGAAATTTGTTCATTTAGATTTGTT
AAATTTTTTTTTTAATTT-TTTGGTGAGTGGATTTAGTCATCAAAGTGTT
CAGTCTAGATTTTTTTTTAAATTTGTTGTATTTTTTCTTTCTGTGTTTTG
AATTTGTGGATTAGTTTTTCCTTTGTTTAGTCCTTGAGCTAGTGTTGGTT
TTTTATTTTTTATTACTAATTTTTCTTGATTAGGGGTTCGTACTTTTACT
TTAGCTATTGATGGGTTTATAGTTTTTTTTGAGGAAGACCATTCTTGAGA
GTGGTTTTCTAGATTAGTTATATTTTTTTCTCACTGATTGAGTTTTTTGA
TGAGTGGTGTTGCTTTGACTTTACGTATTAGTATTATTTTTTTAATTGGT
CATTTTTTAATGTTTACTATTTTAGATTTGAGATTTTTTTATTCGTTTTT
TTCTTTATTATTTGTAATTCCTATTGAGTTGTTTTTTGCTTTTTTGCAAA
GTTATATTTTTTTAACTTTGGTTTGTATATTTTTGTTGAATATGATTTAG
TTTTG------CTATTATATTAGTTTAAATTTT--AGAATTTTGTTTTGA
TGAGACAGTGGTTTAATATAATTTATTTG--GTTTTTGGTTTCGGCTTTT
TAGTATT-TTTT--GGTATTTTTGTTTTCCAAACAAAAGGATTTTAA-AG
TCAATAATTTATTTGCAAAACTTTGTGTTCCCTGTTCCCAGTAATTCTTA
TGTTTTTTGTTGTTATTTTATCCATAATTATTACTCTCATGTTATTTTTT
TTTGGTTTTTTATTATGTTTATGGTTAGGTTAGTTTTATATTTTTTTGGT
AATTCTTTTAAATTTAATTTAAAACGTAGAGATAGTCGTATGATCGAGTT
GGTTTTGCAAGTTTTAGTTGTTAATTTTTTAGTAGTTATGGCTGGTCCAG
GTTTTTGGTTAATTCAGTATCAAGGTCGTATGTTTCGGCAGTCTGAATTA
ACTTTAAAGGTTATTGGTCACCAGTGATATTGAAGTTATGAATATGGGGA
TAATGGTAGGTTGAATTTTGATTCGTTCATGAAGCCAGTAGATGATTTGG
ATATTGGTGATTTTCGTTTATTTGATGTTGATAACCGTTGTGTTTTACCT
GTCGGTGTAAATGTTGGTTTTTATTGCACTTCTAATGATGTTATTCATTC
TTTTGCTGTACCTAAGTGTTTTATTAAAATGGATGCTTTGAATGGTTTGT
TAACTAAGGTTACTTTTAATTTTTCTTGTTGTGGATTTTTGTTTTATGGT
CAGTGTTCAGAAATCTGTGGTGCTAATCATAGTTTTATACCTATTGCTTT
AGAGTTAACTTCTTTAGAGTGTTGAAAAGGTTGATCTTTAGGTTATTTA-
TTAGGTTGA--ATTCTTAGTTTAGTT-------TAAATATTTAGTTGTGG
TCTAGAAGATTT---AGAATTTTAATTATTTTTT-AATTTTATTTTTT-G
GTATTGCATATCAGTAAAAGTTTTTATCATAG-TA--ATGAATAATAGAA
ATAAAGTGTC-AAGGTTGTATTATTTTTTGTTTTTACGAAATTAAT-TAT
AATTA-TAACTTTGTATTGATATAACGTA--CTTTTATTTCTGTTTTTTT
TTTTGTTTTATAG-TTAAGTTATATTTTTT-ATTATTTTATTGTTTTTGG
CAT--TTTTTATTT--GAAT--GTTGTTCGTTTTGTTTAAATAACGTTTA
TTTTTTTTTTTTT------------------TTTT-----TTTGGTTAAC
TTTTTAATTAATTTATTATTTTTATTTTAGTAATTTTTTTT---ATTTTG
TATT--TTTAGGTTTTTAATTT-TGTTTTTGAACTAGATTTGTTGTTAAA
TGTTTATTAAAAACTTAGGTTTTTTTATAAAGTTGTCTTCTGCTCTATGA
TTTTTTTTAAATGGCAGCCTTAGCGTGATGGCATCAAAGTAGCGTAAGTG
ATTTGTTTTTTT-AGTGTTTTCAAGTATGAATGGAGTTTTTAACGATTTT
TTTGTTTATGTTTTGTTTGAATTATTTTTTTTATTAAAAATTATTGATTA
TGATACTACAAAGATAAGTCTTCGGAAATTTTGTTTTGGTATTTAATTTT
TAT---ATTTT-TTATTAATATTTTCTTGGGGATGGAATTTAATAAAT-T
TTTTTT-ACTATTTTTATTTTT--AAAAATTACTTCGGAGTTAACAGGGT
T-GTGGACATGTAAATAGTTTTTTTATATTAGTGTGCTGCGCTACATCGA
TGTTGTATATTTT-TTGTGGGAAGAAAGAGAATATTTTT-TTTTTGAGAC
TGTTCTTCTTGTATAAAAATTAAACTTGATATTAGTTTAGTTCGTCGTGA
GACAGAGCGGTTTATCTTGTGTATT-ATTTGTTGTTATCGGGGTTAGTAC
GAAAGGAAAATTATGAAGGTTAATATTTATGATCTTTTTATTTTTATGGA
ATT-TATTCTTTTTTTAAATCTTGTTGTTGTTTTTTTTTTTTCTTTTTTG
GTTCCTTTTTTTATGTATTTTTTTTCTATGGTTATTTCATATAAAACTGT
AGATTTTGGTAAGTTGAGTTCTTATGAGTGTGGTTTTGATGTTTTTTCCG
GAGTTCGGGATAGTTTTAGTATTGTTTTTTTTTCTATTGTTTTGATTTTT
GTTGTTTTTGAGTTGGAAGTTATTATTTTTATTATTTTGATTCAGGGTGA
TTTTTATA----------GTGTATTTTCTTTTTTTTGT------------
----------------------------TTTTTTCTTTATGTTGTTTTTA
GTTTTTATATGGAGTGATATTTTGGAAAA-TTGGTTTGGTGTTTTTGGG-
--TTTGTAGTATAA--TTTAATATAAGTGATTGCAGATCATTTGAT-TTT
TTGGCCTTGAGTTAATTTTTTTTTAAGTTTTGAAAACTTTTATTAGGTTT
-----TT--GCCTTTAACT------------TTGCTGAAT-TAGTTTAAT
TTTT-------AAAATAAAATG---------------------------T
TTGGGGCTTTTAGATTTTT----------------TTCAGTTTTA-----
----AAAGATTTAGTATA--------TTTTAGTATGGCTTATTGTCTGTT
AGCTGGTTTTTGATCTTTT--AGCTTTTTAGTTTATTATAT-GAATTTTT
TATTTACGATAAAAGGGGTT-TTAAGCTTTTTTTATTGTTTGTTTGGTAT
ATTGTTATATTTTATTTTTTTTTGATTTTTTTGGTTTTTTTGTTGCCTTA
TGGTAAGTGAGTCTATGTTTGTGGTTTTAGTGATTTTTTTAGTTTTATTT
TTACTTATAATTTTGAGGTTTGTTTGTTTTTTTTTGTTTTGTTGTTGGTT
TCTTTTATAGTTTTTATTTACGGTTCTTTTTATATGCAGAGGGTTTCTCG
TTTGTTTTATTTTTTTTTTTTTTTGTTTTTGTTTGTTTTGAGTATGGGTG
GTTTGATTGTGTTTAGTGGTAGTATTGTTTTGGTTTTAATTTTTTGGGAT
TTTTTGGGTGTTAGTAGTTTTTTTTTGGTTTTGTTTTATAATAATGTTGT
TTCTCGTAGTGGTGCTATAAGTACTGTTTTTACTAATCGAATTGGTGATT
TTTGTATTTTTTTATTTTTTAATGGTTTTATTTTATTTTCTGTTGGCGTT
TTTTCTTATCAGTTTTTTAGTTCTTTATTAGTTTTTATATTGTTTATTTC
TGCTTTTATTAAGGGTGGTCAGTATCCTTTTGGTAGTTGATTGCCTAAGG
CTATGGCTGCTCCTACTCCTGTTAGTTGCTTGGTTCATAGGAGTACTTTG
GTTACTGCTGGTGTTATGTTGATAGATTGTTATGTTTATGTATCATTGAA
TTCTGATGTTTTGGTTTTTGTTTTTTATGTTGGTTTTTTTACTATGGTTT
TTTCTGGTTTTTGTGCTTTGGTTGAGCAGGATGCTAAAAAGATTGTTGCT
TTGAGTACTATGTCTCAGATTGGTTTTTGTTTTTTGGCTATTGGTAGTGG
TTTGCATTATTTGTCTTTTATTCATATAATTAGACATTCCTTTTTTAAGA
GCTTGTTATTTATGCAGGTGGGTTATTTAATTTTTGTCAATTGTGGTAGT
CAGGATTATCGTGGTTATTCTTATTTGGGGATTTGTGCTCCTATTTTAGT
CCAGTTGCAGATTTTTGTTTCTGTTGTTTGTTTATGTGGTTTGCTTTTTA
CTAGTGGTTGTTGTAGTAAGGAATATTTTATGTCTCGTTTTTATTATGGT
TCTTTTAATTTTTTTTTGGTTTTTTTTTATTTTTTTGGTGTTTTTTTAAC
TTTTTGTTATTGTTATCGTATAATATATTTGTTTCGTGTTGGATTTTCTT
TTTTTGATTATGTAGGTTTTTCTAGTAAGTTGTTTTATTGTTCTTGTTTT
TTATTGGTTTTTTTTTCTGTTGTTTTTACTTTTTGATGGATTTCTAGTTT
GTTGAATCTTGTTTTTGTTTTTAATCGTTTTGAATTTTTGGTAGTTTTTA
TTTATTTGTTTTTTATTTATTGTTTTTTCAATTATGTTTTTCGTTATTTT
TTTGTTGAGTTTTTTAATAAGTTTTTTATGGATTCTTATTCTTTTTTTAT
TTATAAATTAGTTCCTAATTTTTTTTATTTTGATGTTTTTATTTTGGGTT
TTAATTATTTTTTTGGAGGGTTTTTTCGTTTGTTTTCTTTTTTTTTTTTT
T-CTTTGTTTCGGGGGTTTTATCATGTTGCTGTTATGGTGGTTTTTTTTT
TTATGTTATTTTTCTTATTTTTTTAGGGCTAAGTT---------------
-------------------------------
>Loa_loa_HQ186250
-GTAGTATTAGTATAAGTTT--TATTATTTTTAATTTTCGATTAA--AAG
ATTTTATATTATTGATAGGTTTT--TTT-AGTCTTCTAAACTAATGTTGG
GTGAT-CCCG--TCTATTTT-GTTATTTTTTGTTTTTTTTTTGTTGTTAT
TTTTGAGATTTTTAAATTTTTGTGTTTTGGATTGTGTTGTTTGATGAAGT
GTTTTTGTTGTTTGTACTTTTGTTTTTATTTTTTTGTC------TAAG--
-GGTAGTAGTTTTTCTTGTTTGGTTAATTATTATGTTATTCAGGAGGTTT
GTGGATATTATTTTTTAGTTTTTGATAATTGGAAGTTGCAGTTTTTTTTA
TTGATGTTGAAATCTGGCTCTGCTCCTTTTCATTTTTGGTTGTTTAGAGT
GTTATCTGGTATGAAGAGTTGGTTTATTTTGTGGTTTTTG-ACTTTGCAG
AAATTGCCTTATTTTTTTGTTTTGGTTAATTTTTGTAGTGATTTTTTTTT
TTTATTTTTGTTTTTTGGTATTATTTTTTGTTATTTTCAGTTTTTTTTTT
TACGTGGTTATGTTGATATATTGGTTGTTGGTTCTACTGAATCTTTTAAT
TGATTGTTGTTGTTGGGTATGTTTTCTTTTAATGAGGTTTATTTATTATT
TTTTTTTTATTATTTTGTTATGGTTGTTGTTATTTCTTATATTTATAATA
ATAATTTAAATTTTTTTAGTTTGGAAATGTTGATGGTTTTTTTTAATGTT
CCTATGAGTATTACTTTTTTTTTGAAGGTGTTGTTGTTTTTTGGTTCTTT
TGAGTTTGTTGGTTATTATTATTTTTTTATTTTGATTGTTATACCTTTAA
TGTCGTTGGGTGTTAGTTATTTGTTTTTTTTAGTTTCTATATTAAGTTAT
AATTATGGTTTGAAGTATTATGATTATTTTGTTTATTTGTTGTTTTGTGT
TGGTTTACTTTCTGTTTTTTAA--------AGCTGTTTTAGTTTAATTAT
-----AGAATGTCTAATTTGTAATTAGTGGGTT--TTATCAGT-TTGT--
-ATTTTTGATTTTTTATTGTTTTGTTATTTTTTTTT-AATCCTTTTTTGT
TTTTTATTTTTTTTC-TTATTTTTGTTTTAAGTGGGTTTTTTGATTTTTC
TTGGTGTGGTAGTATTTTTTTTTTTGATTCTTATAATTTTATTTTTTTAT
CTTTTATAAGTGTTTTTGTACTTGGTTTTATTTGTGTTTCTGAGTTGCTA
AGTAGTTTAGTTTTTTATAGTTGTCTTGTTGTTTTTTTTAGTGTTTGTTT
TTTTTATTCTGGTAGATTGTTGTTGCTATATGTTTTTTATGAATTGACTA
TATTGCCTATTTTGTTTTGTTTGCTTGGGTATGGACGTCAGGTTGAGAAG
ATTAGGGCTTGTTATTATTT-AGTTTTTTATACTTTGTTTTTTGGTATGC
CTTATTTGTTTTTGTATAGTCATGTATTTTATTTTTTTAATTTGGTTTAT
TATGATTTTTTTGTATCTTTTGAGTTTATTTTTTTATTGAGATTATGTTT
TTTAGTTAAATTTCCTGTTTATTTTTTGCATGTTTGATTACCTAAGGTTC
ATGTTGAGGCCCCTACTAGAGCTAGTATAATTTTGGCTGGTGTTATATTG
AAGTTAGGAGGAGTAGGTGTTTATCGTATTAGTAAGTCTTTAAATTTTTT
TGGTATTGAGTTATTGTTTTTTTTTTTTTTGATTAGTATGGTTTTTTGTT
CTTTTATTTGTATGGTTCAGAGTGATTGTAAATCTTTAGCTGCTTATTCT
TCTATTTGTCATATGGGGTTTGTTTTGTTATCTCAAGTTAGTATGGTTTA
TTATGGTAAATCTATGGCTTTAGTTATGATGTTGGCTCATGGTTATACTT
CTGTTTTGATGTTTTATTTTATTGGAGAATTTTATCATATTGCTAGTAGT
CGTTTAGTTTATTATTTGCGTGGGTATTTTAATGTTAGTATGTTGTTTTG
TTTTGGATTTTGTTTAACTATGATTTCTAATTTTGGTTTTCCTGGTTCTA
TTTCTTTTTTTTCTGAATATTTGATGTTAAATTTAGTTAGTTCTGTTTTT
TTTGTTAGTGTTTTTTTTTTATTTGTTTATTATTTAGTTTCTTTTTATTA
TTCAATTTATATTATGGTTTGTTTTTTAGTAGGTAGTAAGGTTAGTT---
ATGTTGTTGATAGTCGTGTTGTTATTTGTTTGCCTTTGGTTTTGATGGCT
TATAATTTTTTTTGATTTGTTTTTGTTATTTAGTATGAATGTTTTTTGTG
GAATGACTTTTG---GT-AATGTTTTAAAGCAGAGTATTATTAATACTGT
GAATCATAAGACTATTGGTACTTATTATATTGTTCTTGGTTATTGAGCTG
GTTTGGGTGGATCTGTATTGTCTATGATTATTCGTTTTGAATTGTCCAGT
CCTGGTGGTTATTTATTTTTTGGTAGTGGTCAGGTTTATAATTCTGTATT
AACTATGCATGGTGTTTTGATGATTTTTTTTGTTGTTATGCCTATTTTGA
TTGGTGGTTTTGGTAATTGGATGTTGCCTATTATGTTGGGTTCTCCTGAA
ATGGCTTTTCCTCGTTTGAATGCTTTGTCTTTTTGGTTTACTTTTGTAGC
TTTGTTAATGGTTTATCAGTCTTTTTTTATTGGAGGAGGACCTGGTAGTA
GTTGAACTTTTTATCCTCCTTTAAGGATTGAAGGTCAACCTGAGATATCT
TTGGATGTTATAATTTTAGGTTTGCATACTGTTGGTATTGGGTCTTTATT
AGGTTCTATTAATTTTATAGTTACAGTTCAGAATATGCGTTCTATTGCTG
TTACATTAGATCAGATTAGTATATTTGTTTGAACTTCTTATTTAACTTCT
TTTTTGTTGTTATTGTCTGTTCCTGTTTTGGCTGGTTCTCTTTTATTTTT
GTTGTTTGATCGTAATTTTAATACTTCTTTTTATGATACTAAGAAGGGAG
GAAATCCTTTACTTTATCAGCATTTATTTTGATTTTTTGGTCATCCTGAG
GTTTATGTCATTATTTTGCCTGTTTTTGGGATTATTAGTGAGGCTGTTTT
GTTTTTGACTGATAAGGATCGTTTATTTGGTCAAACTAGTATAACTTTTG
CTTCTATTTGAATTGCTGTTTTGGGTACTTCTGTTTGAGGTCATCATATA
TATACTGCTGGTCTTGATATTGATACTCGTACTTATTTTAGTGCTGCTAC
TATGATTATTGCTATTCCTAGAGCTGTTAAGGTTTTTAATTGATTAGGTA
CTTTTTTTGGCACCAACCAGAAATTTCAGCCTTTGTGATGTTGGACTTAT
AGTTTTATTTTTCTTTTTACTGTTGGTGGTTTAAGAGGTATTATTTTAAG
TGCTGCTAGTTTAGATGTTGTTTTACATGATACTTATTATGTTGTGGCTC
ATTTTCATTATACTTTGAGTCTTGGTGCTGTTTATGGTATTTTTTGTGGT
TTTTGTTTGTGATTGCCTTATATGTATGGTGTTTCTTTTGATGGTACTAT
AATAATTGCTGTATTTTTATGTTTTTTTATTGGTACTAATATAACTTTTT
TTCCTATGCATTTTGCTGGTATACAGGGTATGCCTCGTAAGATTTTGGAT
TATCCTGATTGTTATTCTATATTTCAGATTGTTTCTTCTATTGGGTCTGT
TATTACTTTTATTGGTTTTATTTTATTTAATTATTTGTTAGTTGATTCTA
TTTTTTTTTCTCGTTATTTGGGTATTTCTTTTTATAACGGTCATAGTCCT
GCTTATGTTAGTAATGTTCCTCCTTTGCCAGATTCTTTTGTTGAAGAATG
TTTAAATGTTGGTGTTCATTGAAAGGTGTTGAATAATAATACTCCTTCTT
ATAGTTATCGTCGTGTTGGTTATGGTTATTATAGAAAGT-----------
GTAGATTTAGGTTAA--TTATAAACTTTTAGTTTTCAAAACTAAAGATAT
TATTCTATTT-----GAAATTTT-ATGATTTTTAA-ATTTTGGATTTTTA
ATTTTATTT---GTTTTACTTTTTTTATATTAGTATTTTTTTTGCTTTTT
TATTTTTTAGTTTGAGTTTTTTGGATTG-AGATCCATTGAAGAGTTGTAT
TATGATATGTTTAGGTATTTTGTTTATGAGTTGTTATATTTCTTTGGGTG
TCCATATTTGGTATTCTTATTTTATTATTTTGTTATTTTTGAGTGGTATT
TTTTCTTTGTTGACTTATTTTTGTAGTATATCTAATTTTATTTTTTTTTA
TAATTATAATTATTTTTA---TTTATTTAGTTTTTTTTGTTTGTTTTTTT
TGTTTTGTTTT------GATTATGAT---TTTTTTTCTGTTTATTTTGAT
TTTAATTTTTTGTCTATTTATTATGATTTTAGATATT-ATTATGTTTTTT
GGATTATTTTTATTTTATTTTTATTGTTGGTTTTAGTTAGATTTAATTTT
GGTAGTGATTGTTTTATGCGTGGTTTGTAG--------------AAATAT
TAAATAGATTA--ACTATGTCTGATTACGGTTCAGGAAGAGGTA-TATTT
TTTTT----------------GGATTTAGTTTAA-TTAAAATTTCTTTTT
TTGGGTTAGAAGATTTTTTCCAAGATTTTTAATAT---AGTTTTTAATTC
TTTAGTTTTTTTGCCAGCTAGTTTTACTTTAAGATATATGTGGAATTTTG
GTAGTATGCTTGGTATTATGTTAATATCTCAGATTATTACTGGTTTTTTT
TTAACTTTTTATTATACTGCTGGTGATGCTTTTAGTACTGTTCAGTATAT
TATATTTGAGGTTAATTTTGGTTGACTTATTCGTATTATGCACTCTAATG
GTGCTTCTATGTTTTTTTTATTTATTTATATACATATTTTTAAAGGTTTG
ATTTATGGAAGTTATCGTCTTATTGGTGTTTGATTAAGTGGTGTTTGTAT
TTATTTTTTATTGATGGGTATTGCTTTTACTGGCTATGTTTTAATTTGAG
GTCAAATGAGGTATTGAGCTGCTGTAGTTATTACTAGTTTGATAACGTCT
ATTCCTTATTTGGGTAAATATTTGGTTTGATGAATTTGGGGTAGTTTTAG
TGTTTGTGAAAATACTTTGAAATTTTTTTATTCTATTCATTTTATTTTAC
CTTGATCTTTGATAATTTTAATTATCGTTCATTTATTTTTTTTGCATTTT
ACTGGATCTAGTTCTAGTTTATATTGTCATGGTGATTATGATAAAATTCA
CTTTTTTCCTAGATTTTGATTAAAGGATTCTTTTGATATTATTTTTTATT
TTTTTTTATTTTTGTTTAGTTTGTATTTTTCTTTTAATTTGAGTGATCCT
ATGATTTTTGTGGAGTCTGATTCTATAGCTAGTCCTGCCCATGTTGTTCC
TGAATGATATTTTTTGTTTGCTTTTACTATTTTACGTTCTGTCCCTAATA
AGTTATTTGGTGTTATTTTAATATTTAGTTCTGTGTTTGTGCTGGTAGCT
CTTGTATGACCTAATAGATATTTTACTATTTTGGATAATATTTTGTATTT
TTTTGTTATGTGTTTTGTTTGAATTTTTTTTTGGTTAACTTGAGCTGGTC
ATTATCCTACAGATTATCCTTTTAATTATTTTAATCTTTTTTGTACTTTA
TTTTATTTTTGTTGTTTATTTTTTATTTGTTTAACTAA-TTTTTTTAGTT
TTAAGTTGTTTAGGTA----TATTTTTAGTATATTAAGTATGACAATTTT
AGGTATTGTTGGTTTGTAAAATATAATTTTTTTAAAGTTTCGTAAGTTTC
ATAAGATAGAATATAGTTATTATCCTTTAATGTTTGGTTTTGGTATTCTA
GGTATTGATGTTAGTTTGGCTTTGTTTATAAGTATGGGTTGTTTTTTTTC
TATTTTTATTTGTTTGTTATATATTATTTATGTATCTTTTTTGTGGTTAA
AAGATGTTATATTAGAAGATGTAAGTGGTCAATATTCTTTTTATGATTAT
CGTATATTTAATCAGGGATTTCGTTTGTTTTTGTTTAGTGAATTAGCTTT
ATTTTTTTCTATTTTTTGGACTTATTTGGATTCTTCTTTGTGTTCTTTAA
CTTGATTGGGTGGTGTTTGGTCTCCTTTGGGTATTTTATCACCTGATTAT
ATTGGTATTAATGGTATGGCTAGTTTGTTTTTGATGATAAATAGTCAATT
GTTGAAGTATTCTCGTCGTTATTTATGTTTAAATAAATTTAATTGTGAAG
TTTTTTTGTTAATTTGTATTTTTATTGGTTCATTTTTTTTGTGTTTTCAA
TTTTATGAATATAATAATAACTGTTTTGTTATGAATGATAGTATTTATGG
TAATGTTTTTTATGTTGGTACCGGTTTACATGGTTCTCATGTTTTTGTTG
GAGTTTGTTTTCTTATTATTAATTTATTTCGTATTAAATTATTTAATTTT
AATTGGTATCATACTCAGTCTTATGATATGTCTATTGATTATTGACGTTT
TTTGGAGTGAATGTGAGGTATCATATTTTGTTTATTATATATTTGAGGTG
CATAATTT------------------TGTTGTATAAGGTAGTGGTTTTAT
TTTAGTTATTTTTTGTAC-TTTTTTTTTATCTTTGTTTTGTTGTTTTTTG
GTGTTTTTTTTGG---------TTTTGTATTTTTGATTTTAAAAATAATT
TTTAAATTTGTTTACATACATAAGTATACAAGTATTAGTAATTAT-----
--------TTATAATAAATAATTAC-TAAATA-------------TAAAT
CCAATTAAAAGAGGTATTATTAT------ATAAA-----------TA-AA
TACCTCTT------------------------------------------
-----------------------TATTAATTGGATTTATGTA-TATTTAA
ATAA-----CCTTCT-----------------------------------
------------ATTGTTTTAAAAAACTTCTGT-----------------
-------------------------------------AGTGTATATATTA
TAA-TTTT-ATTATATTT--GATTTGCATTCATAAGATTTTTATACAC--
--------TGGCTTATTAGTATAACAAGTATATTCGTTTTAAGCGCGGTT
GGTTTT--TAA--GCTAG-AATTTTTAGTATAAGTT-----GTATATCTA
ATTGTTGATTAGATGG-TGAAA-GATTCTT------------AATGTGGT
AGGATAATT-----TTAAAGTCTATGAGATT------CATATTTTCGGGG
TGT-TC---------------------CATGTTTTTAAAAGGATT-----
ATTTTAAA-----TTTAGAATTTTTGACTCTTAATCAAAAGGTTTA--TT
CTTTAGGTATT-TTTATTCTTTTTTTCTTTTTTATTTTTTTTATTTAAGT
ATGATCGTTTGATTTTTGTGTTATTAAGTATTGAGTTTTTATTTTTTTCT
TTGCTTGTTTATTATTGTTTTTTTTTTGAATCTTTGTTGTTTTTTTATTT
TTTATGTTTTGGAGTTATATCTGGTGTAGTTGGTTTGGTTATTTTTTTTT
TTAATGTTAAGGGTTTTGGTATTGATAAGGTTATGTTTTATTTTT-ATGA
TA-TTAAGTTTGATTTTGGTTTTGGTTGTATTAAGAT-AGTATTACTTAT
TTTTAGTTTATTTA-ATGTGT-AATTTTTTATCCACTGGTAGTTTTTTGT
TTGTTTAATTAGTGTTCCAGAATAATCGGCTATACATTTTAATTTTTAAC
TCTATTTATTGTAGTATCTTTTT-TTG---TTTTATTTTTTTTATATTA-
-TTTTT-GTAAAATGTTTTAATTTTATT--ATATTTTTAAAGATATTGAA
AATTTGTTTG-TTGAACTGGATTAGTACCCAGGTAATCAAAATTTATTAA
TTCGGGAGTAAAGTTTTGTTTAAACCGAAAAAATATTGACTGACTTTAGA
TTTTTCTTTGGAACATGTGTAT----GGAGAGTCCTCTTTCTTAGTGAGT
TTTATTG-GCACATGTATGATTGTTTAGTTTTTATGTTATTTTGTGATGC
TTTT-TTT---TTATTTAATTGAAAAACAGATATATATTTGGTTTATAAG
CTTGTT-----AATCATGTGTTACTATTATTAATTTTTT---TGGGATCT
TTTTTTTTAATATTTT-GTGAAATTGGAAAAGAAAGTAATTA-AATTTTG
ATATTTTGATGAATTT-AATAAATAAAGTGGTACAAACCATCCGTCAATG
GCCTAAAGGGGCGTAAGTTGTAGTATGGTAGAGGTAAGGAAACTTGTCTC
TATTTTTTTA----AAAAGTGTTAGTTTATAT------AGAATAGAGAAT
TGTAAATTCTTTGGATTTT--ACTTTGTTTATTTTTTATTATTTTGGTAT
TTTAATTATGATTGTTTTTATTTTGCAAGCTGTGGCGTTTTTGGTTGTGT
TGGAGCGTCATTTTTTGGGTAGTTCTCAGTGTCGTATTGGTCCTAATAAG
GTTGGATATTCTGGAGTTTTTCAGGCGTTGTTTGATGGTTTGAAATTGTT
TAAAAAGGAGCAGGTTTTGTTTTGTTTTTCTTCTTGGATTTCTTTTTTGT
TTATGCCTATTTGTGGTTTTGTTTTGATAGTTTTTTTTTGATTTACTTTA
CCTTATTTTTTTATTTTTTTGTCTTTTGAGTATTCAGGAATTTTTTTGTT
TTGTTTAATAGGTGTTTCTGTATATTTTGTTATGTTGTCTGGTATTTTTA
GTGGTGGTAAGTATTCATTTGTTGGTGGTATACGTTCTTGTGCTCAAAGT
TATTCTTATGAAATTGCGTTTTCTGTGTATTTGCTTATTTTTTTATTGTT
TAATAAGGGTCTTTGTTTGTCTTTTAGTTTTTGTTTGTTTTTTTTATTTT
TTTTTT---CCTTTTTTTGCTTAGTTTTGATTGATTTGCATCGTGCTCCT
TTTGATTTTTCTGAATGTGAAAGCGAGTTGGTTAGTGGTTTTAATGTTGA
ATACTCTAGAGTTGGTTTTGCTGGTTTGTTTTTAGGTGAATATGGTAACT
TATTGTATTTTAGTTGTTTAACTTCTAGTTTATTTTTTAATATGAATTTT
TTGTTTTTTTATTTTATTGTTTGTTTTATTGTTTTTTCTCGTAGAGCTTA
TCCACGTTTTCGTTTTGATATGTTAATGAGTATGTGTTGGGTTGTTTTTT
TACCTTTTGGGTTTTATATTTTTGGTTTATCTTTTATTTTTTTTATGTTG
TGCTTATTTAGTTTAATTTT-----GAATAATATTTTGAAAAGATATAGG
-TTTTTT-AGGCGAT-TATATTATTATCTATTGTTTGGTTTTGGTTGGTA
TTTTATTTATTGTATATGGAATTGTGTAAATTTAATTTTTATGGTTTTTT
TTCTTTGTTTTTTAATTT-TTTAGTTAGTAGTTTTTCTCACAAAGGATTT
CAGTCTAGTATGTTTTTTAAGTTTATTATTTTTTTCCTTGTTGGATTTTG
AATGTGTGGGTTATTGTTTCCTTTGTTTAGACCTTGAGCTTGTGTTGGTT
TTTTGTTTTTTATAACTAATTTTTCTTGACTTGGTGTTCGTACTTTTACT
TTGGCTGTTGATAGTTTTTTGGTTTTTTTTGACGGTGATCATTCTTGAGA
ATGGATTTCTAGTTTGGTTATATTTTTTTCTCACTGATTGAGATTTTTGA
TAAGTGGGGTAGCTTTAACTTTACGTATTAGTATTATTTTTTTGATTGGT
CATTTTTTAATGTTTACTATTTTAGATTTTGG---TATTTATTCTTTATT
TTTTTTGTCTTTTGTTATTCCTATTGAATTATTTTTTGCTTTTTTGCAAA
GTTATATTTTTTTGACTTTGGTTTGTATGTTTTTATTAAATATGATTTAA
TTTAG---------TTATAATAGTTTATATTT---AGAATTTTGTTTTGA
TGGGACATAGGTTT-TTATAATTTTTTT--------TG-----GGCTTTT
TAGTATAATTTT--AGTATTTTTATTTTCCAAATAAATGG-TTTTAA-AG
CTAATGATTTATTTGCAAAATTATGTGTTTCCTACTCCTGGTAGTCCTTA
TGTTTTTTGTTGTTATTTTATCCATAATTATTATTCTCATGTTATTTTTT
TTGGTTTTTTTTTTATGTGTTTAGTTATAGTTGGAGTATATTTTCATGGT
AGTTCTTTTAAATTTAATTCTAAACGTAATGATAGACGTATAATTGAGTT
AATATTACAAGTATTGGTTGTTAATTTTTTAGTTGTTATAGCTGGTCCTG
GTTTTTGGTTGATCCAATATCAAGGTCGTATATTTCGTCAGTCTGAATTG
ACTTTAAAGGTTATTGGTCATCAATGATATTGAAGTTATGAATATGGTGA
TAGCGGCAAATTGTGTTTTGATTCTTTTATAAAGTCTATTGATGATTTAG
ATATTGGTGATTTCCGTTTGTTTGATGTTGATAATCGTTGTGTTTTGCCT
GTGGGAACTAATTTGGGTATTTATTGTACTTCTAGTGATGTGATCCATTC
TTTTGCTATTCCTAAGTGTTTTATTAAGATAGATGCTCTTAATGGTTTGT
TAACTAAGGTTAATTGTAATTTTTCTTGTTCTGG---TATTTTTTATGGT
CAATGTTCTGAAATTTGTGGAGCTAATCATAGTTTTATGCCAATTGTTTT
GGAATCTACTTCTTTGGAATGTTGAAAGGGGTGGTCAATTGGTTATTTA-
TTTAGTTAA--TTTTTTAGTTTAATTT-----TAAAATACTTAGTTGTGG
TCTAAGAGATTT---AAAAGTTTAATT-TTTTTT-AATTTTATATTTT-G
GTATTGCATATCGGTAGAGTTTGTTGTCATAATTT--ATGAATAATAGAA
ATAATATGTT-AAGGTTCGAT-ATTTTTTATTTTTACGAAACTAAT-AAT
ATTG---AATTTGGTATTGATATAACGTA--TTTTTATTTCTGTTTTTTG
TTTT---TTATTG-TTAAGTTGTATATTT----TTTGTTGTTGGTTTTAA
-ATATTTATTTTTTGTTTAT--GAAGGTTGTGT--TTTAAACATTAATTT
TTTTATTTTTTTT------------------TTTT-----TTTGATTAAT
TTTTTAATCTTTTTATAATCTTTATTTTAGTAATTTGTTT----GTTTTA
-GTTTTTTTTGTTGTTTAATTT-TGTTTTTGAACTAAATTTGTTGTTAAA
TGTTTATTAAAAACTTAGGTTTTTATTTAAAGTTGTCTTCTGCTCTATGA
ATTTTT--AAATGGCAGCCTTAGCGTGATGGCATAAAAGTAGCGTAAGTG
ATTTGTTTTTTTTAATGATTTCAAGTATGAATGAAGTTTTTAACAATTTT
TTTGTTTGTTTTTTATTTGAATTATTTTTTTTATTAAAAATTATTGATTG
TATTATTACAAAGATAAGTCTTCGGAAATTTTTTTTTAATTTTTTAGCTT
TTTA--AATTT-TTA--AAT-TTTTCTTGGGGATGGATTTTATGAAAT-T
TTTAT--ACTATTTTTATTTTT--ATAAATTACTCCGGAGTTAACAGGGT
T-GTGGACATATAAATAGTTTTTTTATATTAGTGTGCTGCGCTACATCGA
TGTTGTATATTTT-TTGTGAAAATGGAGAGAGTTTTTTT-TTTTTGAGAC
TGTTCTTCTTGTATAAAAAGATAACTTGATATTAGTTTAGTTCGTCGTGA
GACAGAGCGGTTTATCTTGTATATTT-TTTGTTTTTGTTGGGGTTAGTAC
GAAAGGAAAGTTATGAGGGTTAATATTTATGACTTTTTTATTATGATGGG
GTT-T-TCCTTTTTTTAAATTTGATTGTTGTTTTTTTTTTTTCTTTTATA
GTTATTTTTTCTATATATTTAGTTTCTTTGTTTTTTTCTTATAAGGATTT
TTATTTTAGTAAGGTTAGTTCTTATGAGTGTGGTTTTGATGTTGTTAGTT
GTGTTCATGTTGGTTTTAATTTGGTTTTTTTTCTAATTATTTTTATGTTT
ATTGTGTTTGAATTGGAGGTAGTTATTTTTGTTGTTTTGATTTATGGTGA
TTTTTTTA----------GGTTATTTTCTTTTTTTTTG------------
----------------------------TTTTTTTTTTATATTGTTTTTA
GTTTTTATATGGAGTGGTATTTTGGTAAG-TTAGTTTGGTTTTTTTGGG-
--TTTTTAGTATAAGTTTTAATATGTTTGATTGCAAATCATGAGAT-TTT
--GGCCTTGAGTTAATATTATT---AGTTTTGAAAACTTTTTTTAGAT-T
-----TG--TTCTTTAACT------------TTACTGAAT-TAGTTTAAG
TTTT-------AAAATTAAATG---------------------------T
TTGGGGCATTTGGATTTTT----------------TTTCAGTT-------
----AGAGATTTAGTATAA-------TTTTTGTATAATTCGTTGTCTGCG
ATTTGGTTTT-GGTCTTTT--GATCTTTTAGTTTATT---TAGAATGTTT
TATTTACGATGAAATGGTTT-TTGGATCTTTTTTATTGTTTGTTTGATAT
GTTCTTTTTTTTTATTTTTTTTTGGCTTTGTTAATTATTCTTGTTCCTTA
TGGAAAGTGGGTGTATAGTTTTGGTTATAGTGATTTTTTTAGTGTTGTTG
TTACTTATAATTTTGAAGTTTGTTTGTTTTTTTTTGTTTTGTTGTTGGTA
TCTTTTATAGTTTTTTTGTATGGCTCTTTTTATATGGTTGGGTCTTCTCG
TTTGTTTTATTTTTTTTTTTTTTTGTTTTTGTTTGTTTTAAGGATAGGTG
GTTTAATTTTATTTAGTGGTAGTGTTATTTTAGTTTTGATTTTTTGGGAT
TTTTTGGGTGTGAGTAGTTTTTTTTTAGTTTTGTATTATAATAATGTTGT
TTCTCGTAGAGGTGCTATGAGTACTATTTTTACTAATCGTATTGGTGATT
TTTGCATTTTTTTGTTTTTTAATGGTTTAATTTTGTTTTCTGTTGGCTCT
TTTTCTTATCAGTTTTTTAGTTCTTTGTTGGTTTTTATATTGGTTTTTTC
TTCTTTTATTAAGGGGGGTCAGTATCCTTTTGGTAGTTGGTTGCCTAAGG
CTATGGCTGCTCCTACTCCTGTTAGTTGTTTGGTTCATAGTAGTACTTTG
GTTACTGCTGGAGTGATATTAATGGATTGTTATGTTTTTGTAAGTATGAG
TTCTGATTTATTGTCTTTTGTTTTTTATGTTGGTTTTTTTACTATGTTTT
TTTCTGGTTTTTGTGCTTTAGTGGAAGAGGATGCTAAGAAAATTGTGGCT
TTGAGAACTATATCTCAAATTGGTTTTTGTTTTTTGGCTATTGGTAGTGG
TTTACATTATTTGTCTTTTGTCCATATGATTAGTCATTCTTTTTTTAAGA
GGTTATTGTTTATGCAGATGGGTTATTTAATTTTTATTAATTCTGGTCAG
CAGGATTATCGTGGTTATTCTTTTTTTAGTTTTTGTGCTCCTGTTTTGGT
TCAGTTACAGATTTTTATTTCTGTGATTTGTTTGTGTGGTTTGTTGTTTA
CTAGTGGTTGTTGTAGTAAGGAGTATTTTATATCTCGTTTTTATTGTGAT
TCTTTTGGATTGTTTTTAGTTATTTTTTATTTTTTTGGTGTTTTTTTAAC
TTTTTGTTATTGTTATCGTATGGTGTATTTGTTTCGTGTTGGTGTTTCTG
CTTTTGATTATGTTGGTTTTTCTAGTAAGTTGTTTTATTTTTCTTGTTTT
TTATTAGTTTTTTTTTCTGTAGTTTTTACTTTTTGATGGTTAGTAGGTTT
AATGCCTATGTCTTTAGCTTTTAATCGTGTTGAGTTTTTGGTGGTTTATT
TTTATTTGTTTTTTGTTTTTTGTTTTTTGAATTATTTTTTTCGTTATTTT
TTGGTTGAATTTAAGAGTAAGTTTTTTATGGATCATTATGCTCGTTTTAT
TTATAAGTTAGTTCCTAATTTTTTTTATTTTGATTTTGCTATTTTAGGTG
TTAATTATTTTTTTTTTGGAGTTTTTCGTTTTTTTTCTTTTGTTTTGTTT
T-CTTTATTTCGTGGTTATTATCATTTTGGTGTTTTGATGGTTTTTTTTT
TTATATTATTTTTTGCGTTTTTTTAGT-TTGTATTTA-------------
-------------------------------
>O_volvulus_KT599912
-GTAATATTAGTATAA---TTTTATTATTTTTAATTTTCGATTAA--AAG
ATTTTTTATTATTAGTAGGTTTTT-TGTTAGTTTTCTAAACTGATTTTGA
GTTTTTTGCT-CGTCTATTTTGTTATTTTTTGTTTTTTTTTTATTATTGT
TTTTGAGTTTTATTAATTTTTGTGTTGTTGATTATATTGTTTGGTGGAGG
ATTTTTGTTATTTGTACTTTTGTTTTTGTTTTTTTTGTTGGTGGTGA---
GTTGGGATTTAGAAGTTGTTTGGTTAATTATTATGTTATTCAAGAAGTTT
GTGGTTATTATTTTTTGGTTTTTGATGGTTGGAAGTTGCAATTTTTATTG
CTTATGTTGAAGTCAGGTTCTTCTCCTTTTCATTTTTGACTTTTTAGTGT
TTTGGGTGGTTTGAATAAGTGGTTTGTTTTGTGGTTTTTA-ACTTTGCAA
AAATTGCCTTATTTTGTTGTTTTGGTTAATTTTTGTGGTGATTTTTTTTT
TTTGTTTTTGTTTTTTGGTATGATTTTTTGTTATTTTCAATTTTTTTTGT
TGCGTAGTTATCGTGATTTGCTGGTTGTGGGCTCTGCTGAATCTTTTAAT
TGGTTGTTATTATTGGGTATTTTTTCTTTTAATGAAGTGTTTGTTTTGTT
TTTTTTTTATTATTTTGTTATATTTTTTGTTATTTCTTATGTGTATGGGG
GATTTTTGGATTTTTTGAGTTTAGAGATATTGATGTTTTTTTTTAATGTT
CCTTTGAGGATTACTTTTTTTTTGAAGGTTATTGTGTTGTTTGGTTCTTC
TTTTTTTGTTGGTTTTTATTATTTATTTTTGTTGTTGTTTATGCCTTTGA
TGTCTTTGGGTGTGGGTTATTTGTTTTTTTTGGTTTCTATGATGAGTTTT
AATTGTGGTTTTAAGTATTATGATTATTTTGTTTATGTTTTGTTTTGTGT
TGGGCTGTTGTCTTGTTTTTAGGT--TTTTTGCTGTTTTAGTTTAATTTT
TT---AAAATTCCTAATTTGTAATTAGGGGATTAA-TCTCAGT-TTGTTG
TATTTGTTTTTTTTTGTTGTTTTGTTGTTTTTTTTT-AGTCCTTTTTTAT
TTTTTGTTTTTTTTA-TGTTTTTTGTTTTATATGGGTTTTTTGATTATTC
CTGGTTTGGTTGTTTGTTTTTTTTTGATTCTTTTAATTTTGTTTTTTTGT
CTTTTATGAGTGTTTTTGTTATGGGGTTTATTTGTGTATCTGAATTGTTG
AGTGGTTTAGTTTTTTATAGTTGCCTTGTAGTGTTTTTTAGTGTTTGTTT
TTTTTATTCTGGTAGTTTTTTGATATTGTATGTTTTTTATGAGTTGACTA
TAGTACCTATTTTGTTTTGTTTGTTAGGGTATGGTCGTCAGGTGGAGAAG
ATTAGGGCTTGTTATTATTT-AATTTTTTATACTTTATTTTTTGGGATGC
CTTATTTGTTTTTGTATAGTCATGTTTTTTTTTTTTTGAATTTTGTTTAT
TATGATTTTTTTGTTTCTTATGAATTTATTTTTTTGTTAAGTTTGTGTTT
TTTGGTAAAGTTCCCTGTTTATTTTTTTCATGTTTGATTGCCTAAGGTTC
ATGTTGAGGCCCCCACTAGTGCTAGAATGATTTTGGCTGGTGTTATGTTG
AAGTTGGGGGGAGCAGGTGTTTATCGTATTAGTAAGTCTTTAAATTTTTT
TGGTTTTGAAATGTTGATTTTTTTTTCTTTAATTAGGATGGTTTTTTGTT
CTTTTATTTGTGTTGTTCAGAGGGATTGTAAGTCTTTGGCTGCCTATTCT
TCTGTTTGTCATATGGGTTTTGTGTTGCTTTCTGAGATTAGTATGGTTTA
TTATGGTAAGTCTATAGCTTTGGTGATGATGTTGGCTCATGGTTATACTT
CTGTTTTGATGTTTTATTTTATTGGTGAGTTTTATCATATTGCTAATAGG
CGTTTAATTTATTATTTGCGTGGATATTTTAATGTTAGTATGTTGTTTTG
TTTGATGTTTTGTTTGACTATGGTTTCTAATTTTAGTTTTCCTGTGTCTG
TTTCTTTTTTTTCTGAGTATTTGATGTTGAATTTTTTTAGATCTGTTTTT
TATGTTGGTTTTTTGTTTTTGTTTTTTTATTATTTGGTTTCTTTTTATTA
TTCTGTTTATATTTTGGTTTGTTTTTTGGTCGGCGGTAAGGTGAGTT---
ATGTTTATGATGGTCGTAGTGTAGTTTGTTTACCTTTGGTTTTTATGATA
TATAATTTTTTTTGGTTTATTTTTGTTATTTAATATGAATATTTTTTGTG
GAATGACTTTTG---GC-AATAGTATGAAGCAGAGTATTATTAATACTGT
GAATCATAAGACTATTGGTACTTATTATATTGTTTTAGGCTATTGGGCTG
GTTTAGGTGGTTCTGTTTTATCTATGTTGATTCGTTTTGAGTTGTCTAGT
CCTGGTGGTCATTTGTTTTTTGGAAGTGGTCAGGTTTATAATTCTGTTCT
TACTATGCATGGTGTTTTGATGATTTTTTTTTTAGTTATGCCTATTTTGA
TTGGTGGTTTTGGTAATTGGATGTTGCCTTTGATGTTGGGGGCTCCTGAG
ATGGCGTTTCCTCGGGTAAATGCTTTATCTTTTTGGTTTACTTTTGTGGC
TTTATTGATAGTTTATCAGTCTTTTTTTATTGGGGGTGGTCCTGGTAGGA
GTTGGACTTTTTATCCTCCTCTTAGGGTTGAAGGTCAACCAGAATTGTCT
TTAGATACTATGATTTTAGGTTTACATACTGTAGGAATTGGTTCTTTGTT
GGGTGCTATTAATTTTATGGTAACTACTCAGAATATACGGTCTACTGCTG
TGACTTTGGATCAAATTAGTATGTTTGTTTGGACTTCTTATTTGACTTCT
TTTTTATTAGTTTTATCTGTGCCTGTTTTGGCTGGTTCTTTATTGTTTTT
GTTGTTGGATCGTAATTTTAATACTTCTTTTTATGATACTAAGAAGGGGG
GTAATCCTTTGTTGTATCAGCATTTGTTTTGATTTTTTGGTCATCCTGAG
GTGTATGTTATTATTTTACCTGTTTTTGGTATTATTAGGGAGGCGGTTTT
ATTTTTGACTGATAAGGATCGTTTGTTTGGTCAGACTAGGATGACTTTTG
CTTCTATTTGGATTGCTGTTTTAGGTACTTCTGTATGGGGCCATCATATG
TATACGGCTGGTTTGGATATTGATACTCGTACTTATTTTAGTGCTGCTAC
TATGATTATTGCTATTCCTAGGGCTGTTAAGATTTTTAATTGATTGGGTA
CTTTTTTTGGTTCTAATCAAAAGATGCAGCCATTATGATGTTGAACTTAT
AGTTTTATTTTTCTTTTTACTATGGGTGGATTAAGTGGAATTATTTTGAG
GGCTGCTAGTTTGGATATTATTTTGCATGATACTTATTATGTTGTGGCTC
ATTTTCATTATACTTTGAGTTTGGGTGCTATTTATGGTATTTTTTGTGGT
TTTTGTTTGTGACTTCCTTATATGTACGGTATTTCTTTTGATAGGGTTAT
GATAATAGCTGTTTTTGTTTGTTTTTTTGTTGGTACTAATATAACGTTTT
TTCCTATGCATTTTGCTGGTTTACAGGGTATGCCTCGTAAGATTTTGGAT
TATCCTGATTGTTATTCTACTTTTCAGATCATTTCTTCTTTAGGTTCTGT
TATTACTTTTGTTGGTTTTGTTTTGTTTAATTATTTGTTGATTGATTCTA
TTTTTTTTTCTCGTTTTTTGGGAGTTTCTTTTTATAATTATCATAGTCCG
GCTTATGCTTTAAATGTTCCTCCTTTGCCGGATTCTTTTACTGAAGAGGC
TTTTATTATAGGTCTTCATTGGAAGATTATTAGTAAGGATACTCCTTCTT
ACAGTTATCGTCGGGTTGGTTATGGTTATCATAGTAAGTAGTTTTTTTT-
GTAGATTTAGGTTAAA-TTA-AAACTATTAGTTTTCAAAACTAAAGATTT
TGTTCTATTA------GAGCTTTTAAAAATAATGA-TTTTT-GGGTTTTT
GGGTTTTTT---GTTTATTTTTTTTTATGTTAGGGTATTTTTTGCTTTTG
TTTTTTTTTGTTTGAGTTTTTTGGATTG-GGATCCGTTGAAAAGTTGTGT
TATAATGTGTTTAGGTGTTATGTCTATAAGTTGTTATGTTTCTTTAGGTG
TTCATGTATGGTATTCTTATTTTGTTGTTTTAATTTTTTTTAGTGGTATT
TTTTCTTTGTTGACTTATTTTTGTAGTATGAGTAATTTTATTTTTTATTA
TAATTATTTTTTTTTT-TTTTCTTTGTTTTTGGTTAGTTTTTTT--TTTG
TATTTGTTGTA------GATTTTGAT---TTTTCTTTGTTTTTTTCTGAT
TTTAATTTTCTTTATGTTTGTTATGATTTTAGTTATT-ATTATGTTTTTT
GAGTAGTTTTTATTTTGTTTTTATTTTTGATTTTGATTAGATTTAGACTT
AATGGTTTCGGTTATATGCGTAGTTTGTAGTAGGATG-------AAATAT
AAAATAGATTTT-ACTATATCTGATTACGGCTCAGCTAGAATTA-TATTT
TTTT-----------------GGATTTAGTTTAA-TTAAAATTTTTGTTT
TTGGATCAAGAGATGTTT-CCAAGGTTATT---GC---TATTTTTAATTC
TTTAGTTTTTTTGCCTGCTAGTTTTACTTTAAGTTATATGTGGAATTTTG
GTAGTATGTTAGGCATTATGTTGATGTCTCAGATTTTAACTGGTTTTTTT
TTGACTTTTTATTATACGGCGGGGGGAGCTTTTAGGTCTGTTCAGTATAT
TATGTTTGAGGTTAATTTGGGCTGGTTGCTGCGTATTATGCATTCTAATG
GGGCTTCTATGTTTTTTTTATTTATTTATTTACATATTTTTAAGGGTTTA
ATTTATGGTAGATATCGTCTTATTGGTGTGTGATTGAGTGGTATTTTTAT
TTATTTTTTATTAATAGGTATTGCCTTTACTGGTTATGTTTTGATTTGAG
GCCAAATAAGTTATTGGGCGGCAGTAGTTATTACTAGTCTGATGACTTCT
GTTCCTTATTTGGGCAAGTATTTGGTTTGATGGATTTGGGGGAGTTTTAG
TGTTTGTGAGAACACTTTGAAGTTTTTTTATTCTGTTCATTTTATTTTAC
CTTGGTCTTTGATAGTTTTAGTTGTTTTTCATTTGTTTTTTTTGCATTTT
ACTGGTTCTAGTTCTAGTTTGTATTGTCATGGAGATTATGATAAGATTCA
TTTTTTTCCTAGTTTTTGATTGAAGGATGGTTTTGATATTTTTTTTTATT
TTTTTTTGATTTTGTTTAGACTTTATTTTTCTTTTGATTTAAGTGATCCT
ATGATTTTTGTGGAGTCTGATTCTATGGCTAGTCCTGCGCATGTTGTACC
TGAGTGGTATTTTTTATTCGCTTTTACTATTTTACGTTCTGTTCCTAGTA
AGTTATTGGGGGTTATTTTAATATTTAGTTCTGTTTTTGTGTTAACTATT
CTTATTTGACCTGGTAGTTATCGTTCTATTTTAGATAATTTTTTATATTT
TTTTGTTATGTGTTTTGTTTGGGTTTTTTTTTGGTTAACTTGAGCTGGTC
ATTATCCTACTGATTATCCTTTTAACTATTTTAATTTGTTTTGTACTTTT
TTTTATTTTTGTTGTATTTTTTTTGTTTGTTTGATTAA-TTTTTTTAGTG
ATAAGTTGTTTAGTTAATTGTATTTTTAGTATAATAAGTATGGCAAATTT
AGGTTTTGTTGGTTATTAA--TATAATTTTGTTGAAGTTTCGTAAATATC
ATAAAATGGAGTATAGTTATTATCCTTTGATAGTTGGGGTGGGTATTTTA
GGTTTTGATGTTAGTTTGGTTTTATTTATAGGTATAGGTATGTTTTATTC
TATTTTTATTTGTTTTTTGTATTTGGTTTATGTTTTTTTTTTGTGGATTA
AGGATGTTATTTTAGAGGATATTAGTGGTCAATATTCTTTCTATGATTAT
CGTATGTTTAACCAAGGTTTTCGTTTGTTTCTTTTTAGTGAATTAACTTT
GTTTGTTTCTATTTTTTGAACTTTTTTGGATACGGCTTTGTGTCCTTTAA
CTTGGTTAAGTGGGGTTTGGTCTCCATTGGGGATTTTGTCACCTAATTAT
TTGGGTTTGAATGGTATGGCTAGTTTATTTTTAATAATGAATAGGCAATT
TTTGAAGTATTCTCGTCGTTATTTGTGTTTGAATAGTTCTAAGTGTGAAG
AGTTTTTGTTAGTTTGTATTTTTATTGGAGTTGGTTTTTTGTGTTTTCAG
TTTTATGAATATAATAACAATTCGTTTGTTATGAGTGATAGTGCTTATGG
TAGTATTTTTTATATAGGTACTGGTTTGCATGGTTTGCATGTTTTTGTTG
GTGTTTGTTTTCTTATTGTTAATTTTTTTCGTGTTAAGTTGTTCAACTTT
AATTGATATCATATCCAGGCTTATGATATATCTATTGATTATTGGCGTTT
TTTAGAGTGAATGTGAGGTGTTATGTTTTGTTTATTATATGTTTGAGGTT
CTTAATTTC-----------------TTTGTTGTGGAG-GGATATTTTAC
TTTTTACTTTTTTTTTAC-TTTTTTTTTATGATAATATT-TTTTATTTAT
GTGTTTTGTTTTTTGATTTTAAGTTTTTAACATTTTTTCA---ATACACT
ATA--------T-----TCTATAGTG--------TTAGTAATTA------
--------TTAG-TATAATAATTAC-TAAAA--------------TAAAT
TCAATTC-CCAGAGTATTATATT----ACTTAATA---------ATATAA
TACTCTAT---------------TGGGAATTGAAT--TTA-ATATAAC--
-GTAAATATCTCTCTCAAATAAAAAAAAGAAAAATTTATATATAAGTAAT
AT----AATAATAAA-----------------------------------
------------TAAATT-----GTTGTTATT------------------
--------------------------------------GTGTATATATTA
TAA-ATAAAATTATATTT--GATTTGCATTCATAAGATATTTATACACGA
GATTTGTTAAACTTTATAGTATAATAAGTATAGTCGTTTTAAGCACGGTT
GGTTTTT-AAGTTA---G-AATTTTTAGTATAATTTTTG--GTACGGTTA
ATTGTTGATTAGCAGGTTTTGA-AGTTCTTTTTTTTTTT-GAAATATGGT
AGGATAAAG-----AAAAAGTCTGTGAGATT------CATATTTTCGAGG
TAATCC----------------------ATATTT---AAAGGATT-----
ATTTTAAG-----TTTAGAATTTTTGACTCTTAATCAAAAGGTTTGT-TT
CTTTAT-TGTT-TTTATTTTTTTTTTCTTTTTTATTTCTTTTTTTTAAAT
ATGAGCGTTTAGTATTTATTTTGTTGGGTATTGAATTTTTGTTTTTTTCT
CTGTTAGTTTATTATGTTTTTTTGTTTGAGTCTGTTATGTTTTTTTATTT
TTTGTGTTTTGGTTTAATGTCTGGTGTGTTAGGTTTGGTGATTTTTTTTT
TTTGTGTTAAGGGTTTTGGTGTAGATAAGGTTATGTTTTATTTTTTATAA
TT-TTAAGTTTGATTTTGGTTTAGGTTGTATTAAGAT-AGTATTACTTAT
TTTTAGTTTACTTA-GTGTGT-TAATTTTTGTACACTGGTAGTTTTTTGA
TTGTTTTATTAACGTTCCAGAATAATCGGCTATGCGTTTTAATTTTTGAC
TCTATTTGTTGTGGTGCTATGA----GTTTTTAGTTTGTTTTTATATTG-
-TTTTTTGTAAAATATTTTAATTTTTTTTTAGTTTC-TTATGGTATCAAA
AATTTGTTTT-TTGAACTGGATTAGTACCCAGGTAATCAAAATTTAATAA
TTCGGGAGTAAAGTTTTATTTAAACCGAAAAAATATTGACTGACTTTAGA
TTTTTCTTTGGAATATGTGATTTGCTGGAGAGCCCTCTTTTTTGGTGAAT
TTTGTTG-GCACATGTATGATTGTTTAGTTTTTATTTTATTTTGTAATGC
TTTATTG-----TTTTGGCATTAAAAACAGATATATATTTGGCTTATGAA
TTTATG-----TTTCATGTGTTACTATTATGAATTTTTT---TT-GGATT
AGTTTTTTATTTTTTT-TTGAAATTGGAAAAGAAAGTAATTT-TTTCTTA
ATGTTTTAATGAATTT-AATAAATAAGGTGGTACAAACCATCCGTCAATG
GCCTAAAGGGGCGTAAGTTGTAGTATGGTAGAAGTAAGGAAACTTGTTTC
TATTTTTTG-------AAGTTTTAGTTTATTTTTTTTTAGAATAAAGAAT
TGTAAATTCTTAGGATTTT--GCTTTGGTTATTTTTTATTATTTGGGGTT
GTTGGTTATGATTGTTTTTATTTTGCAGGCTATTGCCTTTTTAGTTTTGT
TAGAGCGTCATTTTTTGGGTGGTTCCCAGTGTCGTGTTGGTCCTAATAAG
GTGGGTTATTGTGGTGTTTTGCAGGCTTTATTTGATGGCTTAAAGTTGTT
AAAGAAGGAGCAGTTGTTGTTGTGTTTTTCTTCTTGGTTATCTTTTTTGT
TTATGCCTATTTGTGGTTTTGTTTTGATGGTTTTTTTTTGATTTACTTTA
CCTTATTTTTTTTCTTTTTTGTCTTTTGAATATTCTGGTGTTTTTTTGTT
TTGTCTTATAGGAGTTTCTGTTTATTTTATTATGCTTTCTGGTGTTTTTA
GTGGTAGTAAGTATTCTCTTATTGGTGGGTTGCGTGCTTGTGTTCAGAGT
TATTCTTATGAGATTGCTTTTTCTATTTATTTGTTAGTTTTTTTGTTGTT
TAATAAGGGTTTATGTTTGTCTTTTAGTTTTTGTTTATTTTTTTTTTTGT
TTTTTTTTCCTTTTTTTTGTTTGGTTCTTGTTGATTTGCATCGGGCCCCT
TTTGATCTTTCTGAGTGTGAAAGTGAGCTGGTAAGGGGGTTTAATGTTGA
GTACTCTGGAGTTGGTTTTGCTGCTTTGTTTTTAGGGGAGTATGGTAATT
TACTTTATTTTGGTTGTTTGACTTCTAGTTTGTTTTTTGGTATAAGTTTT
TTTTTTTTTTATTTTATTGTGTGCATGATTGTTTTTTCTCGTAGAGCTTA
TCCTCGTTTTCGTTTTGATAAGTTGATGGGTGTTTGTTGGTTTTTGTTTT
TGCCTATTGGTTTTTATTTTTTTGGTTTGTCTTTTGTTGTTTTTATGTTG
TGCTTATTTAGTTTAA-TTTTTTA-GAATTATATTTTGAAAAGATATGGG
-TATTTTTAGGCAAT-TTTGTTATTTTTTTTTATTTGATTTTGATTGGTT
TTTTATTTGTTTTATATGGAGTTGAGTAAGTTTAGTAGTTTGGGAATTTT
AGGTGTTTTTGTTAATGT-TTTAGTTTCTAGATTTTCTCATCAGGGTTTT
CAGTCTAACGTTTTTTTTAAGTTTGTTGTTTTTTTTCTCTTGGTTTTTTG
AATGAGAGGGTTATTGTTTCCTTTGTTTAGTCCTTGAGCTTGTGTGGGTT
TTTTGTTTTTTATTACTAATTTTTCTTGATTGGGTGTTCGTACTTTTACT
TTAGCTGTTGATAGTTTTTTAATTTTTTTTGAAAGGGATCATTCTTGGGA
GTGGTTTTCTAGGTTAGTTATGTTTTTTTCTCATTGGTTAAGATTTTTGA
TGAGGGGGGTAGCTTTAACTTTGCGTATTAGTATTATTTTTTTAATTGGT
CATTTTTTAATGTTTACTGTTTTGGATATGAGTGTATTTTATTCTTTGTT
TTTTTTGTTGTTAGTTGTTCCGGTGGAGTTGTTTTTTGCTTTTTTACAGA
GTTATATTTTTTTGACTTTGGTTTGTATGTTTTTACTTAATATGATTTAG
TTTAAGGGTGGTTGTTATAGTAGTTTAATTTT---AGAATTTTGTTTTGA
TGGGACAGAGGTTA-TTATAATTTTT------------TTGT-GGCTTTT
TAGTATTATTTT--GGTATTTTTGTTTTCCAAACAAAGGGTTCTTA--AG
CTAATAATTTATTTGCAGAATTATGTGTTTCCTATTCCCGGAAATTCTTA
TGTATTTTGTTGTTATTATATTCATAATTACTATTCTCACATTATTTTTT
TTGGTTTTTTTGTAATGTTTTTGGTTAGTGGCGGGATTTATTTTTTTGGT
AATTCTTTTAAGTTTAATTTGAAGCGTAGAGATAGTCGTATAATTGAGTT
AATTTTACAGGTGTTAATTGTTAATTTTTTAATTATGATGGCTGGTCCTG
GTTTTTGGTTGATTCAATATCAGGGACGTATATTTCGTCAATCTGAGTTG
ACTTTGAAGGTTATTGGTCACCAATGGTATTGAAGTTATGAATATGGAGA
TAGTGGAAAATTATGTTTTGATTCATTTATGAAGTCTTTAGATGATTTGT
CTTTAGGGGATTTTCGGTTATTTGATGTTGATAATCGGTGTGTTTTGCCT
GTAGGTGTAAATGTTGGTGTGTATTGTACTTCTAGTGATGTTATTCATTC
TTTTGCGATTCCTAAGTGTTTTATTAAGATGGATGCTTTAAATGGTTTGT
TAACTAAGGTTACTTGTAGTTTTTCTTGTTCTGG---TTTGTTTTTTGGG
CAGTGTTCTGAAATTTGTGGTGCTAATCATAGGTTTATGCCTATTGTGTT
GGAGTTGACTTCTTTGGAGTGTTGGAAGGGTTGATCAGTAAATTATTTA-
TTGGGTTAAA-TTTTCTAGTTTAATTAT-ATTTAAAATATTTAGTTGTGG
TCTAAAAGATTTG--AAAATTTTTGTTTTTT-A--AGTTTTATTATTT-G
GTATTGCATATCAGTAGAAGTTTTTATCATAGCT---ATGAGTAATAGAA
TTAAAATGGT-TAAA-TTGAATTTGTTTTTTTTTTACGAAATTAAT-AAT
ATTTT-TATTT-AGTATTGATATAACGTA--TTTTTATTTCTGTTTATTT
GTCAT--TTATAGGTTAAGTTATATTATTT--TTTGTTTGTAAATTTTTA
AATTTTTGTTGTTGTTTTGT--AAATGTTGTGTGTTTTACATAG-ATTTT
TATTTTTTTTTTT------------------TTTTTTTTTTTTGATTAAT
TTTTTAATTGATTTATGATTTTTACTTTAGTAATTTTTATT---GTTTTG
ATAGGT--TTGTTTTTGAATTTATGTTTTTGAACTGGTTTTGTTGCTAAA
TGTTTATTAAAAACTTAGGTTTTTATGTAAAATTGTCTTCTGCTCTATGA
GTTTTT--AAATGGCAGCCTTAGCGTGATGGCATAAAAGTAGCGTAAGTG
ATTTGTTTTTTT-AATGGTTTCAAGTATGAATGAAGTTTTTAGCAGCTTT
TTTATTTACTTTTTGTTTGAATTATTTTTTTAATTAAAAATTATTAGTTA
AGGTATTACAAAGATAAGTCTTCGGAAATTTTGTTTTGAATTT---TGAA
ATTTTTA-----TTTTTAATTTTTTCTTGGGGATGGATTTTAAGAAAG--
-TTTTATACTATTGTTATTATT--AAAAATTACTCCGGAGTTAACAGGGT
T-GTAGACATATAAATAG-GTTTTTATATTAGTGTGCTGCGCTACATCGA
TGTTGTATATTTT-TTTTGATAATGGAGAGGTTTTTTTTTGTTTTGAGAC
TGTTCTTCTTGTATAAAAAATTGACTTGATATTAGTTTAGTTCGTCGTGA
GACAGAGCGGTTTATCTTGTGTATTT-TTGGTGCTTGGCGGTGTTAGTAC
GAAAGGAATGCAATGTGGGTTTATATTTATGACTTTTTTATTTTGATGGA
TTT-TTT-CTTTTTTTAAATTTTATTGTTATTTTTTTTTTTTCTTTTTTG
GTTCCTTTTGGTATGTATTTGTTGTCTTTTTTTGTGTCTTTTAAGGATTT
TTATGGTGCTAAATTAAGTTCTTATGAGTGTGGTTTTGATGTTGTGAAGA
AGGTTCATGTTGGTTTTAATTTGGTTTTTTTTTCTATTGTTTTGTTATTT
GTTGTTTTTGAGTTGGAAGTTTTGATTTTTATTATTTTGATTCAGGGTGA
TTTTTATA----------GTTTGTTGTCTTTTTTTGTT------------
----------------------------TTTTTTTTTTATGTTGTTTTTA
GTTTTTATATGGAGTGGTGTTTTGGTAAG-TTGATTTGGTTTTGTTAGGG
G-TTTTTAGTATAATTTTTAATACTTTTGATTGCAGATCATTTAAT-TTA
TAG-CCTTGAGTTAATTTTTTA---AGTTTTGAAAACTTTTATTAGATTT
-----TT-GGTCTTTAACTTGTTTTTTTTTTTTGCTGAAA-TAGTTTAAG
TTTT-------AAAATGAGATG---------------------------T
TAGGGGCGTTTGGATTTTT----------------TCAGTTTTTTT----
----AAAGATTTAGTATAT--GTTTTTTTGAGTATTATTTGTTGTCTGCA
AATAGGATTT-GATCTTTTT-GGTCTTTTAGTTTATTTTG--GAATTTTT
TATTTACTATAAAAAGGTTTTGTAGACTTTTGTTATTGTTTGTTTGGTAT
GTTCTTATTTTTTATTTTTTTTTGGTTGTTATTTTTTTGTTTGTTCCTTA
TGGTAAGTGGAGTTATAGTTTTGGTTTTAGTGATTATTTTAATTTTACTT
TTATTTATAATTTTGAGGTTTGTTTGTTTTTTTTAGTTTTGTTGTTGGTT
TCTTTTATGGTTTTTGTTTATGGTTCTTTTTATATGGTTGGGGTTTCTCG
TTTGTTTTATTTTTTTTTTTTTTTATTTTTGTTTGTGTTGAGGATGGGTG
GTTTGATTGTTTTTAGGGGTAGTATTGTTTTAACTTTGGTTTTTTGAGAT
TTTTTGGGGGTTAGTAGTTTTTTTTTGGTTTTGTTTTATGGTAATGTTAG
TGCTCGGAGGGGTGCTATGAGTACTGTGTTTACTAATCGTATTGGTGATT
TTTGTATTTTTTTGTTTTTTAATGGTTTTGTTTTGTTTTCTATGAGTTTT
TTGTCTTATCAGTTTTTTGGTTCTTTGTTAGTTTTTATGTTGTTTGTTTC
TTCTATTATTAAGGGTGGTCAGTATCCTTTTGGTAGCTGGTTGCCTAAGG
CTATGGCGGCTCCTACTCCTGTTAGTTGTTTGGTTCATAGTAGTACTTTA
GTTACTGCTGGTGTTATGTTGATGGATTGTTATGTTTATGTTTCTTTGAA
TTCTGATGTTTTGTCTTTTGTTTTTTATGTTGGTTTTTTTACTATGGTTT
TTTCTGGTTTTTGTGCTTTGGTAGAGGAGGATGCTAAGAAGATTGTTGCT
TTGAGTACTATGTCTCAAATTGGTTTTTGTTTTTTGGCTATTGGTAGGGG
TTTGCATTATTTGTCTTATGTTCATATGATTAGACATTCTTTTTTTAAGA
GGTTATTGTTTATGCAGATGGGTTATTTGATTTTTATTAATTTTGGTCAA
CAGGATTATCGTGGTTATTCTTTTTTTGGTTTTTGTGCTCCGGTTTTGGT
TCAGTTGCAGATTTTTTTATCTGTGTTTTGTTTGTGTGGTTTGTTGTTTA
CTAGGGGTAGTTGTAGTAAGGAATATTTTATGTCTCGTTTTTATTATGAT
TCTTATGGTTTTTTTTTAGTTTTTTTTTATTTTTTTGGTGTATTTTTGAC
TTTTTGTTATTGTTATCGGATGTTTTTTTTGTTTCGTGTGGGAGCTTTTG
GTTTTGATTATGTGGGTTTTTCTAGTAAGTTGTTTTATTTTTCTTGTTTT
TTTTTGGTTTTTTTTTCTGTTGTTTTTACTTTTTGGTGGGTTTTTAGTTT
GTTGTCTTTTTCTGTGGCTTTTAATCGTTTTGAGTTTTTGGTTGTTTATT
TTTATTTGTTTTTTGTTTATTGTTTTTGTGGTTATTTTTTTCGTTATTTT
GTGGTTGAGTTTAAGGGTAAATTTTTTATAGACCATTATGCTTGTTTTAT
TTATAAGATTTTTCCTAGTTTTTTTTATTTTGATGTTTTTATTATGGGTT
TTAATTATTTTTTTTTTGGTTTATTTCGTTTATTTTCTTTTTTTTTTTTT
T-CTTTGTTTCGGGGGTTTTATCATGTTGGTGTTTTAATTGTTTTTTTTT
TTATGTTGTTTTTTTTGTTTTTTTAGATGAAGAAGAGGGTAATATTAGTA
GATGAAGAAGAGG------------------
>O_ochengi_KX181289
-GTAATATTAGTATAA---TTTTATTATTTTTAATTTTCGATTAA--AAG
ATTTTTTATTATGGGTAGGTTTTT-TGTTAGTTTTCTAAACTGATTTTGA
GTTTTTTGCT-CGTCTATTTTGTTATTTTTTGTTTTTTTTTTATTATTGT
TTTTGAGTTTTATTAATTTTTGTGTTGTTGACTATATTGTTTGGTGGAGG
ATTTTTGTTATTTGTACTTTTGTTTTTGTTTTTTTTGTTGGTGGTGA---
GTTAGGTTTTGGGGGTTATTTGGTTAATTATTATGTTATTCAGGAAGTTT
GTGGTTATTATTTTTTGGTTTTTGATGGTTGGAAGTTGCAATTTTTATTG
CTTATGTTGAAGTCTGGTTCTTCTCCTTTTCATTTTTGACTTTTTAGTGT
TTTGGGTGGTTTGGATAAGTGGTTTATTTTGTGGTTTTTA-ACTTTGCAA
AAATTGCCTTATTTTGTTGTTTTGGTTAATTTTTGTGGTGATTTTTTTTT
TTTGTTTTTGTTTTTTGGTATAATTTTTTGTTATTTTCAATTTTTTTTGT
TGCGTAGTTATCGTGATTTGTTAGTTGTGGGTTCTGCTGAATCTTTTAAT
TGGTTATTGTTATTGGGTATTTTTTCTTTTAATGAAGTATTTGTTTTGTT
TTTTTTTTATTATTTTGTTATGTTTTTTGTTGTCTCTTATGTGTATGGGG
GATTTTTAAATTTTTTGAGTTTAGAGATATTGATGTTTTTTTTTAATGTT
CCTTTGAGAATTACTTTTTTTTTAAAGGTGATTGTGTTGTTTGGTTCTTC
TTTTTTTGTTGGTTTTTATTATTTATTTTTGTTGTTGTTTATGCCTTTGA
TGTCTTTGGGTATGGGTTATTTGTTTTTTTTGGTTTCGATGATGAGTTTT
AATTATGGTTTTAAGTATTATGATTATTTTGTTTATGTTTTGTTTTGTGT
TGGGTTGTTGTCTTGTTTTTAGGT--TTTTTGCTGTTTTAGTTTAATTTT
TT---AAAATTCCTAATTTGTAATTAGGGGATTAA-TTTCAGT-TTGTTG
TATTTATTTTTTTTTGTTGTTTTGTTGTTTTTTTTT-AGTCCTTTTTTAT
TTTTTGTTTTTTTTA-TGTTTTTTGTTTTATATGGTTTTTTTGATTGTTC
ATGGTTTGGTTGTTTGTTTTTTTTTGATTCTTTTAATTTTGTTTTTTTGT
CTTTTATGAGTGTTTTTGTTATGGGGTTTATTTGTGTGTCTGAATTGTTG
AGTGGTTTAGTTTTTTATAGTTGTCTTGTAGTGTTTTTTAGTGTTTGTTT
TTTTTATTCTGGTAGTTTTTTGATATTGTATGTTTTTTATGAGTTGACTA
TAGTACCTATTTTGTTTTGTTTGTTAGGGTATGGTCGTCAGGTGGAGAAG
GTTAGGGCTTGTTATTATTT-AATTTTTTATACTTTGTTTTTTGGGATGC
CTTATTTGTTTTTGTATAGTCATGTTTTTTTTTTTTTGAATTTTGTTTAT
TATGATTTTTTTGTTTCTTATGAATTTATTTTTTTGTTGAGTTTGTGTTT
TTTAGTTAAGTTTCCTGTTTATTTTTTTCATGTTTGATTACCTAAGGTTC
ATGTTGAGGCTCCTACTAGTGCTAGAATGATTTTGGCTGGTGTTATGTTG
AAGTTGGGAGGAGCAGGTGTTTATCGTATTAGTAAGTCTTTGAATTTTTT
TGGTTTTGAAATGTTGATTTTTTTTTCTTTGATTAGGATGGTTTTTTGTT
CTTTTATTTGTGTTGTTCAGAGTGATTGTAAGTCTTTGGCGGCTTATTCT
TCTGTTTGTCATATGGGTTTTGTATTGCTCTCTGAGATTAGTATGGTTTA
TTATGGTAAGTCTATGGCTTTGGTGATGATGTTGGCTCATGGTTATACTT
CTGTTTTAATGTTTTATTTTATTGGTGAGTTTTATCATATTGCTAATAGG
CGTTTAATTTATTATTTGCGTGGATATTTTAATGTTAGTATGTTGTTTTG
TTTGATGTTTTGTTTGACTATGGTTTCTAATTTTAGTTTTCCTGTATCTA
TTTCTTTTTTTTCTGAGTATTTGATGTTGAATTTTTTTAGGTCTGTTTTT
TATGTTGGTTTTTTGTTTTTGTTTTTTTATTATTTGGTTTCTTTTTATTA
TTCTGTTTATATTTTGGTTTGTTTTTTAGTTGGGGATAAGGTGAGTT---
ATGTTTGTGATGGTCGTAGTGTTGTTTGTTTACCTTTGGTTTTTATGATA
TATAATTTTTTTTGGTTTATTTTTGTTATTTAATATGAATATTTTTTGTG
GAATGACTTTTG---GT-AATGGTATGAAGCAGAGTATTATTAATACTGT
GAATCATAAGACTATTGGTACTTATTATATTGTTTTAGGTTATTGGGCTG
GTTTAGGTGGTTCTGTTTTATCTATGTTGATTCGTTTTGAATTGTCTAGT
CCTGGTGGTTATTTGTTTTTTGGAAGTGGTCAGGTTTATAATTCTGTTCT
TACTATGCATGGTGTTTTGATGATTTTTTTTTTGGTTATGCCTATTTTGA
TTGGTGGCTTTGGTAATTGGATGTTGCCTTTAATATTAGGGGCTCCTGAG
ATGGCGTTTCCTCGGGTAAATGCTTTATCTTTTTGATTTACTTTTGTGGC
TTTGTTGATAGTTTATCAGTCTTTTTTTATTGGGGGTGGCCCTGGTAGAA
GTTGGACTTTTTATCCTCCTCTTAGGGTTGAAGGTCAACCAGAATTGTCT
TTAGATACTATGATTTTAGGTTTACATACTGTAGGAATTGGTTCTTTGTT
GGGTGCTATTAATTTTATGGTAACTACTCAGAATATACGGTCTACTGCTG
TGACTTTGGATCAAATTAGTATGTTTGTTTGGACTTCTTATTTGACTTCT
TTTTTGTTAGTTTTGTCTGTGCCTGTTTTGGCTGGTTCTTTATTGTTTTT
GTTGTTGGATCGTAATTTTAATACTTCTTTTTATGATACTAAGAAGGGGG
GTAATCCTTTGTTGTATCAGCATTTGTTTTGATTTTTTGGTCATCCTGAG
GTGTATGTTATTATTTTACCTGTTTTTGGTATTATTAGGGAAGCGGTTTT
ATTTTTGACTGATAAGGATCGTTTGTTTGGTCAGACTAGGATAACTTTTG
CTTCTATTTGGATTGCTGTTTTAGGTACTTCTGTGTGAGGTCATCATATG
TATACGGCTGGTTTGGATATTGATACTCGTACTTATTTTAGTGCTGCTAC
TATGATTATCGCTATTCCTAGAGCTGTTAAGATTTTTAATTGGTTAGGTA
CTTTTTTTGGTTCTAGTCAAAAGGTGCAGCCGTTATGATGTTGAACTTAT
AGTTTTATTTTTCTTTTTACTGTGGGTGGATTAAGTGGAATTATTCTGAG
GGCTGCTAGTTTGGATATTATTTTGCACGATACTTATTATGTTGTGGCTC
ATTTTCATTATACTTTGAGTTTGGGTGCTATTTATGGTATTTTTTGTGGT
TTTTGTTTGTGACTTCCTTATATGTATGGTATTTCTTTTGATAGGGTTAT
GATAATAGCTGTTTTTGTTTGTTTTTTTGTTGGTACTAATATGACATTTT
TTCCTATGCATTTTGCTGGTTTGCAGGGTATGCCTCGTAAGATTTTGGAT
TATCCTGATTGTTATTCTACTTTTCAGATTATTTCTTCTTTAGGTTCTGT
TATTACTTTTGTTGGTTTTGTTTTGTTTAATTATTTGTTGGTTGATTCTA
TTTTTTTTTCTCGTTTTTTGGGGGTTTCTTTTTATAATTATCATAGTCCG
GCTTATGCTTTAAATGTTCCTCCTTTGCCGGATTCTTTTACTGAAGAGGC
TTTTATTATAGGTCTTCATTGGAAGATTATTAGTAAGGATACTCCTTCTT
ATAGGTATCGTCGGGTTGGTTATGGTTATCATAGTAAGTAATTTTTTTT-
GTAGATTTAGGTTAAA-TTA-AA-CTATTAGTTTTCAAAACTGAAGATTT
TGTTCTATTA------GAGCTTTTAAAA-TAATGT-TTTTTTGGGTTTTG
GAGTTTTTT---GTTTATTTTTTTTTATGTTAGGGTATTTTTTGCTTTTG
TTTTTTTTTGTTTGAGTTTTTTGGATTG-GGATCCGTTGAAGAGTTGTGT
TATGATGTGTTTGGGTATTATGTCTATAAGTTGTTATGTTTCTTTGGGTA
TTCATGTATGATATTCTTATTTTGTTGTTTTAATTTTTTTTAGTGGTATT
TTTTCTTTGTTGACTTATTTTTGTAGTATGAGTAATTTTGTTTTTTATTA
TAATTATTTTTTTTTT-TTTTCTTTGTTTTTGGTTAGTTTTTTT--TTTG
TATTTGTTGTA------GATTTTGAT---TTTTTTTTGTTTTTTTGTGAT
TTTAATTTTCTTTATGTTTGTTATGATTTTAGTTATT-ATTATGTTTTTT
GAGTAGTTTTTGTTTTGTTTTTGTTTTTGGTTTTGGTTAGATTTAGGTTT
AATGGTTTTGGTTATATGCGTAGCTTGTAGTAGG-TG-------GAATAT
AAAATAGATTTTTACTATATCTGATTACGGCTCAGCTAGAATTA-TATTT
TTTTT----------------GGATTTAGTTTAA-TTAAAATTTTTGTTT
TTGGATCAAGAGATGTTTTCCAAGGTTATT---GT---TATTTTTAATTC
TTTAGTTTTTTTGCCTGCTAGTTTTACTTTGAGTTATATGTGAAATTTTG
GTAGTATGTTGGGTATTATGTTGATGTCTCAGATTTTAACTGGTTTTTTT
TTGACTTTTTACTATACGGCTGGGGAAGCTTTTAGGTCTGTTCAGTATAT
TATGTTTGAGGTTAATTTGGGTTGGTTGTTGCGTATTATGCATTCTAATG
GGGCTTCTATGTTTTTTTTGTTTATTTATTTACATATTTTTAAGGGTCTG
ATTTATGGTAGATATCGTCTTATTGGTGTATGGTTGAGTGGTATTTTTAT
TTATTTTTTATTGATAGGTATTGCTTTTACTGGTTATGTTTTGATTTGAG
GTCAAATAAGTTATTGGGCGGCAGTAGTTATTACTAGTTTAATAACTTCT
GTTCCTTATTTAGGTAAGTATTTAGTTTGATGGATTTGGGGGAGTTTTAG
TGTTTGTGAGAACACTTTAAAGTTTTTTTATTCTGTTCATTTTATTTTAC
CTTGGTCTTTGATAGTTTTAGTTGTTTTTCATTTGTTTTTTTTGCATTTT
ACTGGTTCTAGTTCTAGTTTGTATTGTCACGGGGATTATGATAAGATTCA
TTTTTTTCCTAGTTTTTGATTGAAGGATGGTTTTGATATTTTTTTTTATT
TTTTTTTGATTTTGTTTAGACTTTATTTTTCTTTTGATTTAAGTGATCCT
ATGATTTTTGTGGAGTCTGATTCTATGGCTAGTCCTGCGCATGTTGTACC
TGAGTGATATTTTTTATTTGCTTTTACTATCTTACGTTCTGTTCCTAGTA
AGTTATTAGGGGTTATTTTAATATTTAGTTCTGTTTTTGTATTGACTATT
CTTGTTTGACCTGATAGTTATCAGTCTATTTTGGATAATTTTTTATATTT
TTTTGTTATGTGTTTTGTTTGGATTTTTTTTTGGTTAACTTGAGCTGGTC
ATTATCCTACTGATTATCCTTTTAACTATTTTAATTTGTTTTGTACTTTT
TTTTATTTTTGTTGTATTTTTTTTGTTTGTTTAATTAA-TTTTTTTAGTG
ATAAGTTGTTTAGTTAATTGTATTTTTAGTATAATAAGTATGACAAATTT
AGGTTTTGTTGGTTATTAA--TATAATTTTGTTGAAGTTTCGTAAGTACC
ATAAAATGGAGTATAGTTATTATCCTTTGATAGTTGGGGCGGGTATTTTA
GGTTTTGATGTTAGTTTGGTTTTATTTATAAGTATAGGTATGTTTTATTC
TATTTTTATTTGTTTTTTGTATTTGGTTTATGTTTTTTTTTTGTGAATCA
AGGATGTTATTTTAGAGGACATTAGTGGTCAATATTCTTTTTATGACTAT
CGTATGTTTAATCAAGGTTTTCGTTTGTTTCTTTTTAGTGAGTTAACTTT
GTTTGTTTCTATTTTTTGAACTTTTTTGGATACAGCTTTGTGTCCTTTAA
CTTGGTTAGGTGGGGTTTGGTCTCCATTTGGGATTTTATCTCCTGATTAT
TTGGGTTTGAATGGTATGGCTAGTTTGTTTTTAATGATAAATAGGCAAGT
TTTGAAGTATTCTCGTCGTTATTTGTGTTTGAGTAGTTCTAAGTGTGAAG
AGTTTTTGTTAGTTTGTATTTTTGTTGGAGTTGGTTTTTTATGTTTTCAG
TTTTATGAATATAATAACAATTCGTTTGTTATGAGTGATAGTGTTTATGG
TAGTATTTTTTATATGGGTACTGGTTTACATGGTTTGCATGTTTTTATTG
GTGTTTGTTTTCTTATTGTTAATTTTTTTCGTGTTAAGTTGTTCAATTTT
AATTGATATCATGTTCAGGCTTATGATATATCTATTGATTATTGGCGTTT
TTTAGAATGAATGTGAGGTGTTATGTTTTGTTTATTATATGTTTGAGGTT
CTTAATTTT-----------------TTTGTTGTGGAG-GGATATTTTAC
TTTTTATTTTTTTTTTGC-TTTTTTTTTATGATAATATT-TTTTG--TAT
GTTTTTTGTTTTTGATTTTTGAGTTTTTAAAATTCTCTTA---ACATACT
ATG--------T-----TCCATAGTA--------TTAGTAATTA------
--------TTAG-TATAATAATTAC-TAAAA--------------TAAAT
TCAATTC-CCAGAGTATTATATT----ACTTAATA---------ATATAA
TACTCTAAGGGGA---------ATGGGAATTGAAT--TTA-ATATAAT--
-GTAAATATCTCTCTCAAATAAAAAAAAGAAAAATTTATATATAAGTAAT
AT----AATAATAAA-----------------------------------
------------TAAATT-----GTAATTATGTA----------------
--------------------------------------GTGTATATATTA
TAA-ATAAAATTATATTT--GATTTGCATTCATAAGATATTTATACACGA
GAT------AACTTTATAGTATAATAAGTATAGTCGTTTTAAGCACGGTT
GGTTTTT-AAGTTA----------TTAGTATAATTTTTG--GTATAGCTG
ATTGTTGATTAGCAGGTTTTGA-AATTCTTTTTTTTTTTTGGAATATGGT
AGGATAAAGGTTTTAAAAAGTCTGTGAGATT------CATATTTTCGAGG
TAATCC----------------------ATATTT---AAAGGATT-----
ATTTTAAG-----TTTAGAATTTTTGACTCTTAATCAAAAGGTTTGT-TT
CTTTAT-TGTT-TTTATTTTTTTTTTCTTTTTTATTTCTTTTTTTTAAAT
ATGAGCGTTTAGTATTTATTTTGTTGGGTATTGAATTTTTGTTTTTTTCT
TTATTGGTTTATTATGTTTTTTTGTTTGAGTCTGTTATGTTTTTTTATTT
TTTATGTTTTGGTTTGATGTCTGGTGTGTTGGGTTTGGTGATTTTTTTTT
TTTGTGTTAAGGGCTTTGGTGTAGATAAGGTTATGTTTTATTTTTTATAA
TT-TTAAGTTTGATTTTGGTTTAGGTTGTATTAAGAT-AGTATTACTTAT
TTTTAGTTTATTTA-ATGTGT-TATTTTTTGTACACTGGTAGTTTTTTGA
TTGTTTTATTAACGTTCCAGAATAATCGGCTATGCGTTTTAATTTTTGAC
TCTATTTGTTGTGGTGCTATGA----GTTTTTAGTTTGTTTTTATGTTG-
-TTTTTTGTAAAATATTTTGATTTTTTTT-AGTTTC-TTGTGGTATCAAA
AATTTGTTTT-TTGAACTGGATTAGTACCCAGGTAATCAAAATTTAATAA
TTCGGGAGTAAAGTTTTGTTTAAACCGAAAAAATATTGACTGACTTTAGA
TTTTTCTTTGGAACATGTGATTTGCTGGAGAGCCCTCTTTTTTGGTGAAT
TTTGTTG-GCACATGTATGATTGTTTAGTTTTTATTTTATTTTGTAATGC
TTTGTTG-----TTTTGGCATTAAAAACAGATATATATTTGGCTTATGAA
TTTATG-----TTTCATGTGTTACTATTATGAATTTTTT---TT-GGATT
AGTTTTTTATTTTTTT-TTGAAATTGGAAAAGAAAGTAATTT-TTTTTTA
ATGTTTTAATGAATTT-AATAAATAAGGTGGTACAAACCATCCGTCAATG
GCCTAAAGGGGCGTAAGTTGTAGTATGGTAGAAGTAAGGAAACTTGTTTC
TATTTTTTG-------AAGTTTTAGTTTATTTTTTTT-AGAATAAAGAAT
TGTAAATTCTTAGGATTTT--GCTTTGGTTATTTTTTATTATTTGGGGTT
GTTGGTTATGATTGTTTTTATTTTGCAGGCTATTGCTTTTTTAACTTTGT
TGGAGCGCCATTTTTTGGGTGGTTCTCAGTGTCGTGTTGGTCCTAATAAG
GTGGGTTATTCTGGTGTTTTGCAGGCTTTATTTGATGGTTTAAAGTTGTT
AAAGAAGGAGCAGTTGTTGTTGTGTTTTTCTTCTTGATTATCTTTTTTGT
TTATGCCTGTTTGTGGTTTTGTTTTGATGGTTTTTTTTTGATTTACTTTG
CCTTATTTTTTTTCTTTTTTGTCTTTTGAGTACTCTGGTGTTTTTTTGTT
TTGTCTTATAGGGGTTTCTGTTTATTTTATTATGCTTTCTGGTGTTTTTA
GCGGTAGTAAATATTCTTTTGTTGGTGGATTGCGTGCTTGCGTTCAGAGT
TATTCTTATGAGATTGCTTTTTCTATTTATTTGTTGGTTTTTTTGTTGTT
TAATAAGGGTCTATGTTTGTCTTTTAGTTTTTGTTTATTTTTTTTTTTGT
TTTTTTTTCCTTTTTTTTGTTTAGTTCTTGTTGATTTGCATCGGGCTCCT
TTTGATTTTTCTGAGTGTGAAAGTGAGTTGGTAAGGGGGTTTAATGTTGA
GTATTCGGGAGTTGGTTTTGCTGCTTTGTTTTTAGGGGAGTATGGTAATT
TACTTTATTTTGGTTGTTTGACTTCTAGTTTGTTTTTTGGTATAAGTTTT
TTTTTTTTTTATTTTATTGTATGTATGATTGTTTTTTCTCGTAGAGCTTA
TCCTCGTTTTCGTTTTGATAAGTTGATGGGTGTTTGTTGGTTTTTGTTTT
TGCCTGTCGGTTTTTATTTTTTTGGTTTGTCTTTTGTTGTTTTTATGTTG
TGCTTATTTAGTTTAA-TTTTTTA-GAATAATATTTTGAAAAGATATGGG
-TATTTTTAGGCGAT-TTTGTTATTTTTTTTTATTTGGTTTTGATTAGTT
TTTTATTTGTTTTATATGGAGTTGAGTAAGTTTAGTAGTTTGGGAGTTTT
AGGTGTTTTTGTTAATGT-TTTAGTTTCTGGATTTTCTCATCAGGGTTTT
CAGTCTAGTGTTTTTTTTAAGTTTGTTGTTTTTTTTCTTTTGGTTTTTTG
AATGAGTGGGTTATTGTTTCCTTTGTTTAGTCCTTGGGCTTGTGTGGGTT
TTTTGTTTTTTGTTACTAATTTTTCTTGATTGGGTGTTCGTACTTTTATT
TTAGCTGTAGATAGTTTTTTGATTTTTTTTGAGGGGGATCACTCTTGGGA
GTGGTTTTCTAGGTTAGTTATGTTTTTTTCTCATTGGTTGAGATTTTTGA
TAAGGGGGGTGGCTTTAACTTTGCGTATTAGTATTATTTTTTTAATTGGT
CATTTTTTAATGTTTACTGTTTTGGATATGAGTGTATTTTATTCTTTGTT
TTTTTTGTTGTTTGTGGTTCCGGTGGAGTTGTTTTTTGCTTTTTTACAGA
GTTATATTTTTTTGACTTTGGTTTGTATGTTTTTACTTAATATGATTTAG
TTCGAGGGTGGTTGTTATAGTAGTTTAATTTT---AGAATTTTGCTTTGA
TAGGGCATAGGTTA-TTATAATTTTT------------T-GT-GGCTTTT
TAGTATTATTTT--GGTATTTTTGTTTTCCAAACAAAGGGTTTTTA--AG
CTAATAATTTATTTGCAGAATTATGTGTTTCCTATTCCTGGAAATTCTTA
TGTGTTTTGTTGTTATTATATCCATAATTATTATTCTCATATTATTTTTT
TTGGTTTTTTTGTGATGTTTTTGGTTAGTGGTGGGGTTTATTTTTTTGGC
AATTCTTTTAAGTTTAACTTGAAGCGGAGAGATAGTCGTATAATTGAATT
AGTTTTACAGGTGTTGATTGTTAATTTTTTGATTATGATGGCAGGTCCTG
GTTTTTGGTTGATTCAGTATCAGGGACGTATGTTTCGTCAATCTGAGTTG
GCTTTGAAGGTTATTGGTCATCAATGGTATTGGAGTTATGAGTATGGTGA
TAGTGGAAAATTATGTTTTGATTCATTTATGAAGTCTTTAGATGATTTGT
CTTTAGGGGATTTTCGGTTATTTGATGTTGATAATCGGTGTGTTTTGCCT
GTAGGTGTGAATGTTAGAGTGTATTGTACTTCTAGTGATGTTATTCATTC
TTTTGCTATTCCTAAGTGTTTTATTAAGATGGATGCTTTGAATGGTTTGT
TAACTAAGGTTACTTGTAATTTTTCTTGTTCTGG---TTTGTTTTTTGGG
CAGTGTTCTGAAATTTGTGGTGCTAATCATAGGTTTATGCCTATTGTGTT
GGAGTTGACTTCTTTGGAGTGTTGGAAGGGTTGATCAGTTAATTATTTG-
CTGGGTTAAG-TTTTCTAGTTTAATTATTGCTTAAAATATTTAGTTGTGG
TCTAAAAGATTTG--AAAATTTTTGTTTTTTTA--AGTTTTATTATTT-G
GTATTGCATATCAGTAGAAGTTTTTATCATAGTT---ATGAGTAATAGAA
TTAAAATGGT-TAAA-TTGAATTTGTTTTTTTTTTACGAAATTAAT-AAT
ATTTT-TATTTTAGTATTGATATAACGTA--TTTTTATTTCTGTTTATTT
GTTAT--TTATAGGTTAAGTTATACTGTTT--TT-GTTTGTAGATTTTTA
AATTTTTGTTGCTGTTTTAT--AAATGTTGTGTGTTTTACATAG-ATTTT
TATTTTTTTTTTT------------------TTTTTTTTTTT-GATTAAT
TTTTTAATTAATTTATGATTTTTACTTTAGTAATTTTTATT---ATTTTG
AGGGGTGTTTGTTTTTGAATTTATGTTTTTGAACTGGTTTTGTTGCTAAA
TGTTTATTAAAAACTTAGGTTTTTATGTAAAATTGTCTTCTGCTCTATGA
GTTTTT--AAATGGCAGCCTTAGCGTGATGGCGTAAAAGTAGCGTAAGTG
ATTTGTTTTTTT-AATGGTTTCAAGTATGAATGAAGTTTTTAGCAGTTTT
TTTATTTACTTTTTATTTGAATTATTTTTTTGATTAAAAATTATTAGTTA
AGGTATTACAAAGATAAGTCTTCGGAAATTTTGTTTTGAATTT---TGAA
ATTTTTG-----TTTTTAATTTTTTCTTGGGGATGGATTTTAAGAAAG--
-TTTTATACTATTGTTATTATT--AAAAATTACTCCGGAGTTAACAGGGT
T-GTAGACATATAAATAG-ATTTTTATATTAGTGTGCTGCGCTACATCGA
TGTTGTATATTTT-TTTTGATAATGGAGAGGTTTTTTTT-ATTTTGAGAC
TGTTCTTCTTGTATAAAAAATTGACTTGATATTAGTTTAGTTCGTCGTGA
GACAGAGCGGTTTATCTTGTGTATTT-TTGGTTTTTGGCGGTGTTAGTAC
GAAAGGAATGCAATGTGGGTTTATATTTATGACTTTTTTATTTTGATGGG
TTT-TT--CTTTTTTTAAATTTTATTGTTATTTTTTTTTTTTCTTTTTTG
GTTCCTTTTGGTATGTATTTGTTGTCTTTTTTTGTGTCTTTTAAGGATTT
TTATGGTGCTAAATTAAGTTCTTATGAATGTGGTTTTGATGTTGTGAAGA
AGGTTCATGTTGGTTTTAATTTGGTTTTTTTTTCTATTGTTTTGTTGTTT
GTTGTTTTTGAGTTGGAAGTTTTAATTTTTATTATTTTGATTCAGGGTGA
TTTTTATA----------GTTTATTGTCTTTTTTTTGT------------
----------------------------TTTTTTTTTTATGTTGTTTTTA
GTTTTTATATGGAGTGGTATTTTGGTAAG-TTGATTTGGTTTTGTTAGGG
GGTTTTTAGTATAATTTTTAATACTTTTGATTGCAGATCATTTAAT-TTA
TGG-CCTTGAGTTAATTTTTTA---AGTTTTGAAAACTTTTTTTAGATTT
-----T--GGTCTTTAACTTATTTTTTTTTTT-GCTGAAG-TAGTTTAAG
TTTT-------AAAATTAGATG---------------------------T
TAGGGGCGTTTGGATTTTT----------------TTTCAGTTTTT----
----AAAGATTTAGTATATATGTTTTTTTGAGTATTATTTGTTGTCTGCA
AATGGGATTT-GATCTTTTT-GGTCTTTTAGTTTATTTTG--GAATTTTT
TATTTACTATAAAAGGGTTTTTTAGACTTTTGTTATTGTTTGTTTGATAT
GTTCTTATTTTTTATTTTTTTTTGGTTGTTGTTTTTTTGTTTGTTCCTTA
TGGTAAATGGAGTTATAGTTTTGGTTTTAGTGATTATTTTAATTTTACTT
TTGTTTATAATTTTGAAGTTTGTTTGTTTTTTTTAGTTTTGTTGTTGGTT
TCTTTTATGGTTTTTGTTTATGGTTCTTTTTATATGGTTGGGGTTTCTCG
TTTGTTTTATTTTTTTTTTTTTTTATTTTTGTTTGTGTTGAGGATGGGTG
GCTTGATTGTTTTTAGAGGTAGTATTGTTTTAACTTTGGTTTTTTGGGAT
TTTTTGGGGGTTAGTAGTTTTTTTTTGGTTTTGTTTTATGGTAATGTTAG
TGCTCGAAGGGGTGCTATGAGTACTGTGTTTACTAATCGTATTGGTGATT
TTTGTATTTTTTTGTTTTTTAATGGTTTTGTTTTGTTTTCTATGAGTTTT
TTGTCTTATCAGTTTTTTGGTTCTTTGTTAGTTTTTATGTTGTTTGTTTC
TTCTGTTATTAAGGGTGGTCAGTATCCTTTTGGTAGCTGGTTGCCTAAGG
CTATGGCTGCTCCTACTCCTGTTAGCTGTTTGGTTCATAGTAGTACTTTA
GTTACTGCTGGTGTTATGTTGATGGATTGTTATGTTTATATTTCTTTGAA
TTCTGATGTTTTGTCTTTTGTTTTTTATGTTGGTTTTTTTACTATAGTTT
TTTCTGGTTTTTGTGCTTTGGTGGAGGAGGATGCTAAGAAGATTGTTGCT
TTGAGTACTATGTCTCAGATTGGTTTTTGTTTTTTGGCTATTGGTAGGGG
TTTGCATTATTTGTCTTATGTTCATATGATTAGGCATTCTTTTTTTAAGA
GATTGTTGTTTATGCAGATAGGTTATTTGATTTTTATTAATTTTGGTCAA
CAGGATTATCGTGGTTATTCTTTTTTTGGTTTTTGTGCTCCGGTTTTAGT
TCAGTTGCAGATTTTTTTATCTGTGTTTTGTTTGTGTGGTTTGTTGTTTA
CTAGAGGTAGTTGTAGTAAGGAATATTTTATATCTCGTTTTTATTATGAT
TCTTATGGTTTTTTTTTAGTTTTTTTTTATTTTTTTGGTGTGTTTTTGAC
TTTTTGTTATTGTTATCGGATGTTTTTTTTGTTTCGTGTGGGGGCTTTTG
GTTTTGATTATGTGGGTTTTTCTAGTAAGTTATTTTATTTTTCTTGTTTT
TTTTTGGTTTTTTTTTCTGTTGTTTTTACTTTTTGGTGGGTTTTTGGTTT
GTTATCTTTTTCTGCGGCTTTTAATCGTTTTGAGTTTTTGGTTGTTTATT
TTTATTTGTTTTTTGTTTATTGTTTTTGTGGTTATTTTTTTCGTTATTTT
TTTGTTGAGTTATTTTGTAAATTTTTTATGGATCATTATGCTTGTTTTAT
TTATAAAATTTTTCCTAGTTTTTTTTATTTTGATGTTTTTATTATGGGTT
TTAATTATTTTTTTTTTGGGTTATTTCGGTTATTTTCTTTTTTTTTTTTT
T-CTTGGTTTCGGGGGTTTTATCATGTTGGTGTTTTAATTGTTTTTTTTT
TTATGTTGTTTTTTTTGTTTTTTTAGATGAAGAAGAGG------------
-------------------------------
>O_flexuosa_HQ214004
-GTAATAGTAGTATAAG--TTTTATTATTTTTAATTTTCGATTAA--AAG
ATTTGTTATTATAGATAGATTTTT-TTTCAGTCTTCTAAACTGATTTTGA
GGTAT---CT-CGTCTATTTTGTTGTTTTTTATTTTTTTTTTGTTGTTGT
TTTTGAGATTTGTTAATTTTTGTGTTATTGATTGTGTTGTTTGGTGAAGA
GTGTTTGTTATTTGTACTTTTGTTTTTATTTTTTATGTTGGTGGTAGTAG
GATAGGGTTTAGAGGTTGTTTGATTAATTATTATGTTATTCAAGAGGTTT
GTGGTTATTATTTTTTAGTTTTTGATAATTGAAAGTTGCAGTTTTTGTTA
CTTATGTTGAAGTCCGGGTCTTCTCCTTTTCATTTTTGGCTTTTTAGAGT
TCTAGGTAATTTAAATAAGTGGTTTATTTTGTGATTTTTG-ACTTTGCAG
AAGTTGCCTTATTTTGTTGTTTTAGTTAACTTTTGTGGTGATTTTTTTTT
TTTGTTTTTGTTTTTTGGTATAATTTTTTGTTATTTTCAGTTTTTTTTAT
TACGTAATTATTGTGATTTGTTGGTTGTTGGCTCTACTGAGTCTTTTAAT
TGGTTATTGTTGCTTAGAATTTTTTCTTTTAATGAGGTTTTTGTTTTATT
TTTTTTTTATTACTTTGTTATGTTTTTTGTTATCTCTTATGTTTATAACG
GCTTTTTGAGTTTTTTGAGTTTGGAGATGCTGATGGTTTTTTTTAATGTT
CCTTTGAGTATTACTTTTTTTTTGAAGGTTTTTTTATTGTTTGGTACTGG
TTATTTTGTGGGTTTTTATTATTTTTTTTTGTTGTTGGTTATACCTTTAA
TGTCTTTGGGTGTTGGTTATTTATTTTTTTTGGTTTCTATAATAAGTTAT
AATTATGGTTTAAAGTATTATGATTATTTTGTTTATGTTTTGTTTTGTAT
TGGTTTGTTGTCTTGTTTTTAG----TTTTTGCTGTTTTAGTTTAATTTT
T----AAAATTTCTAATTTGTAATTAGGGGATTTA-TTACAGT-TTGTTA
TGCTTGTTTTTTTTTGTTACTTTGTTGTTTTTTTTT-AGTCCTTTTTTGT
TTTTTGTTTTTTTTA-TGTTTTTTGTTTTGTTTGGGTTTTTTGACTATTC
TTGATGTGGTAGTTTGTTTTTTTTTGATTCTTTTAATTTTGTTTTTTTGT
CTTTTATGAGTGTTTTTGTTATGGGTTTTGTTTGTGTGTCTGAGTTATTG
AGTGGTTTAGTTTTTTATAGTTGTTTGGTGGTTTTTTTTAGTGTTTGTTT
TTTTTATTCTGGTAGTTTTTTAATGCTGTATGTTTTTTATGAGTTGACTA
TAGTACCTATTTTGTTTTGTTTACTGGGTTATGGTCGTCAAATTGAAAAG
GTTAGTGCTTGTTATTATTT-GATTTTTTATACTTTGTTTTTTGGTATGC
CATATTTATTCTTGTATAGCCATGTTTTTTGTTTTTTGAATTTTGTTTAT
TATGATTTTTTTGTTTCTTATGAGTTTGTTTTTTTGTTGAGTTTATGTTT
TTTGGTTAAGTTTCCGGTTTATTTTTTTCATGTTTGGTTACCTAAGGTGC
ATGTTGAGGCTCCAACTAGTGCTAGTATGATTTTGGCTGGAGTTATGTTG
AAGTTGGGAGGGGCTGGTGTGTATCGTATTAGTAAGTCTTTGAATTTTTT
TGGCTTTGAAATATTGGTTTTTTTTTCTTTGATTAGTATAGTTTTTTGTT
CTTTTATTTGCATGATTCAGAGTGATTGTAAGTCTTTAGCTGCTTATTCT
TCTATTTGTCATATAGGTTTTGTTTTGCTTTCTGAGGTGAGTATAGTTTA
TTATGGTAAGTCTATGGCTTTGGTGATGATATTGGCTCATGGTTATACTT
CAGTTTTAATATTTTATTTTATTGGGGAGTTTTACCATATTGCTAATAGT
CGTTTGATTTATTATTTGCGAGGGTATTTTAATGTAAGTATGTTGTTTTG
TTTGATATTTAGTTTAACTATGGTATCTAATTTTAGTTTTCCCACTTCTA
TTTCTTTTTTTTCTGAGTATATAATGTTAAATTTTTTTAGTTCTGTTTTT
TATATGGGTTTTTTGTTTTTGTTTTTTTATTATTTAGTTTCTTTTTATTA
TTCTGTTTATATTTTAGTTTGTTTTTTGATTGGTAATAAGGTTAGTT---
ATGTTTATGATGGTCGTAGTGTTATTTGTTTACCTTTGGTTTTTATGATA
TATAATTTTTTTTGGTTTGTTTTTGTTATTTAGTATGAATATTTTTTGTG
GAATGACTTTTG---GC-AATAGTATGAAACAGAGTATTATTAATACTGT
TAATCATAAGACTATTGGTACTTATTATATTATTTTAGGTTATTGAGCAG
GATTGGGAGGTTCTGTTTTGTCTATATTAATTCGTTTTGAGTTATCTAGA
CCTGGTGGATATTTGTTTTTTGGTAGTGGACAAGTTTATAATTCTGTTCT
TACTATGCATGGTGTTTTAATGATTTTTTTTTTGGTTATGCCTATTTTAA
TTGGTGGTTTTGGTAATTGGATATTACCTTTAATATTGGGGGCTCCAGAA
ATGGCTTTTCCTCGTGTGAATGCTTTATCTTTTTGATTTACTTTTGTGGC
TTTGTTGATAGTTTATCAATCTTTTTTTATTGGGGGTGGTCCAGGTAGTA
GTTGAACTTTTTATCCTCCTTTAAGAGTAGAAGGTCAGCCTGAATTGTCT
TTGGATACTATGATTTTGGGTTTGCATACTGTTGGTATTGGTTCTTTGTT
AGGTGCTATTAATTTTATAGTCACTACTCAGAATATGCGTTCTACTGCTG
TGACTTTGGATCAAATTAGTATGTTTGTTTGGACTTCTTATTTGACTTCT
TTTTTATTGGTTTTATCTGTTCCTGTTTTAGCAGGATCTTTGTTGTTTTT
ATTGTTGGATCGTAATTTTAATACCTCTTTTTATGATACAAAAAAGGGTG
GTAATCCTCTTTTATATCAGCATTTATTTTGATTTTTTGGTCATCCTGAA
GTTTATGTTATTATTTTACCGGTTTTTGGTATTATTAGAGAGGCTGTTTT
TGTTTTGACTGATAAGGATCGTTTGTTTGGTCAGACTAGAATAACTTTTG
CTTCTATTTGAATTGCTGTTTTAGGTACTTCTGTTTGAGGTCATCATATG
TATACAGCTGGTTTGGATATTGATACTCGTACATATTTTAGGGCTGCTAC
TATAATTATTGCTATTCCTAGAGCTGTTAAGATTTTTAATTGGTTGGGTA
CTTTTTTTGGTTCTAATCAGAAAATACAGCCTTTGTGATGTTGAACTTAT
AGTTTTATTTTTCTTTTTACAGTAGGTGGTTTAAGAGGAATTATTTTGAG
TGCTGCTAGTTTGGATATTATTTTACATGATACTTATTATGTTGTAGCTC
ATTTTCATTATACTTTGAGTTTAGGTGCTGTTTATGGTATTTTTTGTGGT
TTTTGTTTGTGACTTCCTTATATGTACGGTATTTCTTTTGATGGTATTAT
GATGATAGCTGTATTTGTATGTTTTTTTGTTGGTACTAATATGACTTTTT
TTCCTATACATTTTGCTGGTTTACAAGGTATACCTCGTAAGATTTTAGAT
TATCCTGATTGTTATTCTACTTTTCAGATTATTTCTTCTTTGGGTTCTGT
TATTACTTTTGTTGGTTTTATTTTATTTAATTATTTATTGGTTGATTCTA
TTTTTTCTTCTCGTTTTTTAGGTGTTTCTTTTTATAATTATCATAGTCCA
GCTTATGCTCTTAATGTTCCTCCGTTACCCGATTCTTTTGTTGAAGAGTC
TTTTATTATAGGTCTTCATTGGAAGATTATTAGTAAGAATACTCCTTTTT
ATAGTTATCGTCGTGTTGGTTATGGTTATCATAGTAAGTAATTT---TT-
GTAGATTTAGGTTAAG-TTTTAAACTATTAGTTTTCAAAACTGAAGATTT
TATTCTATTT------GAAGTTTTTAGAATTATAG-GTTTTGGTTTTTTA
AATTTCTTT---GTTTATTTTTTTTTACATAAGAATTTTTTTTGCTTTTA
TATTTTTTTGTTTGAGCTTTTTGGATTG-GGATCCTTCAAAGAGTTGTAT
TATAATATGTTTAGGTATTCTGTCTATAAGTTGTTATATTTCATTGGGTG
TACATGTATGATATTCTTATTTTGTCGTTTTGATTTTTTTTAGTGGTATT
TTTTCTTTGTTAACTTATTTTTGTAGTATAACTAATTTTGTTTTTTATTA
CAATTATTATTTTTTT-TTTTTTTTTTTTTGATTGTTTTTTTTT--TTTG
TGTTTATATTA------GATTATGAT---TTTTTTTCTTTTTTTTTCGAT
TTTAATTTTTTGTCAATTTGTTATGATTTTAGTTATT-ATTATGTTTTTT
GAGTTGTTTTTATTTTGTTTTTGTTTTTAATTATAGTTAGTTTTAGGCTT
AATGGTTCTGGATTTATACGTAGTTTGTAATTAGAT--------AAATAT
AAAATAGATTT--ACTATATCTGATTACGGCTCAGCTAGAATTA-TATTT
TTTTTTT--------------GGATTTAGTTTAA-TTAAAATTTTTGTTT
TTGGATCAAGAGATTATTTCCAAGATTTTTTTAGT---TCTTTTTAATTC
TTTAATTTTTTTACCTGCTAGTTTTACTTTAAGTTATATGTGAAATTTTG
GTAGTATGTTGGGTATTATGTTGATATCTCAGATTTTGACTGGTTTTTTT
TTGACTTTTTATTATACTGCAGGTGATGCTTTTAGTTCTGTTCAATATAT
TATATTTGAAGTTAATTTAGGTTGGTTGTTGCGTATTATACATTCTAATG
GGGCTTCTATGTTTTTTTTGTTTATTTATTTACATATTTTTAAGGGTTTG
ATTTATGGTAGATATCGTCTTGTTGGTGTTTGGTTGAGTGGTGTTGTTGT
TTATTTTTTGTTAATAGGAATTGCTTTTACTGGTTATGTTTTGATTTGAG
GGCAGATAAGTTATTGAGCAGCTGTGGTTATTACTAGTTTGATAACTTCT
GTTCCTTATTTGGGTAAATATTTAGTTTGGTGAATTTGGGGTAGTTTTAG
TGTTTGTGAGAATACTTTAAAGTTTTTTTATTCTATTCATTTTATTTTAC
CTTGATTGTTAATGGTTTTAGTTATTGTTCATTTATTTTTTTTACATTTT
ACTGGTTCTAGTTCTAGTTTATATTGTCATGGTGATTATGATAAGATTCA
TTTTTTTCCTAGTTTTTGGCTGAAGGATGGTCTTGATATTTTTTTTTATT
TTTTTTTGGTTTTATTTAGTCTTTATTTCTCTTTTAATTTAAGTGATCCT
ATGATTTTTGTTGAGTCTGATTCTATAGCTAGTCCTGCTCATGTTGTCCC
TGAATGGTATTTTTTGTTTGCTTTTACTATTTTACGTTCTGTCCCTAGTA
AGTTATTTGGTGTTATTTTGATGTTTAGTTCTGTTTTTGTTTTAGTTGCT
TTGATTTGGCCTGGTAGTTATCAACCTATTTTGGATAGGTTTTTGTATTT
TTTTGTTATATGTTTTGTTTGAATTTTTTTTTGGTTAACTTGGGCTGGTC
ATTATCCTACTGATTATCCTTTTAATTATTTTAATTTGTTTTGTACTCTT
TTTTATTTTTGTTGTATTTTCTTTATGTGTTTAATTAA-TTTTATTAGTG
ATAAGTTGTTTGGTTAATTGTATTTTTAGTATAATAAGTATAACAGGTTT
AGGTTT-GTTGGTAATTAAAATATGATTTTGCTAAAGTTTCGTAAGTTTC
ATAAGATGGAATATAGTTATTACCCTTTGATGGTCGGGGCTGGTATTTTA
GGATTTGATGTGAGTTTAGTTCTGTTTATAAATATGGGTATGTTTTATTC
TATTTTTATTTGTCTTTTGTATTTAATTTATGTTTTTTTTTTATGGATAA
AGGATGTTATATTGGAAGATGTTAGTGGTCAGTATTCTTATTATGATTAT
CGTATGTTTAATCAGGGTTTTCGTTTGTTTCTTTTTAGTGAATTAACATT
GTTTGCTTCTATTTTTTGGACTTTTTTAGATACTGCTTTGTGCCCTTTAA
CTTGGTTGGGGGGAGTTTGATCGCCTTTGGGAATTTTGTCTCCTGATTAT
TTAGGTTTAAATGGTATAGCTAGTTTATTTTTAATGATGAATAGGCAGGT
ATTAAAGTATTCTCGCCGTTATTTATGTTTAAATAACCATAAGTGTGAAA
CTTTTTTAATGATTTGTATTTTTATTGGAGCGGGGTTTTTATGTTTTCAG
TTTTATGAGTATAGTAATAATTCTTTTGTTATGAGAGATAGTGTTTATGG
TAGTATTTTTTATATAGGTACTGGTTTACATGGTTCACATGTTTTAGTAG
GTGTTTGTTTTTTAATTATTAATTTTTTTCGTATTAAATTGTTTAATTTT
AATTGGTATCATATGCAGGCTTATGATATATCTATTGATTATTGGCGATT
TTTGGAGTGAATGTGGGGTATTATGTTTAGTTTATTATATGTTTGAGGTT
CTTAGTTTT-----------------TTGTTTGTAGAG-ACTTGTCTTAT
TTGTTATTTTTTTTTTTCCTTTTTTTTTATGAATATATT-TTTTA--TAT
-TTTATTATTTTAGGGGAGAAGGAAAATTGT-TTTGACAA---ATATACT
AAT--------T-----ACCTTAGTA--------TTAGTAATTA------
--------TTAG-AATAATAATTAC-TAAAG--------------TAAAT
TCAATTC-CCCGAGTATTATATT----ACATAATA---------ATATAA
TACTCTTT--------------AGGGGAATTGAAT--TTA-GTACTAT--
-GTAAG----------------ACGATAGTTAGTGTTATAGATTA-----
---------AAGAAA-----------------------------------
------------GAAATC-----ATATATATT------------------
--------------------------------------GTGTATATATTA
TAA-ATAGA-TTATATTT--GACTTGCATTCATAAGATACTTATACACGT
-ATTAGTTGGGCTTTTTAGTATAATAAGTATACTCGTTTTAAGCGCGGTT
GGTTATT-AAGCTA---G-AATTTTTAGTATATTTTTTT--GTATAACTA
ATTGTTGATTAGTAGGTTG-AA-AATTCTTTTT---------AGTATGGT
AGGATAATT----TTTTAAGTCTGTGAGATT------CATATTTTCAAGG
TATTTC----------------------ATATTT---AAAGAATT-----
ATTTTAAA-----TTTAGAATTTTTGACTCTTAATCAGAAGGTTTAT-TT
CTTTAT-TATT-TTTGTTTTTTTTGTCTTTTTTGTTTTTGTTTTTTAAGT
ATGATCGTTTGATTTTTGTTTTGTTGGGTATTGAGTTTTTATTTTTTTCT
TTATTGGTTTATTATGTTTTTTTTTTTGAGTCTGTTTTATTTTTTTATTT
TTTGTGTTTTGGTTTGATTTCTGGAGTAGCTGGTTTGGTTATTTTTTTTT
TCTGTGTTAAGGGTTATGGTGTTGATAAGGTTATGTTTTATTTTT-ATAA
TT-TTAAGTTTGATTTTGGTTTAGGTTGTATTAAGAT-AGTATTACTTAT
TTTTAGTTTATTTA-GTGTGT-TATTTTTTGTACACTGGTAGTTTTTTAG
TTGTTTTATTAGCGTTCCAGAATAATCGGCTATGCGTTTTAATTTTTAAC
TCTATTTGTTGTGATATCATAG----TTTTATTTTTTGTTTTTAAGTTA-
-TTTTTTGTAAAATATTTTAATTTTTATTATTTTTTGTTGTGGTATCAAA
AATTTGTTTT-TTGAACTGGATTAGTACCCAGGTAATCAAAATTTATTAA
TTCGGGAGTAAAGTTTTGTTTAAACCGAAAAAATATTGACTGACCTTAGA
TTTTTCTTTGGAATATGTGTTTTGTTGGAGAGCCCTCCTTATTAGTGAAT
TTTGTTG-GCACATGTATGATTGTTTAGTTTTTATTTTATTTTGTAATGC
TTT-TTG-----TTTTGGCATTTAAAACAGATATATACTTGGCTTATAAA
TTTATT-----TTTCATGTATTACTATTATAAATTTTTT---TT-GGATT
AATTTTTTATTTTTTT-TTGAAATTGGAAAAGAAAGTAATTT-TTTTTTA
ATGTTTTAATGAATTT-AATAAATAAGGTGGTACAAACCATCCGTCAATG
GCCTAAAGGGGCGTAAGTTGTAGTATGGTAGAGGTAAGGAAACTTGTTTC
TATTTTTTG-------AAGTGTTAGTTTATTTTTT---AGAATAAAGAAT
TGTAAATTCTTAGGATTTT--GCTTTGGTTTTTTTTTATTATTTGGGCTT
GTTGATTATAATTGTTTTCATTTTGCAGGCTATTGCTTTTTTGACTTTGT
TGGAGCGTCATTTTTTAGGTGGGTCTCAGTGTCGTATTGGTCCTAATAAG
GTTGGTCTTTCTGGTATTTTGCAGGCTTTGTTTGATGGTTTGAAGTTGTT
AAAGAAGGAGCAGTTGCTGTTGTGTTTTTCTTCTTGATTGTCTTTTTTAT
TTATACCTATTTGTGGTTTTGTTTTGATGATTTTTTTTTGGTTTACTTTG
CCTTATTTTTTTGTTTTTTTGTCTTTTGAGTATTCTGGTATTTTTTTGTT
TTGTCTTATGGGGGTTTCTGTTTATTTTATTATGCTTTCTGGTATTTTTA
GTGGTAGTAAATATTCTTTTATTGGAGGTTTGCGTGCTTGTGTTCAGAGT
TATTCTTATGAAATTGCTTTTTCTGTTTATTTATTGATTTTTTTATTGTT
TAATAAGGGTTTGTGTTTATCTTTTAGTTTTTGTTTGTTTTTTTTTTTGG
TTTTTTTTCCTTTTTTCTGTTTAGTCCTTGTTGATTTGCATCGGGCTCCT
TTTGATTTTTCTGAGTGTGAGAGAGAGTTAGTTAGTGGTTTTAATGTAGA
GTATTCTAGAGTTGGTTTTGCTGCTTTGTTTTTGGGGGAGTATGGTAATT
TGCTTTATTTTAGATGTTTAGTTTCTAGTTTGTTTTTTAATATAAGTTTT
TTTTTTTTCTATTTTATTGTTTGTCTTATTATTTTTTCTCGTAGAGCTTA
TCCTCGATTTCGTTTTGATATATTGATGGGAGTTTGTTGATTTTTGTTTT
TGCCTATTGGTTTTTATTTTTTTGGTTTATCGTTTGTTGTTTTTATGTTG
TGCTTATTTAGTTTAAATTTTTTA-GAATAATATTTTGAAAAGATATAGG
-TATTTTTAGGCGAT-TTTGTTTTTTTCTCTTATTTGGTTTTGGTTAATT
TTTTACTTATTTTATATGGAGTTGTGTAAGTTTAATAGTTTGGGTTTTTT
GAGTGGTTTTTTAGGTAT-TTTGGTTTCTAGCTTTAGCCATCAAAGTTTT
CAGTCTAGTGTTTTTTTTAAGTTTGTAGTTTTTTTTCTTGTAGTTTTTTG
GATGAGTGGTTTATTATTTCCTTTATTTAGACCTTGGGCTTGTGTTGGTT
TTTTATTTTTTCTTACTAATTTTTCTTGGTTAGGGGTTCGTACTTTTACT
TTGGCTGTTGATAGTTTTTTGGTTTTTTTTGAGGAGGATCATTCTTGAGA
CTGATTTTCTAGTTTAGTTATATTTTTTTCTCATTGATTAAGTTTTTTGA
TGAGGGGAGTAGCTTTAACTTTACGTATTAGTATTATTTTTTTAATTGGT
CATTTTTTGATGTTTACTGTTTTAGATATGGGTATGTTTTATTCTTTTTT
TTTATTATTATTTGTAATTCCTGTGGAGTTATTTTTTGCTTTTTTGCAGA
GTTATATTTTTTTGACTTTAATTTGTATGTTCTTGTTAAATATAATTTAA
ATTT-------TTGTTATAATAGTTTATATTT---AGAATATTGTTTTGA
TGGGACATTGGTTT-TTATAATTTTT------------CTATAGGCTTTT
TAGTATTATTTT--GGTATTTTTGTTTTCCAAACAAAGGGTTGTCG--AG
CTAATAATTTATTTACAAAATTATGTTTTTCCTACTCCTGGGAGTTCTTA
TGTTTTTTGTTGTTATTATATCCATAATTATTATTCCCATATTATTTTTT
TTGGGTTTTTTGTAATGTTTTTAGTTAGCAGAGGAGTGTATTTTTTTGGT
AACTCTTTTAAGTTTAATTTGAAGCGTAGTGATAGTCGTATGATTGAGTT
GGTTTTACAGGTTTTAATTGTTAATTTTTTGATTATAATGGCTGGTCCTG
GGTTTTGGTTGATTCAATATCAGGGTCGTATATTTCGTCAATCTGAGTTG
ACTTTAAAGGTTATTGGTCATCAGTGATATTGGAGTTACGAGTATGGTGA
TAGAAGTAAGTTATGTTTTGATTCTTTTATGAAGTCTTTGGATGATTTGT
CTGCTGGGGAATTTCGGTTATTTGATGTTGATAATCGTTGTGTTTTACCT
GTTGGTGTTAATGTTGGTGTTTATTGTACTTCGGGTGATGTTATTCATTC
TTTTGCTGTTCCTAAGTGTTTTATTAAGATAGATGCTTTGAATGGATTGT
TGACTAAGGTTACTTGTAATTTTTCTTGTTCTGG---TTTGTTTTATGGT
CAATGTTCTGAGATTTGTGGTGCTAATCATAGGTTTATGCCCATTGTGTT
GGAGGTGACCTCTTTGGAGTGTTGAAAGGGTTGATCTGTTAGTTATTTA-
CTGAGTTAA--TTTTCTAGTTTAATTAC---TTAAAATATTTAGTTGTGG
TCTAAAAGATATG--AAAGTTTT-ATTTTTTTT--AATTTTATTTTTT-G
GTATTGCATATCAGTATAGGTTTTTATCATAGTTT--ATGAATAATAGAA
TTTAAGTGTC-AAGA-CTGGATTATTTTTTTTTTTACGAAATTAAT-GAT
ATCCT-TGTTT-AGTATTGATATAACGTA--TTTTTATTTCTGTTTTTTT
AATTT--TTATGAGTTAAGTTATATTTTTT--TT---GTGTGTGTTTTAA
AATTTTTTTTGTTGTTTTAATGAAGTGTTGTGTGTTTTACATAG-ATTTT
TGTTTTTTTTTTT------------------TTTTTTTTT---GATTAAT
TTTTTAATTAATTTATAATCTTTGCTTTAGTAATTTTT--T---ATTTAT
TTGTGTTTTTGTTTTTGAATTTTTGTTTTTGAACTGGTTTTGTTGCTAAA
TGTTTATTAAAAACTTAGGTTTTTATATAAAGTTGTCTTCTGCTCTATGA
TTTTTTT-AAGTGGCAGCCTTAGCGTGATGGCATAAAAGTAGCGTAAGTG
ATTTGTTTTTTT-AATGTTTTCAAGTATGAATGAAGTTTTTAGCAACTTT
TTTGCTTATATTTTATTTGAATTATCTTTTTGATTAAAAATTATTGGTTA
GAGTATTACAAAGATAAGTCTTCGGAAATTTTGTTTTGAATTT---TAAA
ATTTTTAA----TTTTTAATATTTTCTTGGGGATGGATTTTATGAAAT--
-TTTTATACTATTATTATTTTT--AAAAATTACTCCGGAGTTAACAGGGT
T-GTAGACATATAAATAG-GTTTTTATATTAGTGTGCTGCGCTACATCGA
TGTTGTATATTTT-TTTTGATAATGGAGAGGTTTTTTTT-GTTTTGAGAC
TGTTCTTCTTGTATAAAAAATTGACTTGATATTAGTTTAGTTCGTCGTGA
GACAGAGCGGTTTATCTTGTATATTT-TTTGTATTTGATGGTGTTAGTAC
GAAAGGAACGCAATATGGATTTATATTTATGATCTTTTTATTTTGATGGA
ATT-TTT-CCTTTTTTGAATTTTGTTGTTGTTTTTTTTTTTTCTTTTTTG
GTTCCTTTTGGTATGTATGTTATGTCTTTTTTTGTTTCTTTTAAGGATTT
TTTTGATGCTAAGTTAAGTTCTTATGAGTGTGGTTTTGATGTAGTTAAGA
AGGTTCATGTTGGTTTTAGTTTGGTTTTTTTTTCTATTGTTTTGTTGTTT
GTTGTTTTTGAGTTGGAAGTATTGATTTTTATTATTTTAATTCAAGGTGA
TTTTTATA----------GTATGTTGTCTTTTTTTTTA------------
----------------------------TTTTTTTTTTATGTTGTTTTTA
GTTTTTATATGGAGTGATATTTTGGTAAG-TTGATTTGGTTTTGTTGGG-
--TTTTTAGTATAAATTT-AATACTTTTGATTGCAGATCATTTAAT-TTT
TAAACCTTGAGCTAATTTTG-A---AGTTTTGAAAACTTTTTTTAGATTT
-----TTTGGTCTTTAGCTT-----TTTTTTTTGCTGAGG-TAGTTTAAG
TTTT-------AAAATTAGATG---------------------------T
TAGGGGCGTTTAGATTTTT----------------TTCAG----TT----
----AAAGGTTTAGTATAT-----GTTTATAGTATTGTTTGTTGTCTGCA
AATGGGATTA-GGTCTTTTTAGGTCTTTTAGTTTATTTTA--GAATTTTT
TACTTACTATAAAAGGGTTTATTGGACTTTTATTGTTGTTTGTTTGGTAT
ATTCTTATTTTTTATTTTTTTTTACTTGTTGTTTTTTTTTTTGTTCCTTA
TGGTAAGTGAAGATATAGTTTTGGTTATAGTGATTTTTTTAATTTTACTT
TTACTTATAATTTTGAGGTGTGTTTATTTTTTTTAGTTTTGTTATTGGTT
TCTTTTATGGTTTTTGTTTATGGTTCTTTTTATATATTGGGTGTTTCTCG
TTTGTTTTATTTTTTTTTTTTTCTTTTTTTATTTGTTTTGAGCATAGGCG
GTTTGATTGTTTTTAGTGGTAGAATTATTTTGACTTTGATTTTTTGAGAT
TTTTTGGGGGTTAGTAGTTTTTTTTTGGTTTTGTTTTATGGTAATGTTGG
TGCTCGTAGGGGTGCTATAAGTACTGTATTTACTAATCGTATTGGTGACT
TTTGTATTTTTTTGTTTTTTAATGGTTTTGTATTGTTTTCTATGGGTTCT
TTGTCTTATCAGTTTTTTGGTTCTTTGATGGTTTTTATGTTGTTTGTTTC
TGCTTTTATTAAGGGTGGTCAATATCCTTTTGGTAGTTGGTTGCCTAAGG
CTATAGCTGCTCCTACTCCTGTTAGTTGTTTGGTTCATAGTAGAACTTTA
GTAACTGCAGGGGTAATGTTGATGGATTGTTATGTTTATGTCTCTTTGAG
TTCTGATGTTTTATCTTTTGTTTTTTATGTTGGTTTTTTCACTATGGTTT
TTTCTGGTTTTTGTGCTTTGATTGAAGAGGATGCTAAGAAGATTGTTGCT
TTGAGTACTATATCTCAAATTGGTTTTTGTTTTTTGGCTATTGGTAGTGG
TTTACATTATTTGTCTTATGTCCATATGATTGGTCATTCTTTTTTTAAAA
GATTATTGTTTATACAGATAGGTTATTTAATTTTTATTAATTTTGGTCAG
CAGGATTATCGTGGTTATTCTTTTTTTGGTTTTTGTGCTCCTGTTTTAGT
TCAATTACAAATTTTTTTGTCTGTTTTTAGTTTGTGTGGTTTGTTGTTTA
CTAGTGGGAGATGTAGTAAGGAATATTTTATGTCTCGTTTTTATTATGAT
TCTTATGGTTTTTTTTTAGTTTTTTTTTATTTTTTTGGTATTTTTTTGAC
TTTTTGTTATTGTCACCGTATGATATATTTGTTTCGTGTTGGAGTTTCTG
GTTTTGACTATGTTGGTTTTTCTAGTAAGTTGTTTTATTATTCTTGTTTT
TTTTTGGTGTTTTTTTCTGTTGTTTTTACTTTTTGGTGGGTTGTGAATTT
GTTGTCTTTTCCTTTAGCTTTTAATCGTTTTGAGTTTATAGCTGTTTATT
TTTATCTATTTTTTGTTTATTGTTTTTTTAATTATTTTTTTCGTTATTTT
GTTGTTGAGCTTAAGGGTAAGTTTTTTATGGATCGTTATGCTCGTTTTAT
TTATAAGTTTTTTCCTAGTCTTTTTTATTTTGATAGTTTCATTATAGGTT
TTAATTATTTTTTTTTTGGTTTGTTTCGTTTGTTTTCTTTTTTTTTTTTT
T-CTTTGTTTCGTGGGTTTTACCATATTGGTGTTTTGATGGTTCTTTTTT
TTATGTTGTTTTTCTTGTTTTTTTA-ATG---------------------
-------------------------------
>D_repens_KX265048
-GTAATATTAGTATAAATTTTTTATTATTTTTAATTTTCGATTAA--AAG
ATTTTTTATTATTAATAGGTTTTT-TTTTAGTCTTCTAAACTAATTTTGG
GTTTTCCGTC-----TATTTTGTTATTTTTTGTTTTTTTTTTATTGTTAT
TTTTGAGTTTTATTAATTTTTGTGTTTTGGATTATTTTATTTGATGAAGG
GTTTTTGTTATTTGTACTTTTGTTTTTGTTTTTATAGTTTATAGTGTTTC
TGTTTGTAATGTTGGTTGTTTGATTAATTATTATATTATTCAAGAGGTTT
GTGGTTATTATTTTTTGCTTTTTGATAGTTGGAAGTTGCAGTTTTTATTT
TTGATGTTAAAGTCTGGATCTTCTCCTTTTCATTTTTGGGTTTTTAGTGT
TTTGAGTGGTTTGAAGAAGTGATCTGTTTTGTGGTTTTTG-ACTTTGCAG
AAGTTACCTTATTTTGTTGTGTTGGTTAATTTTTGTAGTGATTTTTTTTT
TTTTTTTTTGTTTTTTGGTATGATTGTTTGTTATTTTCAGTTTTTTTTGT
TACGTAATTATTGTGATTTATTATTTGTTGGTTCTACTGAGTCTTTTAAT
TGGTTATTGTTACTTGGTGTTTTTTCTTTTAATGAGGTTTTTTTTTTGTT
TTTTTTTTATTATTTTGTTATGTTTTTTATTGTTTTTTATGTTTATAGTG
GATTTATTAATTTATTTAGTTTAGAGATATTAATAGTTTTTTTTAATGTT
CCATTGACTATTACTTTTTTTTTAAAAGTTTTGTTATTGTTTGGATCTGG
TTTTTTGGTTGGTTTTTATTATTATTTTTTGCTTTTGGTTATGCCTTTGA
TGTCTTTAGGTGTTGGTTATTTGTTTTTTTTAGTTTCTATGTTGGGTTTT
AATTATGGTTTAAAGTATTATGATTATTTTGTTTGGGTTTTGTTTTGTGT
TGGTTTTTTATCTTATTTTTAATTTTTTTTTGCTGTTTTAGTTTAAATTT
TT---AAAATTTCTGATTTGTAATTAGAAGATTTT---TCAGT-TTGT--
-GTTTGTTTTTTTTTGTTATTTTGTTAGTTTTTTTT-AAGCCTTTTTTAT
TTTTTGTTTTTTTTA-TGTTTTTTATTTTGTTTGGTTTTTTTGATTTTTC
TTGGAGTGGATGTTTTTTTTTTTTTGATTCTTTTAATTTTGTTTTTTTGT
CTTTTATGAGTATTTTTGTTTTGGGTTTTATTTGTTTATCAGAGGTTTTA
AGTGGTTTGGTTTTTTATAGTATTTTAGTTGTTTTTTTTAGTGTTTTTTT
TTTTTGTTCTGGTAGTTTTTTGGTTTTGTATATATTTTATGAATTGACTA
TAATTCCTATATTATTTTGTTTGTTAGGTTATGGTCGTCAGGTTGAGAAA
ATTAGTGCTTGTTATTATTT-GGTTTTTTATACTCTTTTTTTTGGTATGC
CTTATTTGTTTTTGTATAGTCATGTTTTTTTTTTTTTAAATTTTGTTTAT
TATGATTTTTTTTTTTCTTATGAATTTGTTTTTTTATTGAGTTTATGTTT
TTTAGTTAAGTTTCCTGTTTATTTTTTTCATGTATGGTTGCCTAAGGTTC
ATGTAGAAGCTCCTACTAGTTCTAGTATGATTTTGGCTGGTATTATGTTA
AAGTTGGGTGGTGCTGGTGTTTATCGTATTAGTAAGTCTTTGAATTTTTT
TGGTTTTGAGTTTTTGATTTTTTTTTCTTTGATTAGTATAATTTTTTGTT
CTTTTATTTGTATATTTCAAAGTGATTGTAAGTCTTTGGCTGCTTATTCT
TCTATTTGTCATATGGGTTTTGTTTTATTGTCTGAGTTGAGTATGGTTTA
TTATGGTAAGTCTATATCTTTAGTTATGATGTTGTCTCATGGTTATACTT
CTGTTTTGATGTTTTATTTTATTGGTGAATTTTATCATATTTCTGGTAGT
CGTTTGATTTATTATTTTCGTGGTTTTTTTAATGTTAGTTTGTTGTTTTG
TTTGTTTTTTTGTTTGGTTATGTTATCTAATTTTAGTTTTCCGTGTTCTG
TTACTTTTTTTTCTGAGTATTTAATAATAAATTGATTTAGTTCTGTTTAT
TTTGTTGGTGTTTTGTTTATTTTTTTTTATTACTTGGTTTCTTTTTATTA
TTCTGTTTATGTTTTGGTTTGTTTTTTTTTAGGTAGTAGGGTTGGTT---
ATGTTTTTGATGGTCGTGTTTTGGTTTGTTTGCCTTTGGTTTTTATAATG
TATAATTTTTTTTGATTTATTTTTGTTATTTAATATGAATATTTTTTGTG
GAATGACTTTTG---GT-AATACTATAAAGCAGAGAATTATCAATACTGT
TAATCATAAGACTATTGGTACTTTTTATATTGTGTTGGGTTATTGAGCTG
GTTTAGGTGGTTCTGTTTTGTCTATGTTGATTCGTTTTGAATTATCTAGT
CCTGGTGGTTATTTGTTTTTTGGTAGTGGTCAGGTGTATAATTCTGTTCT
TACTATGCATGGTGTGTTGATGATTTTTTTTATGGTTATACCTATTTTGA
TTGGTGGTTTTGGTAATTGGATGTTGCCTTTGATATTGGGGGCTCCTGAG
ATGGCGTTTCCTCGTGTTAATGCTTTGTCTTTTTGGTTTACTTTTGTTGC
TTTGTTAATGGTTTATCAATCTTTTTTTATTGGTGGTGGACCTGGTAGTA
GTTGAACTTTTTATCCTCCTTTAAGTGTTGATGGTCAACCTGAATTATCT
TTGGATAGTATAATTTTGGGTTTACATACTGTAGGTATTGGTTCTTTGTT
GGGTGCTATTAATTTTATGGTTACTACTCAGAATATGCGTTCTACTGCTG
TTACTTTAGATCAGATTAGTATGTTTGTTTGGACTTCTTATTTGACTTCT
TTTCTTTTAGTTTTATCTGTTCCTGTTTTAGCTGGTTCTTTGTTGTTTTT
GTTATTAGATCGTAATTTTAATACTTCTTTTTATGATACTAAAAAGGGGG
GTAATCCTTTGTTGTATCAGCATTTGTTTTGATTTTTTGGTCATCCTGAG
GTTTATGTTATTATTTTGCCTGTTTTTGGTATTATTAGTGAATGTGTTTT
GTTTTTGACTGATAAGGATCGTTTGTTTGGTCAGACTAGTATAACTTTTG
CTTCTATTTGGATTGCTGTTTTAGGTACTTCTGTTTGAGGTCATCATATG
TATACTGCTGGTTTAGATATTGATACTCGAACTTATTTTAGTGCTGCTAC
TATGATTATTGCTATTCCTAGAGCTGTTAAGATTTTTAATTGGTTGGGTA
CTTTTTTTGGTTCTAATCAGAAGATTCAACCTCTTTGATGTTGAACTTAT
AGTTTTATTTTTCTTTTTACTGTTGGTGGTTTAAGTGGTATTATTTTAAG
TTCTGCTAGTTTGGATATTATTTTACATGATACTTATTATGTTGTAGCTC
ATTTTCATTATACTTTGAGTTTAGGTGCTGTTTATGGTATTTTTTGTGGT
TTTTGTTTATGGTTACCTTATATATATGGTATTTCTTTTGATGGAATGAT
GATAATAGCTGTTTTTTTTTGTTTTTTTGTTGGTACTAATATAACTTTTT
TTCCTATACATTTTGCTGGTTTACAAGGTATGCCTCGTAAAATTTTGGAT
TATCCTGATTGTTTTTCTGCTTTTCAGATTATTTCTTCTTTGGGTTCTGT
TATTACTTTTGTTGGTTTTATTTTATTTAATTATTTGCTTATTGATTCTA
TTTTTTTTTCTCGATTTTTGGGTGTTTCTTTTTATAATTATCATAGTCCT
GCTTATGCTGTTAGGATTCCTCCTTTATTGGATTCTTTTACTGAAGAAAC
TTTTATTATAGGTCTTCATTGAAAGGTTATTAGTAAGGATACTCCATTTT
ATTCTTATCGTCGTGTTGGTTATGGTTATCATAGAAAGTAATTTTTTATA
GTAGATTTAGGTTAAATTTTTAAACTATTAGTTTTCAAAACTAATGAT-T
TATTCTATT-------AAAATTTTAAAATT-TTTT-GTTTTGACTTTTTA
T-TTTTTTTATTGTTTTATTTTTTTTATTTTAGTTTTTTTCTTGCTTTTT
TTATATTTTGTTTAAGTTTTTTGGAATG-AGATCCTTTGAAAAGTTGTGT
TATAATGTGTTTGGGTATTTTGTTTATAAGTTGTTATTTGTCTTTAGGTG
TGCATGTTTGGTATTCTTATTTTGTTATTTTGATTTTTCTTAGTGGTATT
TTTTCTTTGTTGACTTATTTTTGTAGTATAATTAGTTTTAATTATTTTTA
CAATTATTATTATTTTGTTTTTTTTTTTTTTATTTTTTTTGTTTCGTTTT
TTTTTTTTTTT------GTTTTTGATGTTTTTTCTTTTTTTTTTCTTGAT
TATAATTTTTTGTGTATTTATTATGATTTTAATTATT-ATTATGTTTTTT
GGATTATTTTTGTTTTATTTCTTTTTTTGGTTTTATTTAGTTTTAGTTTT
AATGGTGGTGGTTATATACGTGGTTTATAATT------------GAATAT
AAAATAGATTTT-ACTATATCTGATTACGGCTCAGCTAGAATTA-TATTT
TTTTTTTTT------------GGATTTAGTTTAA-TTAAAATTTTTGTTT
TTGGATCAGAAGATATTTTCCAAGATTTTTATTG---GTGTATTAAATTC
TTTATTTTTTCTTCCTGCTAGTTTTACTTTGAGTTATATGTGGAATTTTG
GTAGTATGTTGTTTGTTATGTTGATATCGCAGATTGTAACTGGTTTTTTT
TTAACTTTTTATTATACTTCTGGGGATGCTTTTAGTTCTGTTCAGTATAT
TATATTTGAAGTTAATTTTGGTTGATTATTGCGTATTATTCATTCTAATG
GTGCTTCTATATTTTTTTTATTTATTTATTTTCATATTTTTAAGGGTTTG
GTTTATGGTAGGTATCGTCTTGTTTTGGTTTGGCTTAGTGGTATTTTTAT
TTATTTTTTTTTAATAGGTGTTGCTTTTACTGGTTATGTTTTGATTTGGG
GTCAGATAAGATATTGAGCTGCGGTTGTTATTACTAGTTTAATGACTTCT
ATTCCTTATTTGGGTAAGTATTTGGTTTGATGAATTTGGGGTAGATTTAG
AGTTTGTGATAATACTTTAAAGTTTTTTTATTCTGTTCACTTTATTTTAC
CTTGGTTTTTATTAATTTTGATTGTTTTTCATCTTTTTTTTTTGCATTTT
ACTGGTTCTAGTTCTAGAATTTATTGTCATGGTGATTATGATAAGATTCA
TTTTTTTCCTAGTTTTTGATTTAAGGATGGTTTTGATATTCTTTTTTATT
TTTTTTTTGTTTTGTTTAGTTTATATTTTTCTTTTAATTTGAGTGATCCT
ATGATTTTTGTTGAGTCAGATTCTATGGTTAGTCCAGCTCATGTTGTTCC
TGAATGGTATTTTTTGTTTGCTTTTACTATTTTACGTTCTGTTCCTGATA
AGTTATTTGGTGTTGTTTTAATGTTTGGTTCTGTTTTTGTTTTGGTTTTT
CTTGTTTGACCTGGTAGTTATTTTTCTATTTTAGATAATTTTTTGTATTT
TTTTGTTATGTGTTTTGTTTGAGTTTTTTTTTGATTGACTTGGGCTGGTC
ATTATCCTACTGATTATCCTTTTAATTATTTTAATTTGTTTTGTACTTTT
TTTTATTTTTTTTTTATTTTGATTATTTGTTTAGTTAA-TTATTTGGGTT
TTAAGATTTTTAGTTG----TATTTTTAGTATAATAAGTATGATAAATTT
AGTATTTATTGGTTATAGGA-TATAATTTTGTTAAAGTTTCGTAAGTTTC
ATAAGATGGAGTTTAGGTATTATCCTTTTATGTTTGGTTTTGGTATTTTG
GGTTTAGATTTTGGTTTGATTTTGTTTATGAATTTGGGTTTGTTTTTTCC
TTTTTTTTTGTGTTTTTTTTATTTATTTTATGTTTCTATTTTGTGGTTTA
AAGATGTTTTTTTGGAGGATATTAGAGGTCAGTATTCGTTTTATGATTAT
CGTATGTTTGGTCAGGGTTTTCGTTTGTTTTTATTTAGTGAATTGACTTT
GTTTATTTCTATTTTTTGAACTTTTTTGGATTCCTCTTTGTGTCCTTTAA
CTTGGTTGGGAGGTGTATGATCTCCTTATGGTATTTTGTCTCCTGATTAT
CTTGGTTTAAATGGTACTGCTAGTTTATTTTTGATAATAAATAGTCAGTT
TTTGAAGTATTCTCGTCGTTATTTGTGTATTAATAGTAATAAGTGTGAGT
TGTTTTTATTACTTAGTATTTTTATTGGTTCTGGTTTTTTGTGTTTTCAA
TTTTATGAGTATAGTAATAATTGTTTTGTTATAAATGATAGTGTTTATGG
TAGTATTTTTTATGTTGGTACTGGTTTACATGGTTCTCATGTTTTTGTTG
GTGTTTGTTTTCTTATTGTTAATTTTTTTCGAATTAAGTTGTTTAATTTT
AATTGGTATCATATACAGGCTTATGATATATCTGTTGATTATTGACGTTT
TTTAGAATGAATATGAGGTGTTATGTTTAGTTTGTTATATGTTTGAGGTT
CTTAATTTT-----------------TTCGTTCTAAGGGGATTATCTTAT
TTTGTTATTTTTTTGTTC-TTTTTTTATAT-GTATTTTT-TTTG------
------------------------TAATTTTCTTG---TG---GTTTTTT
TTTG-----TTT-----TTTTAACTT--------TTAGTAATTA------
--------TT---TTGA-TAATTAC-TAGAA--------------TAAAT
TCAACTG-A-TTAGTATTATATTTAAAATATAATACTA------ATCTAG
TTGAATTTAGTAT----------TCAGTAATTGCTCATTA-CTATAA---
-ATAA-----ATAAAACCTAT-TCAATAATATAATATATATACTTACATT
T---------TGTGT-----------------------------------
------------GTGGTT------TATTTTTTTG----------------
---------------------------------------TGTATATATTA
TAA-CTTTA-TTATATTT--GATTTGCTATCATAAGATTTTTATGCACTA
---------G-CTTTTTAGTATAATAAGTATATTCGTTTTAAGCGCGGTT
GGTTTTT-AAGCTA---G-AATTTTAAGTATATTTTTTT--GTATAACTA
ATTGTTGATTAGTAGGAATTTG-AGTTCTTTTT---------GATATGTT
AGGATAATT-----TTAAAGTCTGTGAGATT------CATATTTTCAAGG
TTGTC-----------------------ATGTTT---AAAGGATT-----
ATTTTAAT-----TTTAGAATTTTTGATTCTTAATCAAAAGGTTTTA-TT
CTTTAGGTATT-TTTGTTTTTTTTGTCTTTTTTGTTTCTTGTTTTTAAGT
ATAGTCGTTTAATTTTTGTTCTTATTGGTATTGAATTTTTATTTTTTTCT
TTATTGGTTTATTATGTTTTTTTTTTTGAGTCTGTTTTTTTTTTTTATTT
TTTGTGTTTTGGTGTTGTTTCTAGAGTAGTTGGTTTGGTTGTTTTTTTTT
TTTGTGTTAAGGGTTATGGTTTTGATAAGGTTATGTTTTATTTTTTATAA
TA-TTAAGTTTGATTTTGGTTTTGGTTGTATTAAGAT-AGTATTACTTAT
TTTTAGTTTATTTA-GTGTGT-AATTTTTTGTACACTGGTAGTTTTTTTG
TTGTTTCATAGGTGTTCCAGAATAATCGGCTATACATTTTAATTTTTAAC
TCTATTTGTTGTTATATTAC----TTTTTTTTTATTCTTTTTTATGTTT-
-TTTTT-GTAAAATGTTTTGATTTTTTTGTATTTTT-TTGTAATATTTAA
AATTTGTTTT-TTGAACTGGATTAGTACCCAGGTAATCAAAGTTTATTAA
TTCGGGAGTAAAGTTTTGTTTAAACCGAAAAAATATTGACTGACTTTAGA
TTTTTCTTTGGAATATGTGTTTTT--GGAGAGCCCTCTTTTTTGGTGAAT
TTTATTG-GCACATGTATGATTGTTTAGTTTTTATGTT-ATTTGTGTTGC
TTTTTTGT---TTTTTTGCATTTAAAACAGATATATATTTGGCTTATAAA
TTTATT-----TTTCATGTATTACTATTATTAATTTTTT---TT-GGATT
TATTTTTTATTTTATTTTTGAAATTGGAAAAGAAAGTAATTT-TTTCTTT
ATGTGTTAATGAATTT-AATAAATAAAGTGGTACAAACCATCCGTCAATG
GCCTAAAGGGGCGTAAGTTGTAGTATGGTAGAGGTAAGGAAACTTGTTTC
TATTTTTTTT-----AAAGTTTTAGTTTATT-TA-----GAATAAAGAAT
TGTAAATTCTTAGGATTTT--GCTTTGTTTTTTTTGTTTTATTTTGGTTT
TTTTATTATGATTTTTTTTATTTTGCAGTCTATTGCTTTTTTGACTTTAT
TAGAACGTCATTTTTTGGGGGGTTCTCAGTGTCGTATTGGTCCTAATAAG
GTTGGTTATTCTGGTTTGTTTCAGGCTCTTTTTGATGGTTTGAAGTTGTT
AAAAAAGGAACAATTGTTTTTTTTTTATTCTAGTTGATTTTCTTTTTTGT
TTATGCCTTTATGTTGTTTTGTTTTAATGGTTTTTTTTTGATTTACTTTG
CCTTATTTTTTTGTTTTTTTGACTTTTGAGTATTCTAGTTTGTTTTTGTT
TTGCTTAATGGGTGTTTCTGTTTATTTTATTATGTTATCTGGTATTTTTA
GTGGTAGTAAGTATTCTTTTATTGGTGGTATTCGTTCTTGTGTTCAGAGT
TATTCTTATGAGATTGCTTTTTCTGTTTATTTATTGATTTTTTTATTGTT
TAATAAGAGTTTATGTTTGTGTTTTAGTTTTAATTTTTTTTTTTTTTTGT
TTTTTTTTCCTTTTTTTTGTTTGGTTCTTGTTGATTTACATCGTGTTCCT
TTTGATTTTTCTGAATGTGAAAGTGAGCTTGTTAGTGGTTATAATTTGGA
TTATTCTAGGGTTGGTTTTGCTGTTTTGTTTTTAGGTGAGTATGGTAATT
TGTTGTATTTTAGTTGTTTGATATCTAGTTTGTTTTTTAATATAAGTTTT
TTTTTTTTTTACATTTTTGTTTGTTTTGTTGTTTTTTCTCGTAGTTCTTA
TCCTCGTTTTCGTTTTGATATGTTGATGTCTTTGTGTTGATTTTTGTTTT
TGCCTTTTGGTTTATATTTTTTTGGTTTATCTTTTGTTGTGTTTTTGATG
TGCTTATTTAGTTTAGTTTTTTTT-GAATAATATTTTGAAAAGATATAGG
-TTTTTT-AAGCG----TTAATTTTTTATTTTTTTTGGTTTTTGTTGATT
TTTTATTTGTTTTATATAGAGTTTGTTAAATTT--TTTTATGTTGGTGGT
GAGT-TTGTTTTTGATTT-TTTGGTTTCTAGTTTTGTTCATCAGGGTTTT
CAGTCTAGTGTTTTTTTTAAGTTTGTTTGTTTTTTTTTTGTTGTTTTTTG
GATGAGTGGTTTATTATTTCCTTTATTTAGTCCTTGAGCTTGTGTTGGTT
TTTTGTTTTTTTTGACTAGTTTTTCTTGATTTAGGGTTCGTACTTTGACT
TTGGCTTTTTGTAGTTTTTTTGTTTTTTTTGAGGATGATCATTCTTGAGA
TTGGTTTTCTAGTTTGGTTATGTTTTTTTCTCATTTGCTTAGGTTTTTAA
TAAGTGGTGTTGCTTTGACTTTACGTATTAGTATTATTTTTTTGATTGGT
CATTTTTTAATGTTTACTATTTTGGATTTTGGTTTTTTTTGTTCTTTGTT
TTTTCTTTTTTTTGTTATTCCTATTGAGTTATTTTTTGCTTTTTTGCAAA
GTTATATTTTTTTAACTTTGATTTCTATGTTTATATTAAATATGATTTAG
TTTT----TGTTTGTTATAATAGTTTAAATTTT-TAGAATTTTGTTTTGA
TTGAGCAAAGGTAT-TTATAATTTTTATTTTTTTTTTCTTTTTGGCTTTT
TAGTATTATTTTTTGGTATTTTTGTTTTCCAAACAGAAGGTTTTTA--AG
CTAATGATTTACTTTCAAAATTATGTTTTTCCTGTTCCTGGTAGTTCTTA
TGTTTTTTGTTGTTATTATATTCATAATTATTATTCTCATATTATTTTTT
TTGGTTTTTTTGTAATGTTTTTAGTTTGTGTAGGTTTTTATTTTTTTGGT
AATTCTTTTAAATTTAATGTTAAGCGTAGTGATAGTCGTATGATTGAATT
GGTTTTGCAGGTTTTGATTGTTAATTTTTTGATTATGATGGCTGGTCCTG
GTTTTTGGTTGATTCAGTATCAGGGTCGTATGTTTCGTCAATCTGAATTA
ACTTTGAAAGTTATTGGTCATCAGTGATATTGAAGTTATGAGTATGGTGA
TAGTGGTGGTCTTTGTTTTGATTCTTTTATGAAGTCTATAGATGATTTGT
CTGTAGGTGATTATCGTCTTTTTGATGTTGATAATCGTTGTGTTTTGCCT
GTTGGTGTTAATGTTGGTATTTATTGTACTTCTAATGATGTTATTCATTC
TTTTGCAGTTCCTAAGTGTTTTGTTAAGATAGATGCTTTGAATGGTCTTT
TGACTAAGATTACTTGTAATTTTTCTTGTTCTGG---TTTGTTTTATGGT
CAGTGTTCTGAGATTTGTGGTGCAAATCATAGTTTTATACCTATTGTTTT
AGAGTTAACTTCTTTGGAGTGTTGAAAGGGTTGGTCTATTAGTTATTTG-
GGTGTTTGA--TTTTTTAGTTTATT-------TAAAATATTTAGTTGTGG
TCTAAAAGATTTT--GAAAATTTTATTTTTTTT--TTTTTTATTATTT-G
GTATTGCATATCAGAAGATGTTTTTATCATAATA---ATGAGTAATAGAA
TTGAAATGTG-AAAAATTTAATATTTTTTTTTTT-ACAAAATTAAT-TAT
ATTTTATTTTTTGTTTTTGATATAACGTA--TTTTTATTTCTGTTTGTTT
TTATT--TTATAGTTTAAGTTATTTTTTTT--TT--TTCTTTGGTTTTTA
GGTTTTTTTAGTTTTTTGAT-------GTTT-TGTTTTTCATTT-ATTTT
TTTTTTTTTTTTT------------------TTTTTTTTATTTGATTAAC
TTTTTAATCATTTTATAATTTCTTCTTTAGTATATTAT--T---TTTTTT
TGTAGTTTTAGTTTTTTAATTTTTATTTTTGAACTTGTTTTGTTGTTAAA
TGTTTATTAAAAACTTAGGTTTTTATATAAAGTTGTCTTCTGCTCTATGA
TTTTTT--AAATGGCAGCCTTAGCGTGATGGCATAAAAGTAGCGTAAGTG
ATTTGTTTTTTT-ATTGTTTTCAAGTATGAATGAAGTTTTTAACAACTTT
TTTGTTTTTATTTTATTTGAATTATTTTTTCGATTAAAAATTATTGATTA
AAATATAACAAAGATAAGTCTTCGGAAATTTTTTTTTAATGGA---TTTT
TTTTTT------CTATTAATATTTTCTTGGGGATAGATTTTAAAAAAT--
TTTTTTTACTATTTTTATTTTTTTAAA--TTACTCCGGAGTTAACAGGGT
T-GTAGACATGTAAATAG-TTTTTTATATTAGTGTGCTGCGCTACATCGA
TGTTGTATATTTT-TTATTAAGGAGGAGAGATTGTTTTT-TTTTTGAGAC
TGTTCTTCTTGTATAAAAATTGAACTTGATATTAGTTTAGTTCGTCGTGA
GACAGAGCGGTTTATCTTGTATATTT-TTCTTTTTTGATGGTATTAGTAC
GAAAGGAAAGTAATATGGGTTAATATTTGTGACTTTTTTATTTTGATGGA
TTT-TT--CTTTTTTTAAGTTTTGTGTTTGTTTTTTTTTTTTCTTTTTTT
GTTCCTTTTTTTATGTATTTGTTGTCTTTTTTTTTTTCTTTTAAGGATTT
TTTTGTTGGTAAGTTGAGTTCTTATGAGTGTGGTTTTGATGTTTGTAAGA
AGGTTCATGTAGGTTTTAATTTGGTTTTTTTTTCTATTGTTTTGTTGTTT
GTTGTTTTTGAGTTAGAGGTTGTTATTTTTATTTTTTTAGTTTATGGTGA
TTATTATA----------GTATGTTTTCTTTTTTTTTA------------
----------------------------TTTTTTTCTTATGTTGTTTTTA
GTTTTTATATGGAGTGATTTTTTGGCAAG-TTGGTTTGGATTTGTTGGG-
--TTTTTAGTATAATTTT-ATTATAATTGATTGCAGATCATTTGA--TTT
ATAGCCTTGAGTTAATTTTTTT---AGTTTTGAAAACTTTTTTTAGATAT
-----TT---TTTATCTTTA-----ACTTTTTTACTGAAT-TAGTTTAAG
TTTTTT-----AAAATTAGATG---------------------------T
TTGGGTCATTTAGATTTTT----------------TTTCGGTTTT-----
----AAAGATTTAGTATAT----TAATTTTAGTATTGTTTATTGTCTATA
AATAGGTTTT-TGTCTTTT--AGTCTTTTAGTTTATTTTTTTGAATTTTT
TATTTACGATAAATAGGTTT-TTGGACTTTTATTGTTTTTTGTTTGGTAT
ATTTTGTTTTTTTATTTTTTTTTGTTTTTTGTTATTTTTTTTTTGCCTTA
TGGTAAGTGGGTGTTTAGTTTTGGTTTTAATGATTTTTTTAGTTTTATTT
TTGTTTATAGTTTTGAGGTTTGTTTGTTTTTTTTTGTTTTGTTAATAGTT
TCTTTTATGGTTTTTATTTATGGGTCTTTTTATATAGTTGGTGTTTCTCG
TTTGTTTTATTTTTTTTTTTTTCTTTTTTTGTTTGTTTTGAGTATGGGTG
GTTTGATTGTTTTTAGTGGTAGTATTGTTATAACTTTAGTTTTTTGGGAT
TTTTTAGGTGTGAGTAGTTTTTTTTTAGTTTTGTTTTATGGTAATGTTAG
TTCTCGTAATGGTGCTATGAGTACTATTTTTACTAATCGAATTGGTGATT
TTTGTATTTTTTTGTTTTTTAATGGTTTTGTTTTGTTTTCTTTAGGTCAT
TATTCTTATCAGTTTTTTAGTTCTTTGTTGGTTTTTATGCTTTTTGTTTC
TTCTTTTGTTAAGGGTGGTCAGTATCCTTTTGGTAGTTGGCTTCCTAAAG
CTATGGCTGCTCCTACTCCTGTTAGTTGTTTGGTTCATAGTAGTACTTTA
GTTACTGCTGGTGTTATGTTAATGGATTGTTATTTTTATGTTTCTATTAA
TTCTGATGTGTTGTCTTTTGTTTTTTATGTTGGTTTTTTTACTTTGGTTT
TTTCTGGTTTTTGTGCTTTGGTTGAGAATGATGCTAAGAAGATTGTTGCT
TTGAGTACTATATCTCAAATTGGTTTTTGTTTTTTGGCTATTGGTAGTGG
TTTGCATTATTTGTCTTATGTTCATATGATTAGTCATTCTTTTTTTAAGA
GTTTATTGTTTATGCAGATAGGTTATTTAATTTATATTAATATGGGTCAG
CAGGATTATCGTGGTTATTCTTTTTATAATTTTTGTTCTCCTGTTTTGGT
TCAGTTGCAGGTTTTTTTGTCTGTTGTTTGTTTGTGTGGTTTGTTGTTTA
CTAGTGGTTGTTGTAGTAAGGAATATTTTATATCTCGTTTTTATTATGAT
TCTTTTGGTTTTTTTTTGGTTTTTTTTTATTTTTTGGGTATTTTTTTAAC
TTTTTGTTATTGTTATCGCATATTGTTTTTGTTTCGTGTTGGTGTTTCTA
GATTTGATTATGTTGGTTTTTCTAGTAAGTTGTTTTATTTTTCTTGTTTT
TTTTTGGTTGTTTTTTCTGTGGTTTTTACTTTTTGATGGATTTTTGGTTT
ACTTTCTTTTCCTTTAGCTTTTAATCGTTTTGAGTATTTAGCTTTTTATT
TTTATTTGTTTTTTTCTTATTGTTTTTGTGGTTATTTTTTTCGTTATTTT
TTATTGGAGTTTAAGAATAAATTTTTTATAGACTGTTATTCTTTTATTAT
CTATAAGTTGTTTCCGAATTTTTTTTATTTTGATTGTTTTGTTATGGGTT
TTAATTATTTTTCTTTTGGTTTTGTTCGTTTTTTTTCTTTTTTTTTTTTT
T-CTTTGTTTCGTGGTTTTTATCATGTTGGTCTTTTAATTATTTTTTTTT
TTTTGTTGTTTTTTTTGTTGTTTTAGTTTTAT-TG---------------
-------------------------------
>D_hongkongensis_KX265047X
-GTAATATTAGTATAAATTTTTTATTATTTTTAATTTTCGATTAA--AAG
ATTTTTTATTATTAATAGGTTTTT-TTTTAGTCTTCTAAACTAATTTTGG
GTTTTCCGTC-----TATTTTGTTATTTTTTGTTTTTTTTTTATTGTTAT
TTTTGAGTTTTATTAATTTTTGTGTTTTGGATTATTTTATTTGATGAAGG
GTTTTTGTTATTTGTACTTTTGTTTTTGTTTTTATAGTTTATAGTGTTTC
TGTTTGTAATGTTGGTTGTTTGATTAATTATTATATTATTCAAGAGGTTT
GTGGTTATTATTTTTTGCTTTTTGATAGTTGGAAGTTGCAGTTTTTATTT
TTGATGTTAAAGTCTGGATCTTCTCCTTTTCATTTTTGGGTTTTTAGTGT
TTTGAGTGGCTTGAAGAAGTGATCTGTTTTGTGGTTTTTG-ACTTTGCAG
AAGTTACCTTATTTTGTTGTGTTGGTTAATTTTTGTAGTGATTTTTTTTT
TTTTTTTTTGTTTTTTGGTATGATTGTTTGTTATTTTCAGTTTTTTTTGT
TACGTAATTATTGTGATTTATTATTTGTTGGTTCTACTGAGTCTTTTAAT
TGGTTATTGTTACTTGGTGTTTTTTCTTTTAATGAGGTTTTTTTTTTGTT
TTTTTTTTATTATTTTGTTATGTTTTTTATTGTTTTTTATGTTTATAGTG
GATTTATTAATTTATTTAGTTTAGAGATATTAATAGTTTTTTTTAATGTT
CCATTGACTATTACTTTTTTTTTAAAAGTTTTGTTATTGTTTGGATCTGG
TTTTTTGGTTGGTTTTTATTATTATTTTTTGCTTTTGGTTATGCCTTTGA
TGTCTTTAGGTGTTGGTTATTTGTTTTTTTTAGTTTCTATGTTGGGTTTT
AACTATGGTTTAAAGTATTATGATTATTTTGTTTGGGTTTTGTTTTGTGT
TGGTTTTTTATCTTATTTTTAATTTTTTTTTGCTGTTTTAGTTTAAATTT
TT---AAAATTTCTGATTTGTAATTAGAAGATTTT---TCAGT-TTGT--
-GTTTGTTTTTTTTTGTTATTTTGTTAGTTTTTTTT-AAGCCTTTTTTAT
TTTTTGTTTTTTTTA-TGTTTTTTATTTTGTTTGGTTTTTTTGATTTTTC
TTGGAGTGGATGTTTTTTTTTTTTTGATTCTTTTAATTTTGTTTTTTTGT
CTTTTATGAGTATTTTTGTTTTGGGTTTTATTTGTTTATCAGAGGTTTTA
AGTGGTTTGGTTTTTTATAGTATTTTAGTTGTTTTTTTTAGTGTTTTTTT
TTTTTTTTCTGGTAGTTTTTTGGTTTTGTATATATTTTATGAATTGACTA
TAATTCCTATATTATTTTGTTTGTTAGGTTATGGTCGTCAGGTTGAGAAA
ATTAGGTCTTGTTATTATTT-GGTTTTTTATACTCTTTTTTTTGGTATGC
CTTATTTGTTTTTGTATAGTCATGTTTTTTTTTTTTTAAATTTTGTTTAT
TATGATTTTTTTTTTTCTTATGAATTTGTTTTTTTATTGAGTTTATGTTT
TTTAGTTAAGTTTCCTGTTTATTTTTTTCATGTATGGTTGCCTAAGGTTC
ATGTAGAAGCTCCTACTAGTTCTAGTATGATTTTGGCTGGTATTATGTTA
AAGTTGGGTGGTGCTGGTGTTTATCGTATTAGTAAGTCTTTGAATTTTTT
TGGTTTTGAGTTTTTGATTTTTTTTTCTTTGATTAGTATAATTTTTTGTT
CTTTTATTTGTATATTTCAAAGTGATTGTAAGTCTTTGGCTGCTTATTCT
TCTATTTGTCATATGGGTTTTGTTTTATTGTCTGAGTTGAGTATGGTTTA
TTATGGTAAGTCTATATCTTTAGTTATGATGTTGTCTCATGGTTATACTT
CTGTTTTGATGTTTTATTTTATTGGTGAATTTTATCATATTTCTGGTAGT
CGTTTGATTTATTATTTTCGTGGTTTTTTTAATGTTAGTTTGTTGTTTTG
TTTGTTTTTTTGTTTGGTTATGTTATCTAATTTTAGTTTTCCGTGTTCTG
TTACTTTTTTTTCTGAGTATTTAATAATAAATTGATTTAGTTCTGTTTAT
TTTGTTGGTGTTTTGTTTATTTTTTTTTATTACTTGGTTTCTTTTTATTA
TTCTGTTTATGTTTTGGTTTGTTTTTTTTTAGGTAGTAGGGTTGGTT---
ATGTTTTTGATGGTCGTGTTTTGGTTTGTTTGCCTTTGGTTTTTATAATG
TATAATTTTTTTTGATTTATTTTTGTTATTTAATATGAATATTTTTTGTG
GAATGACTTTTG---GT-AATACTATAAAGCAGAGAATTATCAATACTGT
TAATCATAAGACTATTGGTACTTTTTATATTGTGTTGGGTTATTGAGCTG
GTTTAGGTGGTTCTGTTTTGTCTATGTTGATTCGTTTTGAATTATCTAGT
CCTGGTGGTTATTTGTTTTTTGGTAGTGGTCAGGTGTATAATTCTGTTCT
TACTATGCATGGTGTGTTGATGATTTTTTTTATGGTTATACCTATTTTGA
TTGGTGGTTTTGGTAATTGGATGTTGCCTTTGATATTGGGGGCTCCTGAG
ATGGCGTTTCCTCGTGTTAATGCTTTGTCTTTTTGGTTTACTTTTGTTGC
TTTGTTAATGGTTTATCAATCTTTTTTTATTGGTGGTGGACCTGGTAGTA
GTTGAACTTTTTATCCTCCTTTAAGTGTTGATGGTCAACCTGAATTATCT
TTGGATAGTATAATTTTGGGTTTACATACTGTAGGTATTGGTTCTTTGTT
GGGTGCTATTAATTTTATGGTTACTACTCAGAATATGCGTTCTACTGCTG
TTACTTTAGATCAGATTAGTATGTTTGTTTGAACTTCTTATTTGACTTCT
TTTCTTTTAGTTTTATCTGTTCCTGTTTTAGCTGGTTCTTTGTTGTTTTT
GTTATTAGATCGTAATTTTAATACTTCTTTTTATGATACTAAAAAGGGGG
GTAATCCTTTGTTGTATCAGCATTTGTTTTGATTTTTTGGTCATCCTGAG
GTTTATGTTATTATTTTGCCTGTTTTTGGTATTATTAGTGAATGTGTTTT
GTTTTTGACTGATAAGGATCGTTTGTTTGGTCAGACTAGTATAACTTTTG
CTTCTATTTGGATTGCTGTTTTAGGTACTTCTGTTTGAGGCCATCATATG
TATACTGCTGGTTTAGATATTGATACTCGAACTTATTTTAGTGCTGCTAC
TATGATTATTGCTATTCCTAGAGCTGTTAAGATTTTTAATTGGTTGGGTA
CTTTTTTTGGTTCTAATCAGAAGATTCAACCTCTTTGATGTTGAACTTAT
AGTTTTATTTTTCTTTTTACTGTTGGTGGTTTAAGTGGTATTATTTTAAG
TTCTGCTAGTTTGGATATTATTTTACATGATACTTATTATGTTGTAGCTC
ATTTTCATTATACTTTGAGTTTAGGTGCTGTTTATGGTATTTTTTGTGGT
TTTTGTTTATGGTTACCTTATATATATGGTATTTCTTTTGATGGAATGAT
GATAATAGCTGTTTTTTTTTGTTTTTTTGTTGGTACTAATATAACTTTTT
TTCCTATACATTTTGCTGGTTTACAAGGTATGCCTCGTAAAATTTTGGAT
TATCCTGATTGTTTTTCTGCTTTTCAGATTATTTCTTCTTTGGGTTCTGT
TATTACTTTTGTTGGTTTTATTTTATTTAATTATTTGCTTATTGATTCTA
TTTTTTTTTCTCGATTTTTGGGTGTTTCTTTTTATAATTATCATAGTCCT
GCTTATGCTGTTAGGATTCCTCCTTTATTGGATTCTTTTACTGAAGAAAC
TTTTATTATAGGTCTTCATTGAAAGGTTATTAGTAAGGATACTCCATTTT
ATTCTTATCGTCGTGTTGGTTATGGTTATCATAGAAAGTAATTTTTTATA
GTAGATTTAGGTTAAATTTTTAAACTATTAGTTTTCAAAACTAATGAT-T
TATTCTATT-------AAAATTTTAAAATT-TTTT-GTTTTGACTTTTTA
T-TTTTTTTATAGTGTTATATTTTTTATTTTAGAGTTTTTCTCGCGTTTT
TTATATTTTGTTTAAGTTTTTTGGAAAG-AGATCCTTTGAAAAATTGTGT
TATAAAGTGTTTGGGTATTTTGTTTATAAGATGTTATTTGTCTTTAGGTG
TGCACGTTTGGTATTCTTATTTTGTTATTTTGATTTTTCTTAGTGGTATT
TTTTTTTTGTTGACTTATTTTTGTAGTATAATTAGTTTTAATTATTTTTA
CAAATATTATTATTTT-TTTTTTTTTTTTTTATTTTTTTTGTTT--TTTT
TTTTTTTTTTT------GATTTTGATGTTTTTTCTTTTTTTTTTCTTGAT
TATAATTTTTTGTGTATTTATTATGATTTTAATTATT-ATTATGTTTTTT
GGATTATTTTTGTTTTATTTCTTTTTTTGGTTTTATTTAGTTTTAGTTTT
AATGGTGGTGGTTATATACGTGGTTTATAATT------------GAATAT
AAAATAGATTTT-ACTATATCTGATTACGGCTCAGCTAGAATTA-TATTT
TTTTTTTTTT-----------GGATTTAGTTTAA-TTAAAATTTTTGTTT
TTGGATCAGAAGATATTTTCCAAGATTTTTATTG---GTGTATTAAATTC
TTTATTTTTTCTTCCTGCTAGTTTTACTTTGAGTTATATGTGGAATTTTG
GTAGTATGTTGTTTGTTATGTTGATATCGCAGATTGTAACTGGTTTTTTT
TTAACTTTTTATTATACTTCTGGGGATGCTTTTAGTTCTGTTCAGTATAT
TATATTTGAAGTTAATTTTGGTTGATTATTGCGTATTATTCATTCTAATG
GTGCTTCTATATTTTTTTTATTTATTTATTTTCATATTTTTAAGGGTTTG
GTTTATGGTAGGTATCGTCTTGTTTTGGTTTGGCTTAGTGGTATTTTTAT
TTATTTTTTTTTAATAGGTGTTGCTTTTACTGGTTATGTTTTGATTTGGG
GTCAGATAAGATATTGAGCTGCGGTTGTTATTACTAGTTTAATGACTTCT
ATTCCTTATTTGGGTAAGTATTTGGTTTGATGAATTTGGGGTAGATTTAG
AGTTTGTGATAATACTTTAAAGTTTTTTTATTCTGTTCACTTTATTTTAC
CTTGGTTTTTATTAATTTTGATTGTTTTTCATCTTTTTTTTTTGCATTTT
ACTGGTTCTAGTTCTAGAATTTATTGTCATGGTGATTATGATAAGATTCA
TTTTTTTCCTAGTTTTTGATTTAAGGATGGTTTTGATATTCTTTTTTATT
TTTTTTTTGTTTTGTTTAGTTTATATTTTTCTTTTAATTTGAGTGATCCT
ATGATTTTTGTTGAGTCAGATTCTATGGTTAGTCCAGCTCATGTTGTTCC
TGAATGGTATTTTTTGTTTGCTTTTACTATTTTACGTTCTGTTCCTGATA
AGTTATTTGGTGTTGTTTTAATGTTTGGTTCTGTTTTTGTTTTGGTTTTT
CTTGTTTGACCTGGTAGTTATTTTTCTATTTTAGATAATTTTTTGTATTT
TTTTGTTATGTGTTTTGTTTGAGTTTTTTTTTGATTGACTTGGGCTGGTC
ATTATCCTACTGATTATCCTTTTAATTATTTTAATTTGTTTTGTACTTTT
TTTTATTTTTTTTTTATTTTGATTATTTGTTTAATTAA-TTATTTGGGTT
TTAAGATTTTTAGTTG----TATTTTTAGTATAATAAGTATGATAAATTT
AGTATTTATTGGTTATAGGA-TATAATTTTGTTAAAGTTTCGTAAGTTTC
ATAAGATGGAGTTTAGGTATTATCCTTTTATGTTTGGTTTTGGTATTTTG
GGTTTAGATTTTGGTTTGATTTTGTTTATGAATTTGGGTTTGTTTTTTCC
TTTTTTTTTGTGTTTTTTTTATTTATTTTATGTTTCTATTTTGTGGTTTA
AAGATGTTTTTTTGGAGGATATTAGAGGTCAGTATTCGTTTTATGATTAT
CGTATGTTTGGTCAGGGTTTTCGTTTGTTTTTATTTAGTGAATTGACTTT
ATTTATTTCTATTTTTTGAACTTTTTTGGATTCCTCTTTGTGTCCTTTAA
CTTGGTTGGGAGGTGTATGATCTCCTTATGGTATTTTGTCTCCTGATTAT
CTTGGTTTAAATGGTACTGCTAGTTTATTTTTGATAATAAATAGTCAGTT
TTTGAAGTATTCTCGTCGTTATTTGTGTATTAATAGTAATAAGTGTGAGT
TGTTTTTATTACTTAGTATTTTTATTGGTTCTGGTTTTTTGTGTTTTCAA
TTTTATGAGTATAGTAATAATTGTTTTGTTATAAATGATAGTGTTTATGG
TAGTATTTTTTATGTTGGTACTGGTTTACATGGTTCTCATGTTTTTGTTG
GTGTTTGTTTTCTTATTGTTAATTTTTTTCGAATTAAGTTGTTTAATTTT
AATTGGTATCATATACAGGCTTATGATATGTCTATTGATTATTGACGTTT
TTTAGAATGAATATGAGGTGTTATGTTTAGTTTGTTATATGTTTGAGGTT
CTTAATTTT-----------------TTTGTTCTAAGGGGATTATCTTAT
TTTGTTATTTTTTTGTTC-TTTTTTTATAT-GTATTTTT-TTTG------
------------------------TAATTTTCTTG---TG---GTTTTTT
TTTG-----TTT-----TTTTAACTT--------TTAGTAATTA------
--------TT---TTGA-TAATTAC-TAGAA--------------TAAAT
TCAACTG-A-TTAGTATTATATTCAAAATATAATACTA------ATCTAG
TTGAATTTAGTAT----------TCAGTAATTGCTCATTA-CTATAA---
-ATAA-----ATAAAACCTATATTAATAATATAATATATATACTTACATT
T---------TGTGT-----------------------------------
------------GTGGTT------TATTTTTTTG----------------
---------------------------------------TGTATATATTA
TAA-CTTTA-TTATATTT--GATTTGCTATCATAAGATTTTTATGCACTA
---------G-CTTTTTAGTATAATAAGTATATTCGTTTTAAGCGCGGTT
GGTTTTT-AAGCTA---G-AATTTTAAGTATATTTTTTT--GTATAACTA
ATTGTTGATTAGTAGGAATTTG-AGTTCTTTTT---------GATATGTT
AGGATAATT-----TTAAAGTCTGTGAGATT------CATATTTTCAAGG
TTGTC-----------------------ATGTTT---AAAGGATT-----
ATTTTAAT-----TTTAGAATTTTTGATTCTTAATCAAAAGGTTTTA-TT
CTTTAGGTATT-TTTGTTTTTTTTGTCTTTTTTGTTTCTTGTTTTTAAGT
ATAGTCGTTTAATTTTTGTTCTTATTGGTATTGAATTTTTATTTTTTTCT
TTATTGGTTTATTATGTTTTTTTTTTTGAGTCTGTTTTTTTTTTTTATTT
TTTGTGTTTTGGTGTTGTTTCTAGAGTAGTTGGTTTGGTTGTTTTTTTTT
TTTGTGTTAAGGGTTATGGTTTTGATAAGGTTATGTTTTATTTTTTATAA
TA-TTAAGTTTGATTTTGGTTTTGGTTGTATTAAGAT-AGTATTACTTAT
TTTTAGTTTATTTA-GTGTGT-AATTTTTTGTACACTGGTAGTTTTTTTG
TTGTTTCATAGGTGTTCCAGAATAATCGGCTATACATTTTAATTTTTAAC
TCTATTTGTTGTTATATTAC----TTTTTTTTTATTCTTTTTTATGTTT-
-TTTTTTGTAAAATGTTTTGATTTTTTTGTATTTTT-TTGTAATATTTAA
AATTTGTTTT-TTGAACTGGATTAGTACCCAGGTAATCAAAGTTTATTAA
TTCGGGAGTAAAGTTTTGTTTAAACCGAAAAAATATTGACTGACTTTAGA
TTTTTCTTTGGAATATGTGTTTTT--GGAGAGCCCTCTTTTTTGGTGAAT
TTTATTG-GCACATGTATGATTGTTTAGTTTTTATGTT-ATTTGTGTTGC
TTTTTTGT---TTTTTTGCATTTAAAACAGATATATATTTGGCTTATAAA
TTTATT-----TTTCATGTATTACTATTATTAATTTTTT---TT-GGATT
TATTTTTTATTTTATTTTTGAAATTGGAAAAGAAAGTAATTT-TTTCTTT
ATGTGTTAATGAATTT-AATAAATAAAGTGGTACAAACCATCCGTCAATG
GCCTAAAGGGGCGTAAGTTGTAGTATGGTAGAGGTAAGGAAACTTGTTTC
TATTTTTTTT-----AAAGTTTTAGTTTATT-TA-----GAATAAAGAAT
TGTAAATTCTTAGGATTTT--GCTTTGTTTTTTTTGTTTTATTTTGGTTT
TTTTATTATGATTTTTTTTATTTTGCAGTCTATTGCTTTTTTGACTTTAT
TAGAACGTCATTTTTTGGGGGGTTCTCAGTGTCGTATTGGTCCTAATAAG
GTTGGTTATTCTGGTTTGTTTCAGGCTCTTTTTGATGGTTTGAAGTTGTT
AAAAAAGGAACAATTGTTTTTTTTTTATTCTAGTTGATTTTCTTTTTTGT
TTATGCCTTTATGTTGTTTTGTTTTAATGGTTTTTTTTTGATTTACTTTG
CCTTATTTTTTTGTTTTTTTGACTTTTGAGTATTCTAGTTTGTTTTTGTT
TTGCTTAATGGGTGTTTCTGTTTATTTTATTATGTTATCTGGTATTTTTA
GTGGTAGTAAGTATTCTTTTATTGGTGGTATTCGTTCTTGTGTTCAGAGT
TATTCTTATGAGATTGCTTTTTCTGTTTATTTATTGATTTTTTTATTGTT
TAATAAGAGTTTATGTTTGTGTTTTAGTTTTAATTTTTTTTTTTTTTTGT
TTTTTTTTCCTTTTTTTTGTTTGGTTCTTGTTGATTTACATCGTGTTCCT
TTTGATTTTTCTGAATGTGAAAGTGAGCTTGTTAGTGGTTATAATTTGGA
TTATTCTAGGGTTGGTTTTGCTGTTTTGTTTTTAGGTGAGTATGGTAATT
TGTTGTATTTTAGTTGTTTGATATCTAGTTTGTTTTTTAATATAAGTTTT
TTTTTTTTTTACATTTTTGTTTGTTTTGTTGTTTTTTCTCGTAGTTCTTA
TCCTCGTTTTCGTTTTGATATGTTGATGTCTTTGTGTTGATTTTTGTTTT
TGCCTTTTGGTTTATATTTTTTTGGTTTATCTTTTGTTGTGTTTTTGATG
TGCTTATTTAGTTTAGTTTTTTTT-GAATAATATTTTGAAAAGATATAGG
-TTTTTT-AAGCG----TTAATTTTTTATTTTTTTTGGTTTTTGTTGATT
TTTTATTTGTTTTATATAGAGTTTGTTAAATTT--TTTTGTGTTGGTGGT
GAGT-TTGTTTTTGATTT-TTTGGTTTCTAGTTTTGTTCATCAGGGTTTT
CAGTCTAGTGTTTTTTTTAAGTTTGTTTGTTTTTTTTTTGTTGTTTTTTG
GATGAGTGGTTTATTATTCCCTTTATTTAGTCCTTGAGCTTGTGTTGGTT
TTTTGTTTTTTTTGACTAGTTTTTCTTGATTTAGGGTTCGTACTTTGACT
TTGGCTTTTTGTAGTTTTTTTGTTTTTTTTGAGGATGATCATTCTTGAGA
TTGGTTTTCTAGTTTGGTTATGTTTTTTTCTCATTTGCTTAGGTTTTTAA
TAAGTGGTGTTGCTTTGACTTTACGTATTAGTATTATTTTTTTGATTGGT
CATTTTTTAATGTTTACTATTTTGGATTTTGGTTTTTTTTGTTCTTTGTT
TTTTCTTTTTTTTGTTATTCCTATTGAGTTGTTTTTTGCTTTTTTGCAAA
GTTATATTTTTTTAACTTTGATTTCTATGTTTATATTAAATATGATTTAG
TTTT----TGTTTGTTATAATAGTTTAA-TTTT-TAGAATTTTGTTTTGA
TTGAGCAAAGGTAT-TTATAATTTTTATTTTTTTTTTCTTTTTGGCTTTT
TAGTATTATTTTTTGGTATTTTTGTTTTCCAAACAGAAGGTTTTTA--AG
CTAATGATTTACTTTCAAAATTATGTTTTTCCTGTTCCTGGTAGTTCTTA
TGTTTTTTGTTGTTATTATATTCATAATTATTATTCTCATATTATTTTTT
TTGGTTTTTTTGTAATGTTTTTAGTTTGTGTAGGTTTTTATTTTTTTGGT
AATTCTTTTAAATTTAATGTTAAGCGTAGTGATAGTCGTATGATTGAATT
GGTTTTGCAGGTTTTGATTGTTAATTTTTTGATTATGATGGCTGGTCCTG
GTTTTTGGTTGATTCAGTATCAGGGTCGTATGTTTCGTCAATCTGAATTA
ACTTTGAAAGTTATTGGTCATCAGTGATATTGAAGTTATGAGTATGGTGA
TAGTGGTGGTCTTTGTTTTGATTCTTTTATGAAGTCTATAGATGATTTGT
CTGTAGGTGATTATCGTCTTTTTGATGTTGATAATCGTTGTGTTTTGCCT
GTTGGTGTTAATGTTGGTATTTATTGTACTTCTAATGATGTTATTCATTC
TTTTGCAGTTCCTAAGTGTTTTGTTAAGATAGATGCTTTGAATGGTCTTT
TGACTAAGATTACTTGTAATTTTTCTTGTTCTGG---TTTGTTTTATGGT
CAGTGTTCTGAGATTTGTGGTGCAAATCATAGTTTTATACCTATTGTTTT
AGAGTTAACTTCTTTGGAGTGTTGAAAGGGTTGGTCTATTAGTTATTTG-
GGTGTTTGA--TTTTTTAGTTTATT-------TAAAATATTTAGTTGTGG
TCTAAAAGATTTT--GAAAATTTTATTTTTTTT--TTTTTTATTATTT-G
GTATTGCATATCAGAAGATGTTTTTATCATAATA---ATGAATAATAGAA
TTGAAATGTG-AAAAATTTAATATTTTTTTTTTTTACAAAATTAAT-TAT
ATTTTATTTTTTGTTTTTGATATAACGTA--TTTTTATTTCTGTTTGTTT
TTATT--TTATAGTTTAAGTTATTTTTTTT--TT--T-CTTTGGTTTTTA
GGTTTTTTTAGTTTTTTGAT-------GTTT-TGTTTTTCATTT-ATTTT
TTTTTCTTTTTTT------------------TTTTTT--ATTTGATTAAC
TTTTTAATCATTTTATAATTTCTTCTTTAGTATATTAT--T---TTTTTT
TGTAGTTTTAGTTTTTTAATTTTTATTTTTGAACTTGTTTTGTTGTTAAA
TGTTTATTAAAAACTTAGGTTTTTATATAAAGTTGTCTTCTGCTCTATGA
TTTTTT--AAATGGCAGCCTTAGCGTGATGGCATAAAAGTAGCGTAAGTG
ATTTGTTTTTTT-ATTGTTTTCAAGTATGAATGAAGTTTTTAACAACTTT
TTTGTTTTTATTTTATTTGAATTATTTTTTCGATTAAAAATTATTGATTA
AAATATAACAAAGATAAGTCTTCGGAAATTTTTTTTTAATGGA---TTTT
TTTTTT------CTATTAATATTTTCTTGGGGATAGATTTTAAAAAAT--
TTTTTTTACTATTTTTATTTTTTTAAA--TTACTCCGGAGTTAACAGGGT
T-GTAGACATGTAAATAG-TTTTTTATATTAGTGTGCTGCGCTACATCGA
TGTTGTATATTTT-TTATTAAGGAGGAGAGATTGTTTTT-TTTTTGAGAC
TGTTCTTCTTGTATAAAAATTGAACTTGATATTAGTTTAGTTCGTCGTGA
GACAGAGCGGTTTATCTTGTATATTT-TTCTTTTTTGATGGTATTAGTAC
GAAAGGAAAGTAATATGGGTTAATATTTGTGACTTTTTTATTTTGATGGA
TTT-TT--CTTTTTTTAAGTTTTGTGTTTGTTTTTTTTTTTTCTTTTTTT
GTTCCTTTTTTTATGTATTTGTTGTCTTTTTTTTTTTCTTTTAAGGATTT
TTTTGTTGGTAAGTTGAGTTCTTATGAGTGTGGTTTTGATGTTTGTAAGA
AGGTTCATGTAGGTTTTAATTTGGTTTTTTTTTCTATTGTTTTGTTGTTT
GTTGTTTTTGAGTTAGAGGTTGTTATTTTTATTTTTTTAGTTTATGGTGA
TTATTATA----------GTATGTTTTCTTTTTTTTTA------------
----------------------------TTTTTTTCTTATGTTGTTTTTA
GTTTTTATATGGAGTGATTTTTTGGCAAG-TTGGTTTGGATTTGTTGGG-
--TTTTTAGTATAATTTT-ATTATAATTGATTGCAGATCATTTGA--TTT
ATAGCCTTGAGTTAATTTTTTT---AGTTTTGAAAACTTTTTTTAGATAT
-----TT---TTTATCTTTA-----ACTTTTTTACTGAAT-TAGTTTAAG
TTTTTT-----AAAATTAGATG---------------------------T
TTGGGTCATTTAGATTTTT----------------TTTCGGTTTT-----
----AAAGATTTAGTATAT----TAATTTTAGTATTGTTTATTGTCTATA
AATAGGTTTT-TGTCTTTT--AGTCTTTTAGTTTATTTTTTTGAATTTTT
TATTTACGATAAATAGGTTT-TTGGACTTTTATTGTTTTTTGTTTGGTAT
ATTTTGTTTTTTTATTTTTTTTTGTTTTTTGTTATTTTTTTTTTGCCTTA
TGGTAAGTGGGTGTTTAGTTTTGGTTTTAATGATTTTTTTAGTTTTATTT
TTTTTTATAGTTTTGAGGTTTGTTTGTTTTTTTTTGTTTTGTTAATAGTT
TCTTTTATGGTTTTTATTTATGGGTCTTTTTATATAGTTGGTGTTTCTCG
TTTGTTTTATTTTTTTTTTTTTCTTTTTTTGTTTGTTTTGAGTATGGGTG
GTTTGATTGTTTTTAGTGGTAGTATTGTTATAACTTTAGTTTTTTGGGAT
TTTTTAGGTGTGAGTAGTTTTTTTTTAGTTTTGTTTTATGGTAATGTTAG
TTCTCGTAATGGTGCTATGAGTACTATTTTTACTAATCGAATTGGTGATT
TTTGTATTTTTTTGTTTTTTAATGGTTTTGTTTTGTTTTCTTTAGGTCAT
TATTCTTATCAGTTTTTTAGTTCTTTGTTGGTTTTTATGCTTTTTGTTTC
TTCTTTTGTTAAGGGTGGTCAGTATCCTTTTGGTAGTTGGCTTCCTAAAG
CTATGGCTGCCCCTACTCCTGTTAGTTGTTTGGTTCATAGTAGTACTTTA
GTTACTGCTGGTGTTATGTTAATGGATTGTTATTTTTATGTTTCTATTAA
TTCTGATGTGTTGTCTTTTGTTTTTTATGTTGGTTTTTTTACTTTGGTTT
TTTCTGGTTTTTGTGCTTTGGTTGAGAATGATGCTAAGAAGATTGTTGCT
TTGAGTACTATATCTCAAATTGGTTTTTGTTTTTTGGCTATTGGTAGTGG
TTTGCATTATTTGTCTTATGTTCATATGATTAGTCATTCTTTTTTTAAGA
GTTTATTGTTTATGCAGATAGGTTATTTAATTTATATTAATATGGGTCAG
CAGGATTATCGTGGTTATTCTTTTTATAATTTTTGTTCTCCTGTTTTGGT
TCAGTTGCAGGTTTTTTTGTCTGTTGTTTGTTTGTGTGGTTTGTTGTTTA
CTAGTGGTTGTTGTAGTAAGGAATATTTTATATCTCGTTTTTATTATGAT
TCTTTTGGTTTTTTTTTGGTTTTTTTTTATTTTTTGGGTATTTTTTTAAC
TTTTTGTTATTGTTATCGCATATTGTTTTTGTTTCGTGTTGGTGTTTCTA
GATTTGATTATGTTGGTTTTTCTAGTAAGTTGTTTTATTTTTCTTGTTTT
TTTTTGGTTGTTTTTTCTGTGGTTTTTACTTTTTGATGGATTTTTGGTTT
ACTTTCTTTTCCTTTAGCTTTTAATCGTTTTGAGTATTTAGCTTTTTATT
TTTATTTGTTTTTTTCTTATTGTTTTTGTGGTTATTTTTTTCGTTATTTT
TTATTGGAGTTTAAGAATAAATTTTTTATAGACTGTTATTCTTTTATTAT
CTATAAGTTGTTTCCAAATTTTTTTTATTTTGATTGTTTTGTTATGGGTT
TTAATTATTTTTCTTTTGGTTTTGTTCGTTTTTTTTCTTTTTTTTTTTTT
T-CTTTGTTTCGTGGTTTTTATCATGTTGGTCTTTTAATTATTTTTTTTT
TTTTGTTGTTTTTTTTGTTGTTTTAGTTTTAT-TG---------------
-------------------------------
>D_immitis_AJ537512
-GTAATAATAGTAAAATTTTTTTAATATTTTTAATTTTCGATTAA--AAG
ATTTAATAATATTAATAGGTTTTT-TT--AGTCCTCTAAACTAATTTTGA
GTTTTTTTTCACACATATTGTGGTGTTTTTTGTTTTTTTTGTGATAGTGT
TTTTGAGATGTGTTAATTTTTGTGATGTGGATTATATTATTTGGTGGAGG
GTTTTTGTTGTTTGTACTTTTGTTTTTATTTTTTTTGTTTGTAATAATAG
ATTGGATAATTTGGGTTGTATGGTTAATTACTATGTTGTTCAGGAGATTT
GTGGTTATTATTTTTTGCTTTTTGATAGTTGAAAGTTGCAGTTTTTGTTT
TTAATGCTAAAGTCTGGTTCATCACCTTTTCATTTTTGGGTGTTTAGAGT
TTTGGGTGGTTTGAAAAAGTGGTTTGTTTTGTGGTTTTTG-ACTTTGCAG
AAATTGCCTTATTTTGTTGTGTTAATTAATTTTTGTAGTGATTTTTTTTT
TTTTTTTTTGTTTTTTGGGATGGTTGTGTGTTATTTACAGTTTTTTTTAT
TGCGGAATTATAGTGATGTGGTTATTATTGGCTCTGTTGAGTCATTTAAT
TGATTACTTTTGTTGGGGATTTTTTCTTTTAATGAGGGGTTTGTTTTTTT
TTTTTTTTATTATGTTACTATATTTTTTGTTATTTCTTATGTTTATAGTG
GATTTTTGAGTTTTTTTAGTTTGGAAATGTTAATAGTGTTTTTTAATGTT
CCTTTGAGTATTACTTTTTTTCTAAAGGTTTTGTTATTGTTTGGCTCTGG
TTTTTTTGTTGGGTTTTATTATTATTTTTTGTTGTTAATTATACCTTTGA
TATCTTTGAGGATTGGTTATTTATTTTTTTTGATTTCTATGTCGGGGTTT
AATCAGGGTTTGAAGTATTATGATTTTTTTGTTTGAATTTTGTTATGTAT
TGGTTTTTTGTCTTATTTTTAGTTTTTTTTTGCTGTTATAGTTTAAGTTT
TG---AAAATTTCTAATTTGTAATTAAAGGAGTGTGTGTCAGT-TTGT--
-GTTTATTTTTTTTTGTGGTTTTGTCTTTGTTTTTT-ACTCCTTTTTTAT
TTTTTGTTTTTTTTA-TGTTTTTCATTTTGTTTGGTTTTTTTGATTTTTC
TTGAAGGGGTTTGTTTTTTTTTTTTGATTCTTTTAATTTTGTTTTTTTGT
CTTTTATAAGTGTTTTTGTTTTGGGGTTTATTTGTGTGTCTGAAATTTTG
GTTGGTTTGGTTTTTTATAGTTGTCTTGTTGTTTTTTTTAGTGTTTGTTT
TTTTTATTCTGGTAGATTTTTGGTTTTGTATGTATTTTATGAGCTGACTA
TAATTCCTATGTTGTTTTGTTTGTTGGGTTATGGTCGTCAGGTTGAGAAG
ATTAGTGCTTGTTATTATTT-AATTTTTTATACTTTGTTTTTTGGTATAC
CTTATTTGTTTTTGTATAGTCATGTGTTTTTTTTTATAAATTTTGTTTAT
TATGACTTTTTTTTTTCTTATGAGTTTATTTTTTTATTGAGTTTGTGTTT
TTTGGTTAAATTTCCTGTTTATTTTTTACATGTTTGGCTGCCTAAGGTTC
ATGTTGAGGCGCCTACTAGTTCTAGTATAATTTTGGCGGGTGTTATGTTA
AAGTTAGGTGGTGCTGGTGTTTATCGTATTAGTAAGTCTTTTAATTATTA
TAATTTTGAGTTTTTGATTTTTTTTTCTTTGGTTAGTATAATTTTTTGTT
CTTTTATTTGTATGGTACAGAGGGATTGTAAGTCTTTGGCGGCTTATTCT
TCTATTTGTCATATGGGTTTTGTGTTATTGTCTGAGTTAAGTATGGTTTA
TTATGGAAAGTCTATGGCTTTGGTTATGATATTATCTCATGGTTATACTT
CTGTTTTAATGTTTTATTTTATTGGTGAGTTTTATCATATTGCTAATAGT
CGGTTGGTTTATTATTTACGAGGTTTTTTTTGTGTTAGTATGTTGTTTTG
TTTGATATTTTCTTTGACTATGTTGTCTAATTTTGGGTTTCCTAGCTCTA
TTACTTTTTTTTCTGAGTATTTGATGTTTAATTGATTTAGTTCTATTTTT
TATATTAGAGTTTTGTTTTTTTTTTTTTATTATTTGTTGTCTTTTTATTA
TTCTATTTATGTTTTGATTTGTTTTTTTGTTGGCAATAAGTTTAGTT---
ATGTGTTTGATGGGCGGGGTATTGTTTGTCTGCCTGTGATGTTTATAATG
TATAATTTTTTTTGGTTTATTTTTGTTATTTAGTATGAATATTTTTTGTG
GAATGACTTTTG---GT-AATAGAATGAAACAGAGTATTTTTAGTACTGT
TAATCATAAAACTATTGGTACTTTTTATATTGTTTTGGGTTATTGAGCAG
GATTGGGAGGTTCTGTTTTGTCTATATTGATTCGTTTTGAATTGTCTAGT
CCTGGTGGTTATTTGTTTTTTGGAAGTGGTCAGGTTTATAATTCTGTTTT
AACTATGCATGGTGTTTTGATGATTTTTTTTATAGTTATGCCTATTTTGA
TTGGTGGTTTTGGTAATTGGATGTTGCCTTTGATATTGGGTGCCCCTGAA
ATGGCTTTTCCTCGTGTTAATGCTTTATCTTTTTGGATTACTTTTGTTGC
GTTGTTGATGGTTTATCAATCTTTTTTTATTGGGGGGGGTCCTGGGAGTA
GTTGAACTTTTTATCCTCCTTTGAGTGTAGAGGGTCAGCCTGAGTTATCT
TTGGATAGAATGATTTTAGGTCTTCATACTGTTGGTATTGGTTCTTTATT
AGGTGCTATTAATTTTATGGTTACTGTTCAGAATATACGTTCTACTGCTG
TAACTTTAGATCAGATTAGTATGTTTGTTTGAACTTCTTATTTAACTTCT
TTTTTATTGGTATTGTCAGTGCCTGTTTTGGCTGGTTCTTTATTATTTTT
GTTGTTGGATCGTAATTTTAATACTTCTTTTTATGATGCTAATAAGGGGG
GTAATCCTTTATTGTATCAGCATTTGTTTTGGTTTTTTGGACATCCTGAG
GTTTATGTTATTATTTTACCGGTGTTTGGGATTGTTAGTGAATGTGTTTT
ATTTTTGACTGATAAGGATCGTTTGTTTGGCCAGACTAGTATGACTTTTG
CTTCTATTTGGATTGCTGTATTGGGGACTTCTGTTTGGGGTCATCATATG
TATACAGCTGGTTTGGATATTGATACTCGTACTTATTTTAGTGCTGCCAC
TATGATTATTGCTATTCCAAGGGCTGTTAAGATTTTTAATTGATTGGGTA
CTTTTTTTGGTTCTCATCAAAAAATTCAGCCTCTTTGATGTTGAACTTAT
AGTTTTATTTTTCTTTTTACTATTGGAGGTTTGAGCGGAATTATTTTAAG
TTCTGCTAGTTTGGATATTATTCTTCATGATACTTATTATGTTGTGGCTC
ATTTTCATTATACTTTGAGCTTAGGAGCTGTTTATGGTATTTTTTGTGGG
TTTTGTTTATGGTTACCTTATATGTATGGTATTTCGTTTGATAGTTTGAT
AATAATGGCTGTGTTTGTTTGTTTTTTTTTTGGTACTAATATAACTTTTT
TTCCTATGCATTTTGCTGGTTTGCAAGGTATGCCTCGTAAAATTTTAGAT
TATCCTGATTGTTTTTCAACTTTTCAGATTATTTCTTCGTTGGGTTCGGT
GATTACTTTTGTTGGTTTTATTTTGTTTAATTATTTGATGATTGATTCTG
TTTTTTTGTCTTGTTTTTTGGGTGTTTCTTTTTATAATTATCATAGGCCG
GCTTATACTATTAATGTCCCTCCTTTGTCTGATTCTTTCACTGAGGAAAC
TTTTATTATAGGACTTCATTGGAAGGTTATTAGAAGGGATACTCCTTCTT
ATTCTTATCGTCGAGTTGGTTATGGTTATCATAGTAAGTAGGTTTTTTT-
GTAGATTTAGGTTAA--TTTTAAACTATTAGTTTTCAAAACTGATGTTAT
TATTCTATGTGTTTGGGAAGTTTTAGAATTGTTTT-GTTTTGGTTGTTTA
AACTTTTTTGTTGTTTTATTTTTTTTATTGTAGTTTTTTTTTTGCTTTTT
TTTTTTTTTGTTTGAGGTTTTTAGAGTG-GGATTCTTTGAAGAGTTGTGT
TATGATGTGTTTAGGCATTGTTTTTATAAGTTGTTATTTATCTTTTGGCA
TTCATGTTTGATATTCTTATTTTATTGTTTTGGTTTTTTTTAGTGGTATT
TTTTCTTTGTTAACTTATTTTTGTAGTATGATTAACATTAATTATTATTA
TAATTATTATTATTTT-TTTTTTTTTTTGTTTTTTTTTTTGTTT--TTTT
TTTTTTTTTTT------GATTATGATGTTTTTTTTTTTTTTTTTTTTGAT
GGTAATTTTTTGTATGTTTATTATGATTTTAATTTTT-GTTATGTTTTTT
GGATTATTTTTGTTTTGTTTTTGTTGTTGATTATAATTAGGTTTAGTTTT
AACGGGGGTGGTTATATGCGTGGGTTGTAGTA------------AAATAT
AAAATAGATTTT-ACTATGTCTGATTACGGCTCAGTTAGAATTA-TATTT
TTTTTTT--------------GGATTTAGTTTAA-TTAAAATTTTTGTTT
TTGGTTCGAAAGATTTTTTCCAAGATATTTATTGTTGGTGTTTTTAATTC
TTTAGTGTTTCTTCCTGCTAGGTTTTCTTTGAGTTATATATGGAATTTTG
GAAGTATATTGTTTGTTATGTTGGTTTCTCAGATTTTTACTGGATTTTTT
TTGACTTTTTATTATACTTCTGGGGGGGCTTTTGCTTCTGTTCAGTATAT
TATATTTGAGGTTAATATGGGTTGGTTTTTGCGTATTTTGCACTCTAATG
GGGCTTCTATGTTTTTTTTGTTTATTTATTTTCATATTTTTAAGGGTTTA
GTTTATGGTAGGTATCGTCTTCGTTTTGTTTGATTAAGTGGTATTTTTAT
TTATTTTTTACTTAAGGGAGTTGCTTTTACTGGTTATGTTTTGATTTGAG
GTCAGATGAGTTATTGAGCTGCTGTTGTTATTACTAGTTTGATAACTTCT
GTGCCTTATTTAGGCAAATATTTGGTTTGATGAATTTGGGGTAGTTTTAG
TGTTTGTGATAATACTTTGAAGTTTTTTTATTCTATTCATTTTATTTTGC
CTTGATTTTTGTTGTTGTTGGTTGTTGTTCATTTGTTTTTTTTACATTTT
ACTGGTTCTAGTTCTGTTATTTATTGTCATGGTGATTATGATAAGGTTCA
TTTTTTTCCGGGCTATTGGTTGAAGGATGGTTTAGATATTTTGTTTTATT
TTTTTTTTGTTTTGTTTAGATTGTATTTTTCTTTTAATTTGAGTGATCCT
ATGATTTTTGTGGAGTCGGATTCTATGGTTAGTCCTACTCATGTTGTTCC
TGAATGGTATTTTTTGTTGACTTTTACTATTTTGCGTTCTGTTCCTGACA
AGTTATTGGTGGTTGTTTTAATGTTTAGTTCTGTGTTTGTTTTAGCTATT
CTTATTTGACCGGGTGCGTATTATTCTATTTTGGATAATTTTTTGTATTT
TTTTGTTATGTGTTTTGTTTGGATTTTTTTTTGATTAACTTGAGCTGGGT
ATTATCCTACTGATTATCCTTTTAATTATTTTAATTTGTTTTGTACTTTT
TTTTATTTTTGTTTTATTTTTTTTATTTGTTTAGTGAA-TTATGTTGGTT
GTAAAATTTTTAGTTA----TGTTTTTAGTATAATAGGTATAATAAATTT
AGTATTTATAGGTTTTGTAA-CATAATTTTGTTAAAGTTTCGTAAGTTTC
ATAAGATGGATTATAGTTATTATCCTTTGATGTTTAGTTTTGGTGTTTTT
GGTGTTGATGTAGGTTTAGTTTTGTTTATGTGCTTAGGTATGTATTATCC
TTTTTTTTTTTGTTTTTTGTATTTAATTTATGTCTCTTTTTTGTGGGTTA
AAGATTTGCTTTTGGAGGATGTTAGTGGGCAGTATTCTTTTTATGATTAT
CGTATTTTTGCTCAGGGTTTTCGTTTGTTTTTGTTTAGTGAGTTGACTTT
GTTTTTTTCTATTTTTCGAACTTTTCTGGATTCTGCTTTGGGTCCTTTGA
CTTGATTGGGAGGTGTTTGATCTCCTTTAGGTATTTTGTCACCTGATTAT
CTTGGATTGAATGGCACTGCTAGTTTATTTTTGATAATGAATAGTCAATT
TTTAAAGTATTCTCGTCGTTATTTATGTTTAAATAGTTGTAAGTGTGAGT
TGTTTTTGTTGTTTTGTATTTTTGTTGGTTCTGGATTTTTGTGTTTTCAA
TTTTATGAATATAGTGATAATTGTTTTGGTATAAATGATAGTATTTATGG
CAGTATTTTTTATGTTGGGACAGGTTTGCATGGTTTTCATGTTTTGGTTG
GAGTTTTTTTTCTTATGGTAAATTTTTTTCGTATTAAATTGTTTAATTTT
AATTGGTATCATATTCAGGCTTATGATATGTCTATTGATTATTGACGTTT
TTTGGAGTGAATGTGAGGGATTATGTTTAGTTTATTATATGTTTGAGGTT
CTTAATTTG-----------------TT-GTTTTAAGGTAAATGTTTTGG
ATTTGTTTTTTTTTTTAC-TTTTTTTGTATTGTATTTTT-TTTAATTTTT
TTTGTTTTTTTTTAAAAAAAAATTTGGTTTTTTTTAATTA---GTTTTTT
TTTGGTTATTTT-----TTTTTGGTTG------ATTAGTAATTA------
--------TT---TAGAATAATTAC-TATAA--------------TAAAT
TCTATTA-T-AAAGTATTATTATTAAAA-ATAATACTT-------TATAA
TAGAATTTAGTATATATATAGAATAAGTAGTATATAGTTA-CTATAATGT
AATAAGTAATATAATATTAGTTATAGTAAATAAGTATATATAATAACATG
TGTTAAGATATGTGT-----------------------------------
------------TTAATTCTTATGTATTTTTTTGGT--------------
---------------------------------TGGGTGTGTATTTATTA
TAA-TTTTA-TTATATTT--GATTTGCATTCATAAGATTTTTTTGCACAG
---------GGCTTTTTAGTATAATAAGTATATTCGTTTTAAGCGCGGCT
GGTTTT--AAGCTA---G-AATTTTGAGTATGGTTTTT---GTATAACTA
ATTGTTGATTAGTAGGG--TAA-AGGTTCTTCT---------AATGTGTT
AGGATAATT-----TTAA-GTCTATGAGATT------CATATTTTCGGGG
TTTTTCA--------------------TATTTTT---AAAGGATT-----
ATTTTAAT-----TTTAGAATTTTTGACTCTTAATCAAAAGGTTTAT-TT
CTTTAGGTATT-TCTTTTTGTGTTGACTTTTTTGTTTTTTGTTTTTAAGT
ATGATCGTTTAATTTTTGTTTTGATTGGTATTGAGTTTTTTTTTTTTTCT
TTGTTGGTGTATTATGTTTATTTTTTTGAATCTGTTTTGTTTTTTTATTT
TATGTGTTTTGGGGTTATTTCTGGTGTAGTTGGTTTGGTTATTTTTTTTT
TTTGTGTTAAGGGGTATGGTTTTGATAAGGTTATGTTTTATTTTTTATAA
TA-TTAAGTTTGATTTTGGTTTTAGTTGTATTAAGAT-AGTATTACTTAT
TTTTAGTTTATCGA-GTGTGT-AATTTTTTGTTCACTGGTAGTTTTTTAA
TTGTTTTATTGATGTTCCAGAATAATCGGCTATACATTTTAATTTTTAAC
TCTATTTGTTGTAATATTACGATTTTTTTTGTTTTTTTGTTTTATGTTT-
-TTTTTTGTAAAATATTTAAATTTATTTATGTTTTT-TTGTAATATTGAA
AATTTGGTGT-TTGAACTGGATTAGTACCCAGGTAATCAAAATTTATTAA
TTCGGGAGTAAAGTTTTGTTTAAACCGAAAAAATATTGACTGACTTTAGA
TTTTTCTTTGGAATATGTGTTTTTTTGGAGAGCCCTCTTTTATAGTGAAT
TTTGTTG-GCGCATGTATGATTGTTTAGTTTTTACTTT-TTTGGTAATGC
TTTGTG-----TTTTATACATTTAAAACAGATATATATTTGGCTTATGGA
TTTATT-----TTTCATGTGTTACTATTGTTAATTTTCT---TT-GGATT
AATTTTTAATTTTTTTGTTGAAATTGGAAAAGAAAGTAATTT-TTTCTTA
ATGTAATAATGAATTT-AATAAATAAAGTGGTACAAACCATCCGTCAATG
GCCTAAAGGGGCGTAAGTTGTAGTATGGTAGAGGTAAGGAAACTTGTTTC
TATTTTTTTTTGGAAAAGGCTTTAGTTTATGATT-----GAATAAAGAAT
TGTAAATTCTTAGGGTTTTTGGCTTTGTTTTTTTTATTTTATTTTGGTTT
TTTGATTATGATTGTTTTTATTTTGCAGTCTGTTGCTTTTTTGACTTTGT
TGGAGCGTCATTTTTTAGGTGGTTCTCAGTGTCGAATTGGTCCTAATAAG
GTTGCTTATTGTGGTTTTTTTCAAGCTTTTTTTGATGGTTTGAAGTTGTT
GAAAAAGGAACAATTAGTTTTTTTTTGCTCTAGTTGGATTTCTTTTTTGT
TTGTTCCTGTTTGTGGGTTTGTTTTGATAATTTTTTTTTGGTTTACTTTG
CCTTATTTTTTTTCTTTTTTGACTTTTGAGTATTCTGGTGTTTTTTTATT
TTGTTTGATGGGGGTTTCTGTATATTTTATTATGTTGTCAGGTATTTTTA
GTGGTGGTAAATATTCTTTTTTGGGGGGTATTCGTTCTTGTGCTCAGAGA
TATTCTTATGAGATTGCTTTTTCTGTTTATTTGTTGGTTTTTTTTTTGTT
TAATAAGAGTCTTTGTTTGTTTTTTAGTTTTAGTTTTTTTTTTTTTTGTT
TTTTATTTCCTTTTTCTTGTTTGGTACTTGTTGATTTGCATCGGGCTCCT
TTTGATTTTTCTGAGTGTGAGAGTGAGTTGGTTAGTGGTTATAATGTTGA
TTATTCTAGTATGGGTTTTGCTTTTTTGTTTTTGGGGGAGTATGGAAATT
TGTTATATTTTAACTGTTTGGTTTCCAGGTTGTTTTTTGATATGAGTTTT
TTTTTTTTTTATTTTTTTGTTTGTTTTATTATTTTTTCTCGTAGTTCTTA
TCCTCGTTTTCGTTTTGATATGTTAATGAGTTTGTGTTGGTTTGTTTTTT
TACCTTTTGGTTTTTATTTTTTTGGTTTGTCTTTTGTTGTTTTTTTATTT
TGCTTATTTAGTTTAATTTTTTTTTGAATAATATTTTGAAAAGATATAGG
-TTTTTTTAGGCG----TTGTTGTTTGTTTTTTTTTGGTTTTTTTTGGTT
TTTTATTTATTTTATATGGAGTTGTCTAAGTTT--GTGTTGGTGGGTGGT
---T-TTTTTTTTGATGT-TATGATTTTTAGTTTTTTGCATCAGGGGCTT
CAGTCTAGTTTTTTTTTTAAGTTTGCTTGTTTTTTTCTTGTAATGTTTTG
GATGAGTGGGTTATTTTTTCCTTTGTTTAGTCCTTGGGCCTGTGTTGGTT
TTTTGTTTTTTTTAACTAATTTTTCTTGGTTGGGAGCTCGTGTTTTGACT
TTGTCTATGGATAGTTTTTTGGTGTTTTTTGAGGATGATCATTCTTGGGA
TTGGGTGTCTAGTTTAGTTATGTTTTTTTCTCATTTTTTGAGTTTTTTTA
TGAGTGGTGTTGCTTTGACTTTGCGTATCAGTATTATTTTTTTGATTGGT
CATTTTTTGATGTTTACTTTTTTGGATTTTGGTTTTTTTTGTTCTTTTTT
TTCTTTATTGTTGTTGGTTCCTGTTGAATTGTTTTTTGCTTTTTTGCAGA
GTTATATTTTTTTGACTTTGATTTGTATGTTTTTGTGTAATATGATTTAA
TTTT----TTTATATTATAATAGTTTAAATTTTGTAGAATTTCGTTTTGA
TTGGGCGAGGGTGT-TTATAATTTTT-----TTTTTTTTTTTTGGCTTTT
TAGTATTATTGT--GGTATTTTTGTTTTCCAAACAAAAGGTTTGTA--GG
CTAATTATTTATTTTCAGAATTATATTTTTCCTAATCCTGGTAGTTCTTA
TGTATATTGTTGTTATTATATTCATAATTATTATTCTCATGTTATTTTTT
TTGGTTTTTTTTTAATGTTGTTAGTTTGTATTGGGGTTTATTTTTTTGGT
AGTTCTTTTAAGTTTAATTTGAAGCGGAGGGATAGACGTATGATTGAATT
GGTTTTGCAGGTGTTGATTGTTAATTTTTTGATTATGATAGCTGGTCCTG
GTTTTTGGTTAATTCAGTATCAGGGTCGTATATTTCGTCAGTCTGAGTTG
ACTTTGAAGGTTATTGGTCATCAGTGGTATTGGAGTTATGAGTATGGTGA
TAGGGGGAAGTTATGTTTTGATTCTTTTATGAAATCTTTGGATGATTTGT
CGTTGGGTGATTATCGTTTATTTGAGGTTGATAATCGTTGTGTTTTACCT
GTTGGAGTTAATGTAGGTATTTATTGTACTTCTAGTGATGTTATTCATTC
TTTTGCTGTTCCTAAGTGTTTTGTTAAGATGGATGCTTTGAATGGTTTGT
TGACTAAGATTACTTGTAATTTTTCTTGTTCTGG---TTTATTTTATGGT
CAGTGTTCTGAGATTTGTGGGGCTAATCATAGTTTTATGCCTATTGTTCT
CGAGTTAACTTCTATGGAGTGTTGAAAGGGTTGATGTGTTAATTTTTTA-
TTGGTTTGA--TTTTTTAGTTTATTGG-----TAAAATATTTAGTTGTGG
TCTAAAAGATTTA--AAAAATTTTATTTTTTTTA-TTTTTTTTTATTTTG
GTATTGCATATCAATGGATGTTGTTATCATAAAT---ATGAAAAATAGAA
TTGAAATGTA-AAAATTTGGATATGTTTTTTTTTTACGAAATTAAA-TAT
ATTTT-TTTTTTGTTATTGATATAACGTA--TTTCTATTTCTGTTTGTTA
CTTTG--TTATGGTTTAAGTTATTTTATTT--TT--TTTATTTGTTTTGA
GTTTTTTATGTAAATGTTTT-------TTGT-TTTTTTGCTTAT-ATTTT
TTTTTGTTTTGTT------------------TTTTGTTGTTTTAGTTAAT
CTTTTAACTATTTTATAATTTCTATTTTAGTAAAATAT--T---TTTTGT
GTTGTTTTT--TTTTTTAATTTTTATTTTTGAACTTGGTGTATTGTTAAA
TGTTTATTAAAAACTTAGGTTTTTATGTAAAGTTGTCTTCTGCTCTATGA
TTTTTTTTAAATGGCAGCCTTAGCGTGATGGCATAAAAGTAGCGTAAGTG
ATTTGTTTTTTT-ATTGATTTCAAGTATGAATGAAGTTTTTAACAATTTT
TTTGTTTTTATTTTTTTTGAATTATTTTTTTAATTAAAAATTATTAGTTA
TAATATAACAAATATAAGTCTTCGGAAATTTTTTTTTAATAAT---TTAT
TTTTTTAA----TTGTTAATATTTTCTTGGGAATGGATTTTATAAAATAT
TTTTTTTACTATTTTTATTTTTTTAAAAATTACTCCGGAGTTAACAGGGT
T-GTGGACATATAAATAG-TTTTT-ATATTAGTGTGCTGCGCTACATCGA
TGTTGTATATTTT-TTGTGAGAAGAGAGAGATATTTTTT-TTTTTGAGAC
TGTTCTTCTTGTATAAAAATTGAACTTGATATTAGTTTAGTTCGTCGTGA
GACAGAGCGGTTTATCTTGTATATTT-TTTTTTTTTTGCGGTATTAGTAC
GAAAGGAAAGTGATGCAGGTTAATATTTATGACCTTTTTATTTGGATGGA
TTT-T---CTTTTTTTAGATTTTTTTGTTGTTTTTTTATTTTCTTTTTTT
GTTTCGTTATTGATGTATTTTTTTTCAATATTTGTTTCTTATAAGGATTT
TTTTGAGAGTAAAGTAAGATCTTATGAGTGTGGGTTTGATGTTTGTAAAA
AGGTTCATGTTGGTTTTAATTTGGTTTTTTTTTCTATTGTGTTGTTGTTT
GTTGTTTTTGAATTGGAGGTTATTATTTTTGTTTTTTTGGTTCAGGGTGA
TTTGTTTA----------GTGTGTTTTCTTTTTTTATG------------
----------------------------TTTTTTTTTTATGTTGTTTTAA
GTTTTTATATAGAATGGAGTTTTGGTAAG-TTGATTTGAATTTGTTGGG-
--TTTTTAGTATGATTT--AGTATGTGTGATTGCAGATCATGAGGAGTTT
TAAGCCTTGAGTTAATTTTGTG---AGTTTTGAAAACTTTTTTTAGATTT
-----TT---TCTTTAACT-------TTTTTTTGCTGAGT-TAGTTTAAG
TTTTTTTTTTGAAAATTGAATG---------------------------T
TAGGGGCATTTAGATTATT----------------TTTCAGTTGTTTAAA
----AAAGATTTAGTATAT----TTTTTTTAGTATTTCTTATTGTCTGTA
AGTAGGTTTT--GTCTTT---GGTCTTTTAGTTTATTTTTT-GAATTTTT
TATTTACAATAAAAAGGGTGGTTGGACTTTTGTTATTGTTTGTTTGGTAT
ATTTTGTTTTTTTATTTTTTTTTGTTTTCTGTTATTTTTTTTTTGCCCTA
TGGTAAGTGAGTTTTTAATATAGGTTTTAATGATTTTTTTAGTTTTATTC
TGGTTTTTAATTTTGAGATTTGTTTGTTAATTTTTGTTTTATTGTTGGTT
TCTTTTATGGTGTTTATTTATGGGTCTTTTTATATGTTGGGTGTTTCTCG
TTTGTTTTATTTTTTTTTTATTTTATTTTTATTTGTTTTTAGTATGTGTG
GTCTTATTGTTTTTAGGGGGAGTGTTGTTTTAACTTTGATTTTTTGGGAT
TTTTTGGGTGTTAGTAGTTTTTTTTTGGTTTTATTTTATGGGAATGTTGG
TTCTCGTAATGGTGCCATGAGAACTGTTTTTACTAATCGTATTGGTGATT
TTTGTATTTTTTTTTTTTTTAATGGGTTTGTTCTTTTTTCTTTGGGGCAT
TTTTCTTATCAGTTTTTTAGGTCTTTGATAATTTTTATGTTGTTTTTGTC
TTCTTTTATTAAGGGGGGTCAGTATCCTTTTGGTAGTTGGTTGCCTAAAG
CTATGGCTGCTCCTACTCCTGTTAGTTGCTTGGTTCATAGTAGTACGTTA
GTTACTGCTGGTGTTATGTTAATGGATTGTTATGTATATGTTTCTATAAG
TGCTGATGTTTTATCTTTTGTTTTTTATGTAGGATTTTTTACTATATTAG
TTTCTGGTGTTTGTTCTTTATTTGAGAGTGATGTTAAGAAAGTTATTGCT
TTGAGAACTATGTCTCAAATTGGTTTTTGTTTTTTGGCTATTGGTAGGGG
TTTGCATTATTTGTCTTATGTTCATATGATTAGTCATTCGTTATTTAAAA
GTTTATTATTTATGCAGGTTGGCTATGTTATTTATATTAATTTAGGTCAG
CAGGATTATCGAGGATATTCTTTTTATAATTTATGTTGTCCTGTTTTGGT
TCAGTTGCAAGTGTTTTTGTCTGTTGTTTGTTTATGTGGATTGTTGTTTA
CTAGAGGGGGCTGTAGTAAGGAGTATTTTATGTCTCGGTTTTATTATGAT
TCTTTTAGTTTTTTTTTGGTTTTTTTTTATTTTTTGGGGGTATTTTTAAC
TTTTTGTTATTGTTATCGTATGTTGTTTTTGTTTCGGGTTGGAATTTCTG
GTTTGGATTATGTGGGTTTTTCTAGTAAGTTGTTTTATGGTTCTTGTTTT
TTTTTAGTTTTTTTTTCTGTGGTTTTTACTTTTTGGTGAATTTTTGGTTT
GCTTTCTTTTTCTGTTGCTTTTAATCGTTTTGAGTTTTTGGTTGTTAATT
TTTATTTTTTTTTTGTTTATTGTTTTTTAAATTATTTTTTTCGTTATTTT
TTTTTGGAGTTTAAGAATAAGTTTTTTATGGATAGTTATTCTTTTATTGT
TTTTAAGATTGTTCCTAGTTTTTTTTATTTTGATAGTCTTGCTATGGGTT
TTAATTATTTTTTTTTTGGTATTGCGCGTTTTATTTCTTTTTTTTTTTTT
T-CTTTGTTTCGTGGGTATTATCATACGGGTGTTTTGATTATTTTTTTTT
TTATGTTGTTTTTTTTGTTTTTTTAGTTTTTTATGGGATTTTTTGGTGGT
TTATATGTGT---------------------
>S_digitata_GU138699
-GTAATATTAGTATAA----TTTATTATTTTTAATTTTCGATTAA--AAG
ATTTATTATTATGAATAGATTTTT-ATTTAGTCTTCTAAACTAATTTTGA
GGTTTTCTCG---TCAATTTTGTTATTTTTTGTTTTTTTTTTGTTCTTAT
TTTTGAGTTTTTTGAATTTTTGTGTTTTT-ATTATATTGTTTGGTGGAGG
GTTTTTGTTATTTGTACTTTTGTTTTTGTTTTTATTGCTAAGGAT-----
----GGTATTTTTAATTGTGTTATTAGTTATTTTGTTTTACAGGAGGTTT
GTGGTTATTATTTTTTAGTTTTTAATAGTTGAAAAATTCAGTTTTTGTTG
TTGATGTTGAAGTCTGGTTCTGCTCCTTTTCATTTTTGGCTTTTTAGTGT
GTTGGGTGGTATGAAGAATTGGTATGTTTTGTGATTTTTG-ACTTTGCAG
AAGTTACCTTATTTTTCTGTGTTGGTTAATTTTTGTGGTGATTTTTTTTT
TTTTATTTTGTTTTTTGGTATGATTGTTTGTTATTTTCAGGTTTTTTTAT
TGCGTAATTTTTCTGATATGCTCGTTGTGGTTTCTACTGAATCTTTTAAC
TGGTTGTTGTTATTAAGTGTTTTTTCTTTTAGTGATGTGTTTTTTTTGAT
TTTTTTTTATTATTTTGTTATGTTCTTGATCATTTCTTATGTTTATAATA
GTTATTTTAATTTTTTTAGTTTTGAGATGGTTTTTGTTTTTTTTAATGTT
CCTTTAAGTATTACTTTTTTTATGAAGGTTTTGTTGTTATTTAGTAGAGG
TTTTTTTTCTGGTTATTTTTATCTTTTTTTACTTTTACTTATGCCTCTAA
TGTCTTTGAGTATTGGTTATTTTTTTTTTTGTGTTTCTATGAGTAGTTAT
TCTTTTGGTGTTAAGTATTATGATTATTTTGTTTATGTTTTGTTTTGTTT
TAGTTTGTTAGTTTATTTTTAG-------TTGCTATTTTAGTTTA-TTTT
TT---AAAATATCTAATTTGTAATTAGGGGAATTTTTTGTAGT-ATAT-G
TATTTTTGTTTTTTTATGGTTTTGTTGTTTTTTTTT-GATTATTTTTTGT
TTTTTGTATTTTTTG-TTTTTTTTGTTGTTTTTGGTTTTTTTGATTATTC
TTGGTGTGGTGGTTTTTTTTATTTTGATTCTTTAAATTATTTATTTTTAT
CTTTTATAAGTGTTTTTGTTTTGGGTTTTATTTATTTATCTGAGTCTTTT
TCTGGTTTATCTTTTTATAGGTCTTTAATTATTTTTTTTAGTGTTTGTTT
TTTTTTTTCTGGTAATTTATTGTTGTTATATATTTTTTATGAGTTGACTA
TGATTCCTGTTTTGTTTTGTTTGCTTGGTTATGGTCGTCAGGTTGAGAAG
ATTAGGGCTTGTTATTATTT-AATTTTTTATACTTTGTTTTTTGGTATGC
CTTATTTATTTTTATATAGTCATGTTTTTGATTTTTTTAATTTTGTTTAT
TATGATTTTTTTGTTTCTTATGAGTTTGTTTTTTTGCTTAGTCTCTGTTT
TTTGGTTAAGTTTCCTGTTTATTTTTTACATGTTTGGTTACCAAAAGCTC
ATGTTGAGGCTCCTACTAGTACTAGTATAGTTTTGGCTGGTGTTATATTA
AAGCTTGGTGGTGTTGGCATTTATCGTATGAGTTGTTCTTTGAATTTTTT
TGGTTTGGAATTTTTTTTTTTATTTTCTTTGATTAGTATGATTTTTTGTT
CTTTTATTTGTTTATTTCAAAGTGATGGTAAGTCTTTAGCTGCTTATTCT
TCTATTTGTCATATAGGTTTTGTTTTATTGTCTGAGGTTAGTATAGTTTA
TTATGGTAAGTCTATATCTTTAGTTATGATGTTGGCTCATGGTTATACTT
CTGTTTTGATATTTTATTTTATTGGTGAGTTTTATCATATTTCTAATAGT
CGTTTGATCTATTATTTGCGTGGTTATTTTAACGTTAGTTTGTTGTTTTG
TTTTATATTTTGTTTTGTTATGATGTCTAATTTTGGATTTCCTTTATCTA
TTTCTTTTTTTTCTGAATATTTGATATTAAATTGATTTAGTTCTGTTTAT
TATTTTGGTATTTTTTTTTTGTTTTTTTATTATTTGGTTTCTTTTTATTA
TTCTATTTATTTGATGGTTTGTTTTTTTATTGGTTCTAAGGTTAGTT---
ATGTGTTTGAAGGTCGTTGTTTGATTTGTTTGCCTGTTTTTTTTATGGTT
TATAATTTTTTTTGATTTGTTTATGTTATTTAATGTGGATATTTTTTGTG
GAATGACGTATC---GT-AATGTTATAAGTCAGAGTATTATTAATACTGT
TAATCATAAGACTATTGGTACTTTTTATATTATTTTGGGGTATTGAGCTG
GTCTTGGTGGTTCATTGTTATCAATAATTATTCGTTTGGAATTATCTAGC
CCTGGTGGTTATTTGTTTTATAATAGTGGTCAGGTTTATAATTCTGTTTT
GACTATACATGGTGTTTTGATAATTTTTTTTATGGTTATACCTATTTTGA
TTGGTGGTTTTGGTAATTGGATGTTGCCTTTGATATTAGGTGCTCCTGAG
ATGGCTTTTCCTCGTGTTAATGCTTTGTCTTTTTGATTTACTTTTGTGTC
TTTGATTATAGTTTATCAGTCTTTTTTTATTGGTGGTGGTCCTGGCAGTA
GTTGAACTTTTTATCCTCCTTTGAGGGTTGAAGGTCAACCTGAGTTGTCT
CTTGATTCTATGATTTTGGGTTTACATACGGTTGGTATTGGTTCTTTACT
TGGTGCTATTAATTTTATGGTTACTACTCAGAATATGCGTTCTATTGCTG
TTACTCTTGATCAAGCTAGTATGTTTGTGTGAACTTCTTATTTAACTTCT
TTTTTGCTTGTCTTATCTGTTCCTGTTTTGGCTGGGTCTTTATTATTTCT
TTTGTTGGATCGTAATTTTAATACTTCTTTTTATGATACTGGTAAGGGTG
GTAATCCTTTATTGTATCAGCATTTATTTTGATTTTTTGGTCATCCTGAG
GTTTATGTTATTATTTTACCTGTTTTTGGCATTATTAGTGAAGCTGTATT
GTTTTTAACTGACAAGGATCGTTTGTTTGGTCAGACTAGTATGACTTTTG
CTTCTATCTGGATTGCTGTTTTGGGCACTTCTGTTTGAGGTCATCATATG
TATACTGCTGGTTTAGATATTGATACTCGTACTTATTTTAGTGCTGCTAC
TATGATTATTGCTATTCCTAGTGCTGTTAAGATTTTTAATTGATTGGGTA
CTTTTTTTGGTTCTAATCAAAAGATTCAACCTCTCTGATGTTGAACTTAT
AGTTTTATTTTTTTATTTACTTTGGGCGGATTGAGAGGTATTATTTTAAG
ATCTGCTAGTTTAGATGTTGTGTTACATGATACTTATTATGTTGTGGCTC
ATTTTCATTATACTTTGAGGTTAGGTGCTGTATATGGTATTTTTTGTGGT
TTTTGTTTATGATTTCCTTATATATATGGTATTTCTTTTGATAATATTTT
TATGATAGCTATTTTTGTTTGTTTTTTTGTTGGTACTAATTTAACTTTTT
TTCCTATGCATTTTGCTGGTATACAAGGTATGCCTCGTAAGATTTTAGAC
TATCCTGATTGTTATTCTATGTTTCAGATTGTTTCTTCTTTGGGTTCTAT
TATTACTTTTATTGGGTTTATTTTGTTTAATTATTTATTGGTTGATTCTG
TTTTTTTTTCTCGTGGTTTGGGTGTTTCTTCTTATAATTTTCATAGTCCT
GCTTATGCTTCTAATATTCCTCCTTTACCTGATTCTTATACTGAGGAAGC
TTTAAGTTTAGGTTTACATTGGAAGGTTATTTGAAAAAATACTCCTTTTT
ATAGTTATCGTCGAGTTGGTTATGGTTATCATAGTAAGTAGTTTT-----
GTAGATTTAGGTTAA--TTTTAAACTTTTAGTTTTCAAAACTAAAGATTT
TGTTCTATT-------GAATTTTTATAATT-TTTA-ATTTTGGTTTTTAT
TATTTTTTT---GTTTAATTTTTTATATGTTAGTGTTTTGTTTTCTGTAT
TTTTTTTTTTTTTGAGTTTTTTGGATTG-GGATCCTTTAAAGAGTTGTCT
TATGATGTGTGTTGGTATTATTTTTATAGGTTTTTATGTATCTTTAGGAA
TTCATTCTTGATATTCTTATTTTATTATTTTAGTTTTTTTGAGTGGTATT
TTTTCTTTATTAACTTATTTTTGCAGTTTATGTAATTATAATTTGTATGT
TAATTATTATTATGTATATTTTTTTTTTTTTTTTTTTTTTGTTT------
---TTTTTTTT------GATTTAGAT---TTTTGTTTTTTTTATTTTGAT
TATAATTTTGTTTGTATTTATTATGATTTTAATTATT-ATTATATTTTTT
GGATTATTTTTGTTTTGTTGTTGTTATTGAATTTGATTAGTTTTTCTTTT
AATGGTGGTGGTTTTATACGTGGTTTGTAATTTTTTTT------AAATAT
TAAATAGATTTT-ACTATATCTGATTACGGATCAGCTAGA-TTA-TATAT
TTTTT----------------GGATGTAGTTTAA-TTAAAATTTTTGTTT
TTGGTGCATAAGATTTATTCCAAGTTTTTTGTTAG---TTTTTTTAATTC
TGTTATTTTTTTGCCTGCTAGTTTTAGTTTGAGCTATATGTGGAATTTTG
GTAGTATGTTGGGTATTATATTATTTTCTCAAATTTTGACTGGTTTTTTT
TTAACTTTTTATTATAGTGCTGGTGATGCTTTTAGTAGTGTTCAGTATAT
TATGTTTGAGGTTAATTTTGGTTGGCTTTTGCGTGTTATGCATTCTAATG
GTGCTTCTATGTTTTTTTTGTTTGTTTATTTTCATATTTTTAAGGGTTTA
ATTTATGGTAGTTATCGTTTGGTTTTAGTTTGGGTTAGTGGTGTTATTAT
TTATTTTTTACTTATAGGGGTGGCTTTTACTGGTTATGTTTTGATTTGAG
GTCAGATGAGTTATTGAGCTGCTGTTGTTATTACTAGTTTGATGACTTCT
GTTCCTTATTTGGGTAAATATTTGGTTTGATGGATTTGGGGTAGTTTTAG
TGTTTGTGAGAATACTTTAAAGTTTTTTTATTCTGTTCATTTTATTTTTC
CTTGGGTTTTGATGGTTTTGGTTGTTTTTCATTTGTTTTTTTTGCATTTT
ACTGGGTCTAGTTCTAGTTTGTTTTGTCATGGTGATTATGATAAGATTCA
TTTTTTTCCTAGTTTTTGATTTAAGGATGGTTTGGATATTTTTTTTTATT
TTGTTTTATTTTTGTTTGCTTTGTTTTTTTCTTTTAATTTGAGTGATCCT
ATGATTTTTGTGGAATCTGATTCTATAGCTAGTCCTGCTCATGTTGTTCC
TGAGTGGTATTTTTTGTTTGCTTTTACTATCTTGCGTTCTGTTCCTGATA
AGTTATTTGGGGTTATTTTGATGTTTGGTTCTGTTTTTGTTTTGTTGTTG
TTGATTTGGCCTGGTGGTTATTTGAGTTTGTTTGATAATGTTTTATATTT
TTTTTCTGTTTTTTTTGTTTGGGTTTTTTTTTGGTTAACTTGAGCTGGAC
ATTATCCTACTGATTTTCCTTTTAATTATTTTAATTTGTTTGCTACTTTT
TTTTATTTTGGTTGTGTTTTTTTTATATGTTTTTTTAA-CTATTTTAGTT
TAAAGTTGTTTAGTTA----TGTCTTTAGTATAATTTGTATAGCAAATTT
AGGTTTTGTAGGTATTTTGA-CATAATAATTTTAAAGTTTCGTAAGTATC
ATAAGATGGAGTATAGTTATTATCCTGTTATATTTGGTGTTGGTATTGTT
GGTTTGGATTTTAGTTTGGTTGTTTTTATAGGTATAGGTATTTTTTATAG
TCTTTTTGTTTGTTTGTTATATTTGTTTTATGTTTCTATGTTGTGGGTTA
AGGATGTTATGTTAGAGGATGTTAGTGGTCAGTATTCTCAGTTTGATTAT
CGTATGTTTAATCAGGGTTTTCGTTTGTTTTTGTTTAGTGAGTTGGCTTT
GTTTTTTGCTGTTTTTTGGTCTTTTTTGGATTCCGCTTTGTGTCCTTTAA
CTTGACTTGGTGGTGTTGGGTCTCCTATGGGTATTTTATCTCCTGATTAT
TTAGGTTTTAATGCTATAGCTAGTATTTTTTTAATAATAAATAGTCAAAT
TTTAAAGTATTCTCGTCGTATTTTGTGTTTGAATAGTTCTAATTGTGAGA
TTTTTTTGTTGTTGTGTATTTTTATTGGTTCTGGTTTTTTGTGTTTTCAA
TTTTATGAGTATAATAATAATTCTTTTGTTATGAATGATAGTATTTATGG
TAATATTTTTTATGTTGGTACTGGTTTACATGGTTTTCATGTTTTTATTG
GTGTTTGTTTTTTATTGATTAATTATATTCGTATTAAGATATTTTATTTT
AATTGGTATCATACTCAGGCTTATGATATATCTATTGATTATTGGCGTTT
TTTGGAGTGGATGTGGGGTGTTATGTTTAGTTTGTTATATGTTTGAGGCT
CATAAATTT-----------------TTTGTTGTAAGGTATTTATCTTTT
GTTTATTTGTTTTTTTGC-TTTTTTTGTATTTTATTGTTGTTTTGTTTTT
TTGTCTTTCTTTTGTATTTTATTGTTGTTTTGTTTTTTTGTATGTTTTTT
TTTATTTTTAATAGTAATTATCAATAA------ATTGATAATTACTTAAT
AAATTATATTTA-TAAAGTAATTAC-TATAAAAGTAATTACTTTATAAAT
ATAATTT-TATAAGTAATAAATATATTAGATGATATAATTATAAATATAA
GATAATATAATATATATATATATATATATATATATGTATATATGTATATA
TATATGTACATTCATATATGTGGTGATTAATTAATTTATATATATGTATA
TATATATATATATGTATGTATGTATGTATGTATTATTTTATATATGTTTG
TATATGGTTATTTTAATTTTTGAGTATATATATGTTATGTATTGATGGCA
TTTAGTTTGGTTGGCTTTTATATTGATTTTTTTTTGTTGTATATATATTA
TAA-TTTTTATTATATCT--ATTTTGCATTTAGAAGATTTTTATATACTT
TTT------GACTTTTTAGTATAATAAGTACATTCGTTTTAAGCGCGGTT
AGTTTTT-AAGTCATTTG-AGTTTTTAGTATATTTTTTA--GTATATCTA
ATTGTTGATTAGTAGGTT-TAG-AGCTCT-------------AATATGTT
AGGATAATT------AAAAGTCTGTGAGATT------CATATTCTTAAGG
TATTTC----------------------ATGTTT---AAGTGATT-----
AGTTTAAT-----TTTAGAATTTCTGACTCTTAATCGGAAGGTTTAT-TT
CTT-AGGTATT-GTTGTTTTTTATCAGTGTTTTGTTTTTTTTGTTTAAGT
ATGATCGTTTAATTTTTGTTTTGTTGGGTATTGAGTTTTTGTTTTTTTCT
TTATTGGTTTATTATAATTTTTTTGTTGAATCTTTATTGTTTTTTTATTT
TATGTGTTTTGGTGTTTTTTCTGGCGTTGTTGGTTTGGTTGTTTTTTTTT
TTAGTGTTAAGGGGTATGGTTATGATAAGGTTATGTTTTATTTTTTGGAA
TA-TTAAGTTTGATTTTGGTTTTTGATGTATTAAGAT-ATTATTACTTAT
TTTTAGTTTATTTA-GTGTGT-AATTTTTTGTTCACTGGTAGTTTTTTGA
TTGTCTTATAAGTGTTCCAGAATAATCGGCTATACATTTTAATTTTTAAC
TCTATTTGTTGTGGTGCTTT-----TTTTTTGTTGTATTTTTTATTTCA-
-TTTTTTGTAAAATATTTTGGTTTTTTT---TTTTTGAAAAAGTGCTTAA
AATTTGGTTT-TTGAACTGGATTAGTACCCAGGTAAACAAAATTTATTAA
TTCGGGAGTAAAGTTTTTTTTAAACCGAAAAAATATTGACTGACTTCGGA
TTTTTCTTTGGAACATGTGTTTTT-TGGAGAGTCCTCCCTTGTTGCTGGT
TTTGTTG-GCTCATGTATGATTGTTTAGCTTTTATTTT-TTTTGTAATGC
TATTTTT-----TGTTTTTATTTAAAACAGATATATATTTGGTTTATGAA
TC-AGT-----TATCATGTGTTACTATTATTAATTTTTT---TC-GGATT
TAATTTTTATTTTTTT-TTGAAGTTGGAAAAGAAAGTAATTT-TTTTTTT
ATGTATTAATGAATTT-AATAAACGGAGTGGTACAAACCATCCGTCAATG
GCCTAAGGGGGCGTAAGTTGTAGTATGGTAGAGGTAAGGAAACTTGTTTC
TATTTTTTA-------AAGTCTTAGTTTATTTTT----AGAATTTAGAAT
TGTAAATTCTGGGGATTAG--ATTTTGTTTTTTTTGTTTTATATTGGTTT
GTTGGTTATAATGGTTTTTGTTTTACAGGCTGTGGCTTTTTTTACTTTGT
TGGAACGTCATTTTTTGGGTGGTTCTCAGTGTCGAATTGGTCCTAATAAG
GTTGGTTATGCTGGTGTTTTGCAGGCTTTGTTTGATGGTTTGAAATTGAT
TAAGAAGGAGCAGTTATTATATTATTTTTCTTCTTATGTTTCTTTTTTGT
TTGTGCCTGTTTGTGGTTTTGTTGTTATGTTTTTTTTTTGGTTTACTTTA
CCTTATTTTTTTTGTTTTTTTACTTTTG---ATTCTGGTATTTTTTTGTT
GTGTCTTATGGGGTTTTCTGTTTATCCTGTTATATTATCCGGTATTTTTA
GTGGAGGTAAGTATTCTTTTTTAGGTGGTATGCGTTCTTGTTGTCAGAGT
TATTCTTATGAGATTGTTTTTTCTATTTATTTGGTTGTTTTTTTTTTTTT
TAATAAGAGTTTTGTGTTGTCTGGTAGTTTTGTTTTTTTATTTTTTTTGT
TTTTTTTACCTTTTTTTTGTTTGGTTTTGATTGATTTGCATCGTGTTCCT
TTTGATTTTTCTGAATCTGAAAGTGAGTTAGTTAGAGGTTATAATTTGGA
GTATTCTAGTGTTGGTTTTGCTTTTTTGTTTTTGGGTGAGTATGGTAATT
TATTATATTTTAGTTATTTGACTTCTTGTTTTTTTTTTGATATGAGTTTT
TTTTTTTTTTATTTGGTTGTTTGTGCTATTGTTTTTAGTCGTAGTGCTTA
TCCTCGTTTTCGTTTTGATATAATGATATCTATGTGTTGGTTTGTTATTT
TGCCTTTTGTTTTGTATTTTTTTGGTTTGGTTTTTGTTGTTCTTATGTTT
TGCTTATTTAGTTTAATTTTT----GAATAATATTTTGGAAAGATATAGG
-TTTTTT-AAGCG----TTTTTATTTTTTATTTTTTGATTTTGTTTGGTT
TTTTATTTATTTTATATGCAATTATGTAAGTTTAGTTTTTTTGGTTTATT
TAGTAGTTTTTTTGGTTT-TTTTTTAGATGGTTTTGTTCATCAAGGTTTT
CAATCTAGTGTTTTCTTCAAGTTTGTTTTGTTTTTTTTATCTTTGTTTTG
GTTGAGTGGTTTGGTGTTTCCTTTGTTTAGTCCTTGGGCTAGTGTTGGGT
TTTTGTTTTTTTTGACTAATTTTTCTTGGCTTGGTGTTCGAACTTTTACT
TTGGCTTTTGAGAATTTTTTGGTTTTGTTTGATTGTGATCATTCTTGGGA
TTGGTTTTCTAGTTTAGTTATGTTTTTTTCTCATTGGTTGAGTTTTTTGA
TGAGTGGTGTAGCTTTGACTATGCGTATTAGTATTATTTTTTTAATTGGT
CATTTTTTGATGTTTACTATTATTGATTTTGGTTTGTTTTGTTCTTTTTT
TGTTATGGTTTTTGTTGTTCCTGTGGAATTGTTTTTTGCTTTTTTGCAGA
GTTATATTTTTTTAACTTTAGTTTGTATGTTTTTACTTAATATGATTTAG
TT----------TGTTATAGTAGTTTAATTTTT--AGAATGTTGTTTTGA
TGGGACAATGGTTT-TTATAATTTTT-------------TTTTGATTCTT
TAGTATTATTTT--GGTATATTTGTTTTCCAAACAGAAGGTTTTGAG-AA
TTTTTGATTTATTTGCAGAATTATATTTTTCCTTTGCCTGGTAATATATA
TGTTTTTTGTTGTTATTATATTCATAATTATTATTCTCATATTATTTTTT
TTGGTTTTTTTATTATATTTTTGGTTAGTAGTGGTGTTTTTTTTTGTGGA
AATACTTTTAAGTTTAGTTTGAAGCGTAGTGATAGTCGTATAATTGAATT
GGTTTTGCAAGTTTTGGTTGTTAATTTTTTGATTATGATGGCTGGTCCTG
GTTTTTGGCTTATTCAGTATCAGGGTCGTATGTTTCGTCAATCTGAGTTA
TCTTTGAAGGTTATTGGTCATCAGTGATATTGAAGTTATGAATATGGTAA
TAGTGGGGGTTTGTGTTTTGATTCTTTTATGAAGCCTATTGATGATTTGA
GTTTAGGGGATTTTCGTTTGTTGGATGTTGATAACCGTTGTGTTTTACCG
GTAGGTGTTAATGTTGGTATTTATTGTACTTCTAGTGATGTTATTCATTC
TTTTGCTATTCCTAAGTGTTTTATTAAGATTGATGCTTTGAATGGTCTTT
TGACTAAGATTACTTATCGCTTTTCTTGTTCTGG---TTTGTTTTATGGT
CAGTGTTCTGAAATTTGTGGTGCTAATCATAGTTTTATACCTATTGTTGT
TGAGTCTACTTCTTTGGAGTGTTGAAAGGGGTGGTCTTTGAGTTATTTG-
TTGGGTTAGGAATTTTTAGTTTAATTTT----TAAAATGTCTAGTTGTGG
TCTAGATGATTGT--GAA--TTTAATTGTTTTTT-GTTTTTATTTTTT-G
GTATTGCATACCAGTGGAGGATTTTATCATAATTA--ATGAATAATAGAA
TTAAAATGTT-AAAT-TTGACTTTTTTTTATTTTTACGAAATAAAT-AAT
AGTTA---ATTTGGTATTTATATAACGAG--TTTTTATTTCTGTTT-TTT
TTTGT--TTATTG-TTAAGTTATTTTTTGT--TT-TTTTTTTTGTTTTTA
AAATTTTTTTATTGTTTATT----GAATGTTGTGTTATACATAG-ATATT
TATTATTTTTTTT------------------TTTTATTTTTGTAATTAAT
TTTTTAATTATTGGATAATCTTTACTTTAGTAATTTTC--T---ATAAGT
GTTGTTTTT---TTTTTTATTTTTATTTTTGAACTAGATTTATTGCTAAA
TGTTTATTAAAAACTTAGGTTTTTTTATAAAGCTGTCTTCTGCTCTATGA
CGATTGTTAAATGGCAGCCTTAGCGTGATGGCATAAAAGTAGCGTAAGTG
ATTTGTTTTTTT-ATTGATTTCAAGTATGAATGAAGTTTTTAGCAATTTT
TTTGTTTTTATTTTTTTTGAATTATTTTTTTAATTAAAAATTATTAATTA
GAGTATTACAAAGATAAGTCTTCGGAAATTTTTTTTTAAATTTAA-TAAT
TTTTTTTTATTATTTTTAATATTTTCTTGGGGTTGGATTTTAAGAAAT--
-TTTTAAACTATTTTTATTTTT--AAAAATTACTCCGGAGTTAACAGGGT
A-GCAGACATATAAGTAG-GTTTTTATATTAATGTGCTGCGCTACATCGA
TGTTGTATATTTT-TTATTTAAAGTGAGAGAATTTTTTT-TTTTTGAGAC
TGTTCTTCTTGTATAAAAATAAAACTTGATATTAGTTTAGTTCGTCGTGA
GACAGAGCGGTTTATCTTGTATATTT-TTTGTTTTTGCTAGAATTAGTAC
GAAAGGAACGTTATAGGGGTTAATATTTATGACTTTTATGTTTTGATGAG
TTT-TTACTTTTTTTTAAATTTTTTTATTGTTTTTCTTTTTTCTTTGTTT
ATTTCTTTTGGTATGTATTTAATAGTTTTTTTTTTTTCTTATAAGGATTT
TTTTTATGGAAAGGTTAGTTCTTATGAGGGGGGTTTTGATGTTGTTAAAA
AGCCCCATTGGGGTTTTAGTTGGGTTTTTTTTTCTATTGTGGTTATGTTT
ATGGTTTTGGAGTTAAAGGTTATTATTTTTATTATTTGGGTTCAGCCTGA
TTTTTTTATT--------GTTTTTTGTCTTTTTTTTTTAT----------
----------------------------TTTTTTTTTTATATTATTGTTG
GTTTGTATATGGAATGGTATTATGGAAAG-TTGGTTTGATTTTTTTGGG-
--TTTTTAGTATAATTTTTAATATTAATGATTGCAGATCATTGGA--TTT
ATAGCCTTGAGTTAATTTTTT----AGTTTTGAAAACTTTATTTAGGCTT
-----TTTAGTCTTTAACT-----------TTTGCTGATT-TAGTTTA--
TTTT-------AAAATTTAATG---------------------------T
TAGGGGTATTAAGATTTTT----------------T--CAGTT-------
----AAAGATTTAGTATAA---------TTAGTATTTCTTATTGTCTGTA
AGTAGGTTTG-TGTCTTTT--GATCTTTTAGTTTATTTTA--GAATTTTT
TATCTACAATAAAAGGGTTA-TTAGATTTTTTTTATTTTTTGTTTGGTAT
ATTCTTATTTTTTATTTTTTTTTGTTTTTGGTTGTTTTGTTTTTGCCTTT
TGGTAAGTGGTTTTATAGTTTTGGTTATAATGATTTTTTTAGTTTTTTTT
TTACTTTTAATTCTGAGATTTGTTTATTTTTTTTGGTTTTATTGTGTGTT
TCTTTTATAATTTTTGTTTATGGTTCTTTTTATATAGTTGGTGTTTCTCG
TTTGTTTTATTTTTTTTTTTTTTTGTTTTTGTTTGTTTTGAGTATATGTG
GTTTAATTGTTTTTAGTGGTAATGTTATTATGACTCTTGTTTTTTGAGAT
TTTCTTGGTGTTAGTAGTTTTTTTTTGGTTTTATTTTATGGTAATGTTTG
TTCTCGTTCTGGATCTATGTTTTCTGTTTTTACTAATCGTATTGGTGATT
TTTGTATTTTTTTGTTTTTTAATGGGTTTGTTTTATTTTCTGTTGGTTCT
TTTTCTTATCAGTTTTTTGGTTCTTTATTGGTTTTTATATTGTTTGTTTC
TGCTTTTATTAAGGGCGGTCAGTATCCGTTTGGTAGTTGATTACCTAAGG
CTATGGCTGCTCCTACTCCTGTCAGTTGTTTGGTTCATAGTAGAACTTTG
GTTACTGCTGGTGTTATGTTAATGGATTGTTATAGTTATTTATTTTATGA
TTCTGTTGTTTTGTCTTTTGTTTTTTATGTTGGTTTTTTTACTATAGTTT
TTTCTGGTTTGTGTTCTTTGGTGGAGCAGGATGCTAAGAAGATTGTAGCT
TTGAGTACTATGTCTCAAATTGGTTTTTGTTTTTTGTCGATTGGGTGTGG
TTTACATTATGTTTCCTATATTCATATAATTAGTCATTCTTTTTTTAAGA
GTTTGTTGTTTGTACAAATGGGTTATTTAAATTTTATTAATTTTGGTCAG
CAGGATTATCGTGGTTATTCTTTTTTTAGTTTTTGTGCTCCTGTGTTGGT
TCAGTTGCAGGTTTTTTTATCTGTGGTTTGTTTGTGTGGTTTGTTGTTTA
CTAGTGGCTATTGTAGAAAGGAGTATTTTATATCTCGTTTTTATTATAGT
TCTTTTGGTTTTTTTTTGGTTCTTTTTTATTTTTTGGGTATCTTTTTAAC
TTTTTGTTATTGTTATCGTATTTTATATTTGTTTCGTGTTGGTTGTTCTA
GTTTTGATTATGTTGGTTTTTCTAGTTGTTTGTTTTATTTTTCTAGTTTT
TTTTTGGTTTTTTTGTCTGTGGTTTTTACTTTTTGGTGGATTTTTAGTTT
GTTGTGTTTACCTTTATCTTTTAATCGTTTTGAGTATTTGGTTGTTTTTT
TTTATATTTTTTTTATTTTTTGTTTTTTTAATTATTTTTTTCGTTATAGT
TTGGTTGAATTGAAGGGTAAGTTTTTTATAGATCACTATGCTGTTTTTAT
TTATAAGTTGTTTCCTAATTTTGGTTATGTTGATAGTTTTATTATGAGTT
TTAATTATTTTTTTTGGGGTATTTTTCGTTTGTTTTCTTTTTTTTTTTTT
T-CTTTGTTTCGTGGTTTTTATCATTTTGGTTTTTTAATTGTGTTTTTTT
TTATATTGTTTTTTCTGTTTTTTTAGTGGTTTTG----------------
-------------------------------
>A_viteae_HQ186249
-GTAATATTAGTATAA----TTAATTATTTTTGATTTTCTATCAA--AAG
ATTTTGTATTATTAACGGGTTATT-TTT-AGTCTTCTAAACTAATTTTGG
GTTTTCCGCC----TGTTTTTGTTGTTTTTTGTTTTTCCTTTTTTTTTGT
TTTCGTGTTTTATTAATTTTTGTGTTTTGGATTATATTGTTTGGTGGAGT
GTTTTTGTTATTTGTACTTTTGTTTTTATTTTTTTGGTTAGTAGTTGT--
-GCTGGTATGAGGGGGAGTTTAGTTAATTATTATGTGATTCAGGAGATTT
GTGGCTATTATTTTTTGGTTTTTGATAGTTGAAAGTTGCAGTTTTTTTTT
CTTATATTAAAGTCTGGTTCTGCCCCTTTTCATTTTTGGATTTTTAGTGT
TTTAGGTAGTATGGAGAAATGGTTTGTTTTGTGGTTTTTG-ACTTTGCAG
AAGTTGCCTTATTTTGTTGTTTTGGTTAATTTTTGTAGAGATATTTTTTT
TTTTTTTTTGGTTTTTGGTATATTTATTTGTTATTTTCATTTTTTTTTGT
TGCGAAGTTATCGGGATATGTTAGTTGTGGGTTCTACTGAGTCTTTTAAT
TGGTTGTTATTGTTAGGGATATTTTCTTTTAATGAGGTTTATGTTTTGTT
TTTTTTTTATTATTTTGTTATGTTTTTTGTTATTAGGTATATTTATGTTT
TTGGTTGTAGATTTTATGGTGTTGAAATGTTAATGGTGTTTTTTAATGTT
CCTATGAGTGTGACTTTTTTTTTGAAGGTATTGTTGTTGTTTGGGTCTGG
GCTTTATGTTGGTGTTTATTATTTTTTTTTATTGTTGTTAATAACTATTA
TAGCTTTGAGTTTTGGTTATGTTTTTTTTTTGTTTTCTATATCTAGATAT
AATTATGGTCTTAAGTATTATGATTATATTGTTTATGTTTTGTTTTGTAT
TAGTGTTTTGTCTTATTTTTAG--------TGCTATTTTAGTTTAATTTT
-----AAAATGTCTGATTTGTAATCAGGGGATTTT---GTAGT-ATGT--
-TTTTTAGTTTTTTTGTTGTTTTGTTATTTTTTTCT-TGTTCTTATTTGT
TTTTTGTTTTTTTTG-TAATTTTTGTTTTGTTTGGTTTTTTTGATTTTTC
TTGGTGTGGATCTTTTTTTTTTTTTGATTCTTTTAATTTTGTTTTTTTGT
CTTTTATGAGTGTTTTTGTTTTGGGGTTTATTTGTGTATCTGAGATTTTA
AGTGGTCTTGTTTTTTATAGTTGTGTTATTGTTTTTTTTAGTGTTTGTTT
TTTTTATTCAGGTAGTATTTTTATGTTATATGTTTTTTATGAGTTGACTA
TGATTCCTGTTTTGTTTTGTTTGTTGGGTTATGGTCGTCAGGTTGAGAAG
GTTAGGGCTTGTTATTATTT-AATTTTTTATACTTTGTTTTTTGGTATAC
CTTATTTGTTTTTGTATAGGCGTGTTTTTTGGTTTTTGAGTTTTGTTTAT
TATGATTTTTTTATATCTTATGAGTTTGTATTTTTGCTTAGCTTGTGTTT
TTTGGTTAAGTTTCCTGTATATTTTGTTCATATTTGACTGCCCAAGGTCC
ATGTGGAGTCGCCAACTAGTACTAGGATAATTTTGGCTGGGATTATGTTG
AAACTTGGTGGTTGTGGTGTTTATCGTATAAGTAAGTCTTTAAGTTTTTT
TAGTTTTGAGTTTTTGATTTTTGTTTCTTTGGTTAGTATGGTTTTTTGTT
CTTTTATTTGTATGGTTCAAAGTGATTGTAAGTCTTTAGCTGCTTATTCT
TCTATTTGTCATATGGGGTTTGTTTTATTATCTGAGTTGAGTATGGTTTA
TTATGGTAAGTCTATGGCGTTGGTTATGATGTTGGCTCATGGTTATACTT
CTTTTTTAATATTTTATTTTATTGGTGAGTTTTATCATATTTCTAATAGT
CGTCTAGTATATTATCTTCGTGGTTATTTTAATGTCAGTGTTTTGTTTTG
TTTGATGTTTTGTTTGGTTATGATGTCTAATTTTGGTTTTCCTGTATCTA
TTTCTTTTTTTTCTGAGTATTTGATGTTAAATTGGTTTAGTTCTGTTTGT
TATGTTGGTATTTTTTTTTTATTTTTTTATTATTTGGTTTCTTTTTATTA
TTCTGTGTATATTTTAGTAGGTTTTTTGCTCGGTAATAAGGTTGGTT---
ATGTTTTTGATGGTCGTAGTGTTGTTTGTTTGCCTTTAGTTTTTATAATA
TATAATTTTTTTTGATTTGTTTTTGTTATTTAATATGAATGTTTTTTGAG
GAATGACTTTTG---GA-AATCATATGAAGCAGAGTATTATTAGTACTGT
TAATCATAGGGTGATTGGAACTTATTATATTATATTGGGTTATTGAGCTG
GTCTTGGCGGCTCTTTACTTTCTATGATTATACGTATTGAGCTTTCTAGA
CCTGGTGGATATTTATTTTCTGGCAATGGTCAGGTTTATAATTCTGTTTT
GACTATACATGGGATTCTGATGATTTTTTTTATGGTTATGCCTATTTTGA
TTGGTGGTTTTGGAAATTGGATGTTACCAGTGATATTGGGTTCTCCTGAA
ATAGCTTTTCCTCGTATTAATGCTTTATCTTTTTGGGTTACTTTTGTATC
TTTGTTTATGGTGTATCAGTCTTTTTTTGTAGGTAGTGGTCCTGGCGGTG
GTTGGACTTTGTACCCTCCTCTTAGTGTTGAGGGTCAGCCTGAATTATCA
TTGGATTCTATAGTTTTAGGATTGCATACTGTTGGTTTGGGTTCTTTACT
TGGTGCTATTAATTTTATGATTACTACTCAGAATATACGTTCCACTGCGG
TTACTTTGGATCAAGTTAGAATGTTTGTTTGAACTTCTTATTTGACTTCA
TTTTTGCTTGTTTTATCTGTTCCTGTTTTGGCTGGTTCTTTTTTATTTTT
ATTATTGGATCGTAATTTTAATACTTCTTTTTATGATACTAGTAAGGGCG
GAAATCCTTTATTGTATCAACATTTATTTTGGTTTTTTGGGCATCCTGAG
GTTTATGTTATTATTTTGCCTGTTTTTGGCATTATTAGAGAAGCTGTTTT
GTTTTTGACTGATAAGGATCGTTTGTTTGGTCAAACTAGTATAACTTTTG
CTTCTATTTGAATTGCTGTGCTGGGTACTTCTGTGTGGGGTCATCATATG
TATACTGCCGGGTTGGATGTCGATACACGAACTTATTTTAGGGCTGCTAC
TATGATTATTGCTATCCCTAGAGCTGTTAAGGTATTTAATTGGTTGGGTA
CTTTTTTTGGTTCTAATCAGAATATTCAGCCTCTGTGGTGTTGAACTTAT
AGTTTTATTTTTTTATTTACTGTTGGTGGTTTAAGGGGTATTATTTTGAG
GGCTGCTAGTTTGGATGTTGTTTTGCATGATACTTATTATGTTGTGGCTC
ATTTTCATTATACTTTAAGTTTGGGGGCTGTATATGGTATTTTTTGTGGT
TTTTGTTTGTGGTTGCCTTATTTGTATGGTATTTCTTTTGACGGTTCTGC
TATGATGGCTGTTTTTATTTTTTTTTTTATTGGAACTAATATGACTTTTT
TTCCTATGCATTTTGCTGGCATACAGGGTATACCACGTAAGATTTTGGAT
TATCCCGATTGTTATTCTATGTTTCAGATTGTTTCTTCTTTAGGATCTAT
TGTTACTTTTGTTGGTTTTATTTTTTTTAATTATTTATTGTTTGATTCTG
TTTTGTTTTCTCGTTTTTTAAGTATTTCTTTTTATAATCATCATAGTCCA
GCTTATGGTTTGAATGTCCCACCTTTACCCGATTCTTTTTGTGAAGAGTT
TGTTAATACTGGTTTATATTGAAATATAATTTTTAAGGATAATCCTTCTT
ATAGGTATCGTCGTATTGGATATGGTTATTATAGTAAGT-----------
GTAGGTTTAGGTTAA---TTTAAACTATTAGTTTTCAAAACTAAAGATTT
T-TTCTATT-----------------------------------------
----TTTTT---GTTGTATTTTTTGTATTTTAGGTTTTTATTTTCTTTTT
TGTTTTTTTGTTTGAGTTTTTTGGATTG-GGATCCTTTAAAGAGTTGTGT
TATGACGTGTTTGGGTATTTTATTTTTGAGTTGTTATATGTCTTTGGGGG
TGCATGTGTGGTATTCTTATTTTATTGTTTTAATTTTTTTAAGTGGTGTT
TTTTCTTTGTTGACTTATTTTTGTAGTATGTCTAGTTTTATTTTTTATTA
TAATTATTATTATTTTTGTTTTTTGTTTTTTTTAGTTTGTTTTTTGTTCT
TTTTTTCTTTT------GGTTTTGAT---TTTTCTTATTTTTATTTTGAT
TGTAACTTTTTGGTTATTTATTATGATTTTAATTATT-ATTATGTTTTTT
GGATTGTTTTTGTACTTATTTTATTATTAAGTTTGGCCAGGTTTGGGCTA
GGAGGTTTTGGATATATACGTGGTTTGTAGA-------------AAATAT
-AAATAGATAGG-ACTATATCTGATTACGGATCAGCTAGA-TTA-TATTT
TTTTTTT--------------GGATTTAGTTTAAATTAAAATTTCTATTT
TTGGATTAGGGGATTTTT-CCAAAGTTTTGTCTAT---TTTTTTTAATTC
TTTAGTTTTTTTGCCGGCTAGTTTTACTTTAACTTATATATGGAATTTTG
GTAGTATGTTGGGTATTATATTGGTGTCTCAGGTTATTACTGGTTTTTTT
TTGACTTTTTATTATACTTCTGGGGATGCTTTTAGTTCCGTTCAGTATGT
TATATATGAAGTTAATATGGGGTGACTTGTTCGTATTATGCATTCTAACG
GTGCTTCTATGTTTTTTTTTTTTATTTATTTGCATATTTTTAAGGGGATA
ATTTTTGGTAGTTATCGTTTATTTGGTGTGTGATTGACTGGAATTTTTAT
TTATTTTTTGTTGATGGGTATTGCTTTTACTGGGTATGTTTTGATTTGAG
GGCAAATGAGGTATTGGGCTGCGGTTGTTATTACTAGTTTGATAACTTCT
GTTCCTTATTTAGGGAAATATATGGTTTGGTGAATTTGAGGTAGTTTTAG
TGTGTGTGGTAATACTTTAAAGTTTTTTTATTCTATTCATTTTATTTTAC
CTTGACTTTTGTTTGTTTTGGTTACAGTTCATTTGTTTTTTTTGCATTTT
ACTGGTTCTAGATCTTCTATGTATTGTCATGGTGATTATGATAAGATTCA
TTTTTTTCCTAGATATTGGTTTAAGGATGGTGTTGATTTAGTTTTTTATT
TTTTTTTGGTTTTGTTTAGTCTTTATTTTTCTTTTAGGTTGAGTGATCCT
ATAATTTTTGTTGAGTCTGACTCTATGGCTAGTCCTGCCCATGTTGTTCC
TGAGTGGTATTTTTTGTTTGCTTTTACTATTTTACGTTCTGTTCCTAGTA
AGTTTTTTGGTGTTGTTTTAATGTTTATGTCTGTGTTTGTTTTAGTTTTT
CTTGTTTGACCTGGTAGTTATTATACTTTTTTGGATAATATTCTGTATTT
TTTTGTTTTATGTTTTGTTTGGGTTTTTTTTTGATTGACTTGGGCTGGTC
ATTATCCTACTGATTATCCATTTGATTATTTTAATTTGATGTATACTTTT
ATGTATTTTTTTATTGTTTTTTTTATTTGTTTAACTAA-TTTTTTTACTG
TTAAGTTTTTTAGTTG----TATTTTTAGTATAATAAGTATAATAATTTT
AGGTATTGTTGGTTTAAGGA-TATAATTTTTTTAAAGTTTCGTAAATACC
ATAAGATGGAGTATAGTTATTACCCATTTATGCTTAGGGCTGGGTTGGTA
GGTTTTGATTGCGGGTTATTGTTATTTATAGGTATAGGTATGTTTTACTC
TGTTTTTATTTGTTTTCTATATATTTTTTATGTGTCTTTTTTGTGAATTA
AGGATGTTGTTTTAGAGGATATTAGTGGTCAATATTCTTTTTTTGATTAT
CGTATGCTTGTTCAAGGGTTTCGTTTGTTTTTATTTAGTGAGTTGACTTT
GTTTTTTTCTATTTTTTGAACTTTTTTAGATTTTTCTTTGTGTCCTTTAA
CTTGATTGGGGGGCTCTTGGTGCCCGGTGGGTATTTTGTCCCCCGATTAT
TTGGGTTATAATGGAGTAGCTAGGTTGTTTTTGATGATGAATAGCCATAT
TTTGAAGTATTCTCGTCGTTTTTTGTGTTTAAATGTTTCTAATTGTGAAG
TTTTTTTGTTGTTATGTATTTTTATTGGTGGTGGATTTTTATGTTTTCAG
TATTATGAGTATGGAAGTAATTGTTTTGTTATAAATGATAGTTCTTATGG
TAGTGTTTTTTATATCGGTACTGGTCTCCATGGTTTTCATGTTTTTATTG
GTGTTTGTTTTCTTATTATTAATTTTATTCGTGTTAAATTATTTAATTTT
AATTGATATCATACTCAATCTTATGATATATCTATTGATTATTGACGCTT
CTTAGAGTGAATGTGAGGATTTATATTTTGTTTATTATATGTTTGGGGTT
CGTAATTT------------------TTAGTTATAAGGTATTTATCTTGT
TGCTTATTTTTTTCATCC-TTAATTTATATGTGTTTGTT--TTTGTTTAT
TTTGCATTTTTTTGATTTT---TTAAATTTTTTTTTTCTAGCTGTGTTAT
ATTATAAATAAT-----ATAATAATA--------TACACTATAATATAGT
GTTAGTAATTACTTCTAGTAATTAC-TAAAA--------------TAAAT
TCAATTC-CCAGGGGAGTATTATATAATTTTTATTAAAAAAATTATATAA
TAACTCCCCTTAT---------GGTAATTGAATTTAATAGTATATAAATA
-ATAAACTACCAACTAATTAATAAAATAAACCAAACTATATATTTATGTA
TATGTTCTTTTATGTATATACATATTAATATAATTATTACTGTGTATTAA
AAGTTG------TTAATAAAAAAATTATTCTTTATTATGT----------
---------------------------------CGTATGTGTATATATTA
TAA-TTTTA-TTATATTT--GATTTGCATTCATGGGATTTTTATACACTA
GT-------GGCTTTTTAGTATAATAAGTATACTCGTTTTAAGCGCGGTT
GGTTTT--AAGCTA---G-ATTCTTTAGTATA--TTTTA--GTATAATTG
ATTGTTGATCAGTAGGTTTTAG-GTTTCTTTAT---------AACATATT
AGGATAAATTAATTTAAAAGTCTGTGAGATT------CATATTTTCAAGG
TTTATT----------------------GTGTTT---AAAGAAAT-----
ATTTTAAT-----TTTAGAATTTTTGATTCTTAATCAAAAGGTGTTG-TT
CTTTAGGTAGT-TTTATTTTTTCTTAGATTTTTATTTTTTCTTTTTAAGT
ATGATCGATTGATTTTTGTTATGTTGAGTGTTGAGTTTTTGTTTTTTTGT
TTGTTGTCTTATTATGTTTTTTTTTTTGAGTCTATGTTGTTTTTTTATTT
TATTTGTTTTGGTGTAGTTTCTGGTGTGGTTGGTTTGTTGATTTTCTTTT
TTAGTATTAAAGGTTTTGGTGTGGATAAGGTTATGTTTTATTTTT-ATGA
TA-TTAAGTTTGATTTTGGTTTTAGTTGTATTAAGAT-AGTATTACTTAT
TTTTAGTTTATTAA-GTATGT-AATTTTTTGTACATCGGTAGTTTTTTCT
TTGTTTTATAAATGTTCCAGAATAATCGGCTATGCATTTTAAATTTTAAC
TCTAATTGTTGTGATGTTTATTT-TTTGTGTTTTTTATTTTTTAATTTT-
-ATTTTTGTAAAATGTTTTAATTTTTATGTTTTTTGGGATAAGTGTTTAA
AATTTGTTTT-GTGAACTGGATTAGTACCCAGGTAATCAAAATTTATTAA
TTCGGGAGTAAAGTTGTGTTTAAACCGAAAGAATATTGACTGACTTTAGA
TTTTTCTTTGGAATATGTGCTA----GGATAGCCCTCTTTATTGGTAAAT
TTTTTTG-GCACATGTATGATTGTTTTGTTATTATGTTATTTGTTAGTGC
TTTAAAC----TTTTTTAGTTTTAAAACAGATATATATTTGGCTTATAAA
TTT-TT-----TTGCATGTATTACTATTGTTAATTTTCT---TT-GGATA
TTTTTTTTATTTTTTT--TGAAATTGGAAAAGAAAGTAATTTATTTTTTA
GTGTTTTGGTGAATTT-AATAAATAAGGTGGTACAAACCATCCGTCAATG
GCCTAAAGGGGCGTAAGTTGTAGTATGGTAGAGGTAAGGAAACTTGTCTC
TAGATTTGGT-----AAAGTTTTAGTTTATATA------GAATGAAGAAT
TGTAAATTCTTAGGATCTT--ACTTTGTTTTTTTTTTATTATATTGGTTA
TGTTATTATAATTATTTTTATTTTGCAGTCTATTGCTTTTTTAACTTTGT
TAGAACGTCATTTTTTGGGGGGTACTCAATGTCGTGTTGGTCCTAATAAG
GTTGGTTATTGTGGGCTGTTTCAAGCTTTGTTTGATGGTCTCAAGTTGTT
GAAGAAGGAGCAGTTATTGTTTTTTTTTTCTTCTTGAGTGTCTTTTTTAT
TTATACCTATGTGTGCTTTTATTTTGATGATTTTTTTTTGGTTTACTTTG
CCTTATTTTTTTTTTTTTATGTCTTTTGATTATTCAGGTATTTTTTTGTT
TTGTTTAATAGGGGTTTCTGTTTATTTTGTTATGTTATCTGGTGTTTTTA
GAGGTAGGGGTTATTCTTGTATTGGCGGGATGCGGGCTTGTGCTCAAAGT
TATTCTTATGAGATTGCTTTTTCTGTTTATTTATTAATTTTTTTGTTATT
TAATAAGAGATTTTGTTTGTGTTTTAGTTTTTGTTTTTTGTTTTTTTTAT
TTTTTTTTCCTTTTTTTTGTTTAATTTTGATTGATTTGTATCGTGCTCCT
TTTGATTTTTCTGAGTGTGAAAGTGAGTTAGTTAGTGGTTTTAATGTAGA
GTATTCTAGTATTGGTTTTGCTGTTTTATTTCTTGGAGAGTATGGTAATT
TATTATATTTTAGTTGTTTGGCTTCTAGGGTGTTTTTTGATATGAGTTTT
CTTTTTTTTTATTTTATTGTTTGTTTAATTGTTTTTTCTCGTAGAGCTTA
TCCTCGTATTCGTTTTGATTTATTAATATGGATTTGGTGATTTTTGTTAT
TACCTGTTGGTTTTTATTTTTTTGGGATTTTTTTTGTTGTTTTTATGTTG
TACTTATTTAGTTTAAATTT-----GAATAGTATTTTGAAAAGATACAGG
-TTTTTT-AAGTAAT-TTTTTTGTTTTTTGTTATTTGATTTTGATTAGTT
GTTTATTTGCTTTATATAGAATTATGTAAAATAAATTGTTTGGATATTTT
GAGAATTTTTTTTAAGAT-TTTGATTATAGGTTTTAATCATCAAGGATTT
CAGTCTAGTGTTTTTTTTAAGTTTGTTGTTTTTATTCTTGTTATTTTTTG
GATATGTGGTTTGTTATTTCCTCTTTTTAGGCCATGGGCTTGTATTGGTT
TTTTGTTTTTTGTCACTAGTTTTTCTTGGCTGGGCGTTCGTACTTTTACT
TTGGCTTTAGATAGTTTTTTGGTTTTTTTTGAGTGTGATCATTCTTGGAA
TTGAATTTCTAGGTTGGTTATGTTTTTTTCTCATTGACTTAGTTTTTTGA
TAAGTGGTGCGGCTTTGATTTTACGTATTAGGATTATTTTTTTGATTGGT
CATTTTTTAATGTTTACTGTTTTGGATTTTGGTGTTTTTTATTCTGTTTT
TTTTTTGTTTTTTATTATTCCTATTGAGCTTTTTTTTGCTTTTTTGCAAA
GTTATATTTTTTTGACTCTGGTTTGTATGTTTTTGTTAAATATAATTTAA
TTAT-------TTGTTATATTAGTTTAAATTTTTGAGAATTTTGTTTTGA
TGAGACAGAGGTTG-TTATAATTTTT-------------TATTGGCTTTT
TAGTATTTTTTA--GGTATTTTTGTTTTCCAAACAGAAGGATTTTG--AG
CTAATAATTTATTTACAGAATTATATTTTTCCTGTTCCTGGTAGTCTTTA
TGTGTTTTGTTGTTATTATATTCATAATTATTATTCTCATGTTATGTTTT
TCGGTTTTTTTATTATATTTTTAGTTAGAACTATTGTTTATTTTTTTGGT
AATTCTTTTAAATTTAATTTAAAACGTAGTGATAGTCGTATGATTGAATT
GTTTTTGCAGGTTTTGGTGGTTAATTTTTTGATTATCATAGCTGCTCCTG
GGTTTTGGTTAATTCAATATCAAGGGCGGATATCCCGTCAGTCTGAGCTT
ACTATAAAAGTTGTTGGTCATCAATGGTACTGGAGTTACGAGTATGGCGG
TAGTGGGAAGTTGTGTTTTGATTCTTTTATGAAGTCTTTGGATGATTTAA
GTTCTGGTGAGTTTCGTTTGTTTGATGTGGATAACCGCTGCGTGTTACCA
GTGGGGGTCAGTGTCGGGTTTTATTGTACTTCTACTGATGTTATTCATTC
TTTTGCTATTCCTAAGTGTTTTATTAAGATGGATGCTATGAATGGTTTAT
TGACTAAGGTTTCTTTCAATTTTCCTTGTTGTGG---TTTGTTTTACGGC
CAATGTTCTGAAATTTGTGGAGCGAATCATAGTTTTATGCCTATTGTTAT
GGAGTTGACTTCTATAGAGTGTTGGAAGGGGTGATCCGTGGGTCATTTG-
TTGAGTTAA--TTTTTTAGTTTAAATTT---GAAAAATATTTGGTTGTGG
TCTAAAAGATTTTTAAAAATTTTAGGTTTTTTTT-TATTTTATTTTTT-G
GTATTGCATACCAGCATAAGATTTTATCATTGGTAA-ATGAATAATAGAA
TTTAAATGTT-AAGGAAGAATTTGTTTTTTTTTTTACGAAATTAAT-AAT
ATTTT---TCTTGGTATTGATATAACGTA--TTTATATTTCTGTTT-TTT
TTGTA--ATATGGTTTAAGTTATATTTTTG--TT--TTATGTGGTGTTTT
AGTTTTTTTGTTTATTTTTG-------AATTGTGTTTTG-GTAA-ATTTT
TTTTTTTTTTTTT------------------TTTTTTT----AAGTTGAT
TTTTCAACTTATTTATAGTTTTTGCTTTAGTATTTTTT--T---GTGTTA
TGTTGTTTTTGTTTTTTAATTTTTTTTATTGAACTGGATTTGTTGTTAAA
TGTTTATTAAAAACTTAGGTTTTTTTTTAAAGTTGTCTTCTGCTCTATGA
TTTATT--AAATGGCAGCCTTAGCGTGATGGCATAAAAGTAGCGTAAGTG
ATTTGTTTTTTT-AATGGTTTCAAGTATGAATGGAGTTTTTAACAGTTTT
TTTGTTTTTATTTAATTTGAATTATTTTTTTTGTTAAAAATTATTGGTTG
TAATATTACAAAGATAAGTCTTCGGAAATTTTTTTCTTGTTTTAAATTTT
GTTTTTTTAT--TTTTTGGATGTTTCTTGGGGATAGGTTTTATAAAAT-T
TTTTTTTACTATTTTTATTTTT--AAAAATTACTCCGGAGTTAACAGGGT
T-GTAGATACATAAGTAG-TTTTT-ATATTATTGTACTGCACTACATCGA
TGTTGTATATTTT-TTGTGATTGGAGAGAGAGGTTATTT-TTTTTGAGAC
TGTTCTTCTTTTATAAAAATTTAACTTGATATTAGTTTAGTTCGTCGTGA
GACAGAGCGGTTTATCTTGTATATTT-TTTGTTTTTGTTGGGGCTAGTAC
GAAAGGAAAGTTACGGGGATTAATATATATGATCTTTTTATTTTTATGGA
TTTGTTTTCTTTTTTTTAATTTTATTTTGTTGTTTTTTATTTCTTTTTTT
TTTCCTTTTTTTATGTATTTTATTTCTTTTATTTTATCTTATAAGGAGTA
TTATTATAATAAGTTGAGTTCTTATGAGTGTGGTTTTGATTGTGTTGGTT
TTGGTTTTTTTGGTTTTAATGTTGTTTTTTTTTCTATTGTTTTGATGTTT
GTTATTTTTGAGTTGGAGGTTGTTATTTTTTTTATTTTAATTCAGAGAGA
TTTTTATG----------GTATGTTTTCTTTTTTTTTG------------
----------------------------TTTTTTTTTTATGTTGTTTTGA
GTTTTTATATGGAGTGGTATTATGGTAAG-TTGATTTGGTTTTTTTGGG-
--TGTTTAGTATAATTTT-AATATAGGCGATTGCAGATCGTTTGAT-TTT
TGCGCTTTGAGTTAATTTTT-A---AGTTTTGAAAACTTT-TTTAGGTGT
-----TTTTGCTTTTAACT------------TTGCTGGGT-TAGTTTAAA
GTTT-------AAAATTTAATA---------------------------T
TTGGGGTGTTAGGATTGGT----------------CTCGGTTT-------
----AAAGATTTAGTATAT-------TTAGTGTATTGTCTGTTGTCTGCT
GGCAGGAATT-TGTCTTTT--GGTCTTTTAGTTTATTTTA--GAATTTTT
TATTTACGATAAAAAGGGT--TTTGGCTTTTTTTGTTTTTTGTTTGGTAT
GTGGTTGTTTTTTATTTTTTTTTGGTTTTAGTTTTGTTTTTTTTGCCTTA
TGGTAAGTGAATTTTTTGTTTTGGTTTTAGTGATTTTTTTAGTGTTGTTT
TTAGTTATAATTTTGAGGTTTGTTTGTTCTTGTTTGTTCTTTTATTGGTT
TCTTTTATGGTTTTTTTGTATGGATGTTTTTATATGGTTGGTGTTTCTCG
TTTGTTTTATTTTTTTTTTATTTTGTTTTTGTTTGTTTTGAGTATAGCTG
GTTTAATTGTTTTTAGTGGTAGTATTGTTATGGTTTTAATTTTTTGGGAT
TTTTTGGGTATTAGTAGTTTTTTTTTGGTGTTGTTTTATAATAATGTTGT
TTCTCGTAGGGGGGCTATAAGTACTGTTTTTACTAATCGTATTGGGGATT
TTTGTATTTTTTTGTTTTTTAACGGTTTTGTTTTGTTTTCTTTGGGTAGT
ATTTCTTATCAGTTTTTTGGTTCTTTGGTTGTTTTTATGTTGTTTGTTTC
TGCTTTTATTAAGGGTGGGCAGTATCCTTTTGGTAGCTGGCTTCCTAAGG
CTATGGCGGCTCCTACTCCTGTTAGTTGTTTGGTTCATAGCAGTACTTTA
GTTACTGCTGGTGTTATGTTAATGGATTGTTATGTTTATGTTACTTTGAA
TTCTGATGTGTTGTTGGTAGTTTTTTATGTTGGTTTTTTTACTGTTATTT
TTTCTGGTGTTTGTTCTTTGTATGAGGAGGATGCTAAGAAGATTGTGGCT
TTGAGTACTATGTCACAGATTGGGTTTTGTTTTTTGGCTATTGGTTGCGG
GTTGCATTATGTTTCTTATGTTCATATGATTAGTCATTCTTTTTTTAAGA
GTTTGTTATTTATGCAGATGGGCTATGTGATTTTTGTTAATTTTGGTCAA
CAGGATTATCGTGGTTATTCTTTTTTCGGGGTTAGTGTTTCTGTGTTGGT
GCAGTTTCAGGTTTTTTTGTCTGTTGTTTGTTTATGCGGGCTGTTATTTA
CTAGTGGGTATTGTAGTAAGGAGTATTTTATGTCTCGTTTTTATTATGGT
TCTTTTGGTTTTTTTTTGGTTGTTTTTTATTTTTTTGGTATTTTTTTGAC
TTTTTGTTATTGTTATCGTATATTGTGTTTGTTTCGAGTGGGGAATTTTG
GTCCTGATTATGTAGGGTTTTCTAGTAAGTTGTTTTATTATTCTTGTTTT
TTTTTATTTTTTTTTTCTGTTGTTTTTACTTTTTGGTGGTTTGTTAGTTT
TTCTTCTTTTTCTTTAGTTTTTAATCGTTTTGAGTTTTTGGTTGTTTATT
TTTATTTGTTTTTTGTTTTTTGTTTTTTTAATTATTTTTTTCGTTATTTT
TTGTTGGAGTTGAAGGGTAAGTTTTTTATGGATCATTATGCTCGGTTTGT
TTATAAGTTTGTTCCTGGTATTTTTTATTTGGATGTTTTAGTTTTGGGTG
TTAATTATATTTTTTTTGGTGTTTTTCGTTTGTTTTCTTTTTTTTTTTTT
T-CGTTGTTTCGTGGTTTTTTTCATTTTGGTGTGTTGGTTGTTTTTTCTT
TTATGTTGTTTTTTTTATTTTTTTAGTTGAG-------------------
-------------------------------
>M_ozzardi_provisional_13681bp_
-GTAATATTAGTATAAG---TTTATTATTTTTGATTTTCGATTAA--AAG
ATTA-GTATTATAAATAAGTTTTA-CCT-AGTCTTCTAAACTAGCTTCGG
GTCTTTCTCA---CTTATTTTGTTATTTTTTGTTTTTTTTTTATTACTAT
TTTTGAGTTTTGTTAATTTTTGTGTTATTGATTGTATTGTGTGATGAAGT
GTATTTATTATTTGTACTTTTGTTTTTATCTTTATGGCAAAAGGT-----
----GTTAGTGGGTTTTGTTTGATTAATTATTATATCATTCAGGAGATTA
GTGGTTATTATTTTTTGTTATTTGATGGTTGAATATTACAGTTTATGGTT
TTGTTGTTGAAGTCTGGTTCTTCTCCATTTCATTTTTGGTTATTTAGTGT
TTTGCCTGGTTTGAATAAGTGATATTTTTTGTGGTTTTTA-TTTTTACAA
AAGTTGCCTTATTTTTTTGTTTTGGTAAATTTTTGTGGTGATTTTTTTTT
TTTTATTTTGTTTTTTGGCATAGTTGTTTGTTATTTGCAGTTTTTTTATC
TTCGTGATTTTGGGGACATAGTAGTTATCGGTTCGACTGAGTCTTTTAAT
TGATTGTTGCTTTTGGGTATGTTTTCTTTTAATGAAGTTTTTATCTTTTT
TTTTTTTTATTATTTCACTATAATGATTGTGATGTCTTACACTTATATAT
GAAGTTTTAACTTTTTTAGTATTGAGATGTTGATAATTTTTTTTAATGTT
CCTATGAGAATAACTTTTTTTTTGAAAGTTTTTACTTTGTTTGATTTAAG
T------GTTGGTTTTTATTACTATTTATTGTTGTTAATTATGCCACTTT
TATCTGTTGGTTTTGGTTATTTTTTTTTTCTTATTTGTATGACTAGTTTT
AATTATGGCTTGAAATATTATGATTATTTTATTTATTTGGTTTTTTGTTT
AGGTTTTTTGTCCGTTTTTTA----------GCTGTTTAAGTTTTTTTTT
-----AAAATGCCTGATTTGTAATTAGGAGAATTT--TTCAGT-TTGT--
-ATATTTTTTTTTTTCTTGTTTTGGCTTGTTTTTTT---GATTTTTTTTT
TTTTTGTTTTTCTTT-CGATTTTTGTTTTGTTTGGTTTTTTGGATTGTTC
TTGGCTTGGTGGTTTTATTTTTTTTGATTCTTTTAATTATGTTTTTTTGT
CTTTTCTTAGGGTTTTTGTTCTAGGTTTCATTTGTTTATCTGAACTGGTT
AGAGGTCTAATTTTTTATAGTTGTCTTATTATTCTTTTTAGAGTTTTTTT
TTTTTATTCAGGTAGGTTGGTTGTTTTTTATATTTTTTATGAGTTAACTA
TGATTCCTGTTTTGTTTTGTTTGCTAGGTTTTGGTCGTCAGGTTGAAAAG
ATTAGAGCTTGTTATTATTT-GATTTTTTATACTTTATTTTTTGGTATAC
CTTATTTATTTGTCTATAGACGTGTATTTTGTTTTTTTGATTTTGTTTAT
TATGATTTTTTTATGTCTTTTGAGTTGGTTTTTTTTCTTGGAATGTGTTT
TTTGGTTAAGTTTCCTGTTTATTTTTTACATGTCTGGTTACCGAAGGTTC
ATGTTGAGTCACCTACTAGGACTAGGATGATTCTGGCCGGTGTTATGTTA
AAGTTGGGTGGTGTAGGATTCTATCGTATTAGTGGGTCTCTAAATAACTT
TAGGTTGGAGTTGTTTTTTTTTTTGTCTTTGGTTAGGATGGTGTTTTGTT
CTTTTATTTGTATTGTGCAAAGTGACTGTAAGTCTTTGGCTGCTTATTCT
TCTGTTTGTCATATAGGTTTTGTTTTATTGTCTGAGGTTAGAATATTGTA
TTATGGCAAGAGTATGTCTTTGGTTATAATGTTGTCTCATGGTTATACTT
CTGTATTAATGTTTTATTTTATCGGTGAGTTTTACCATATTGCTGATAGT
CGTTTGGTTTATTACTTGCGTGGTTATTTTAATATTAGAGTTTTGTTTAG
TTTGTTTTTTGGTCTAACTATAGTTTCTAATTTTGGTTTTCCTGTGTCTA
TTTCATTTTTTTCTGAGTATTTAATACTAAATTGGATTGGTTCTATTTTT
TATTTTGGTATCTTTTTTTTATTTGTGTATTATTTGGCTTCTTTTTATTA
TTCCATTTATGTTTTGGTTTGTTTTTTGATTGGGGGTAAGGTTAGGT---
TTATTTATGATGGTCGTAGAATTGTTTGTCTTCCTATAATTTTTATGGCT
TATAATTTTTTTTGGTTTGTTTTTATTATTTAGTATGAATGTTTTTTGTG
GAATGACTTTTG---GT-AATTTTTTAAAGCAAAGTATTTACAATACTGT
TAATCATAAAGCTATTGGTACTTTTTATATTGTTTTGGGCTATTGAGCTG
GGCTTGGTGGTTCTGCTTTGTCTATGATTATTCGATTGGAGTTGTCTAGT
CCAGGTGGGTATTTGTTTTTTGGGAGTGGTCAGGTTTATAACTCTGTTTT
GACTATACATGGAGTTTTGATAATTTTTTTTATAGTTATGCCTATTTTGA
TTGGTGGATTTGGAAATTGGATATTACCTGTGATATTAGGTGCTCCTGAG
ATGGCTTTTCCTCGTGTTAATGCTTTATCTTTTTGGATTACTTTTTCTGC
TTTATTGATAGTTTATCAGTCCTTTTTTATTGGTGGCGGTCCTGGAAGTA
GATGGACTTTCTATCCGCCTCTTAGAACTGTGGGTCAGCCTGAAATATCT
TTAGATGTTATAATTTTGGGTCTTCATACTGTTGGTATTGGTTCTTTATT
GGGTTCTGTTAACTTTATAGTTACTGTGCAGAATATGCGCTCTATTGCTA
TAACTTTAGATCAGATTAGGATATTTGTTTGAACTTCTTATTTAACTTCT
TTCTTATTGGTTTTATCTGTTCCTGTTTTGGCTGGTTCTTTATTGTTTTT
ATTGTTGGATCGAAATTTTAATACATCTTTTTATGATACTAGGAAGGGTG
GTAGTCCATTACTTTATCAACATTTGTTTTGATTTTTTGGTCATCCTGAG
GTTTATGTTATCATTTTGCCTGTTTTTGGAATTATTAGGGAAGCTGTGTT
ATTTTTGACGGATAAGGATCGTTTGTTTGGTCAGACAAGAATGACTTTTG
CCTCAATTTGGATTGCCGTTTTGGGTACTTCTGTTTGGGGTCACCACATA
TACACAGCAGGTATGGATATTGATACACGTACTTATTTTAGTGCTGCTAC
TATAATTATTGCTATTCCAAGAGCTGTTAAGGTTTTTAATTGGTTAGGTA
CTTTTTTTGGTTCTAACCAAAAAATTCAACCTCTTTGGTGTTGGACTTAT
AGTTTTATTTTTCTTTTTACTGTTGGAGGGTTGAGAGGAATTATTTTGAG
TGCTGCTAGGTTAGATGTAGTTTTACACGACACTTATTATGTAGTAGCTC
ATTTTCATTATACTTTAAGTCTGGGGGCTGTTTATGGTATTTTCTGTGGT
TTTTGTTTGTGGTTACCTTATATTTATGGGGTTTCTTTTGATAGCGGGTT
AATAATGGCTGTTTTTTTTTGTTTTTTCGTTGGGACTAACATGACTTTTT
TTCCTATGCATTTTGCTGGTCTCCAAGGGATGCCTCGGAAGATTTTAGAT
TATCCTGATTGTTATTCTATATTTCAGATTATGTCTTCTTTGGGTTCTTT
GGTCACTTTTATTGGTTTTATGTTATTTAACTATTTGATGATTGATTCTA
TTTTTGCTTCTCGATTTCTTGGTATTTCGTTTTATAACGGGCATAGACCC
GCTTATGTCTTAAATGTTCCTCCTATGCCTGATTCTTTTATTGAGGATTT
TTTAGGTGTTGGGTTATATTGAAGATCTATGATTAAAAATACTCCATCTT
ATGGTTATCGGATGTTAGGTTATGGTTATTTTAGTAAGTAATTTT-----
GTAGAGTTAGGTTAAG--CTTAAACTTTTAGTTTTCAAAACTAAAGATTT
T-TTCTATTG------GAATTAATAAAATTTTTGA-GTTTTTACTGTTTT
AGTTTTTTT----TACGTTTTGATATATTGTAGATTTTTTTTTTCTGTGT
TAATGTTTTGTTTTAGTTGTTTGGAGTG-AAATCCTTTAAAAAGTTGTGT
ATCTTTATGTTTAGGTATTTTGTTTATGAGATGTTATATTTCTTTGGGAT
TGCATGTTTGGTATTCTTATTTTATCATTTTGATTTTTTTAAGGGGTGTT
TTTTCTTTATTAACATACTTTTGTAGTATGTCTAATTTTAGTTACTATGA
GAATTATTTTTATATTTTTGTTATGTTTTTTGTAGTGTTGTTGTTTTTTT
TGTTTTTTTTT------GATTATGAT---TTTTTTTCTCACTATTTAGAT
TTTAATTTTCTCTGTGTTTATTATGACTTCAATTATT-ATTATATTTTTT
GGGTCATTTCTCTATTGTTGTTATTTTTAAATTTAATCAGCTATAACTTA
GGGGATAAGTGCTATATACGTGGATTGTAATA----------------TT
AAAATAGATTTT--CTATATCTGATTACGGCTCAGCTAGAATTAATATTT
TTTTTTTTTT-----------GGATTTAGTTTAA-TTAAAATTTCTTTTT
TTGGATTAGAAGATTTTTTCCAAAATTTTACATGT---TTTTTTAAATTC
TTTGTTTTTTTTACCTACTAGTTTTACTTTAACTTATATATGGAATTACG
GTAGTATGTTAGGTATTATATTGATGTCTCAAATTGTTACTGGTTTTTTT
CTGACTTTTTACTATACTGCTGGTGATGCTTTTAGTTCTGTTCAGTATGT
TATGTTTGAAGTTAATTTGGGTTGATTTGTTCGTGTTATACATTCTAATG
GAGCTTCAATATTTTTTTTGTTTATTTATCTTCATATTTTTAAGGGCTTG
ATTTACGGTAGTTATCGTTTAAATAAAGTTTGAATAAGTGGTATTGTTAT
TTATTTTATTCTTATGGGCATTGCTTTTACTGGCTATGTTTTAATTTGGG
GTCAAATGAGTTATTGGGCGGCTGTTGTTATTACTAGTTTGATGACTTCT
ATTCCGCATTTAGGGAAGTATTTAGTTTGATGAATTTGAGGTAGTTTTAG
TGTATGTAGAAATACTTTAAAATTTTTTTATTCTATTCATTTTATTTTGC
CATGGTTTTTGATAGTTTTGGTGGTAACTCATTTATTTTTTTTACATTTT
ACTGGGTCTAGTTCTTCTCTTTATTGTCATGGAGATTATGATAAGATCCA
TTTTTTTCCTGGGTTTTGGATTAAGGATAGTTTTGATTTTTTATTTTACT
ATATATTAATCATCTTTAGATTATTTTTTTCTTTTAGTTTAATTGATCCT
ATAATTTTTGTTGAGTCTGATACTATGGCTAGTCCGGCCCATGTTGTGCC
TGAGTGGTATTTTTTATTTGCTTTTACTATTTTACGTTCTGTTCCTAGTA
AGTTATTTGGTGTAATTTTAATATTAGGTTCTATTTTTGTTTTATTGTTG
ATAGCCATTATTCCTAATTATCGTTCTATTTTAGATAATATCTTGTATTT
TTTTGTTATGGTTTTTGTTTTATCTTTTTTTTGGTTAACTTGGGCTGGTC
ATTATCCTACTGACTATCCTTTTGATTTATTTAATATTTTTTTTACTTTG
TTATATTTTATTTGTGTTTTACTTATTTGTTTAATTAA-TTTTGTTAGAA
ATTTGTTGTTTAAGTT----TATTTTTAGTATAATAAGTATAGTAAATTT
AGGTTTTACTGGT--GAAAAATAAAATTTTTTTAAAGTTTCGTAAATTTC
ATAAAATGGAGTATAGTTATTACCCGGCCATGGTTGGTATTGGAGTTTTG
GGTTTGGATGTTAGCTTGGTTTTGTTAATAAATTTGGGTATGTTTTTTTC
TTTTTTTGTTTGTTTTTTGTATTTGTTGTTTGTTTTTATACTGTGGGTGA
AGGATGTTATTTTAGAAGATGTTAGTGGTGAGTATTCTTTTTATGATTAT
CGTATGTTTGGTCAAGGGTTTCGGTTATTTTTGTTTAGAGAGATATCTTT
GTTTTTTTCTGTTTTTTGGTCTTTTTTTGATTATTCACTTTGTCCTTTAA
CTTGATTTGGGGGGGAATGGTGTCCAGTTGGTATTTTATCTCCTGATTAT
TTAGGAATTAATGGTATGGCTAGGATTTTTTTAATGATGAATAGACAGAT
TCTTAAGTATTCTCGTCGTTTTTTGTGTTTAAATTTACATAATTGTGAGT
ATTTTTTGTTGATTTCTATTTTTATTGGTTCTTTTTTTTTATGTTTTCAA
TGTTATGAGTATGGGAATAATTGTTTTGTTATAAGTGATAGTGTTTATGG
TAATGTTTTTTATATTGGGACTGGTCTTCATGGTACTCATGTTTTTATTG
GTGTTTTGTTTCTTATTTTTAATTTTTTTCGTATAAAGATTTTTAATTTT
AATTGATATCATACTCAATCGTGTGACATGGCTATTGATTATTGACGTTT
TTTAGAGTGGATATGGGGGTTAATGTTTAGTTTGTTATATGTGTGGGGGT
CTTAGGAG------------------TACTGTCTAAGGTGAATATCTTGT
GGTTTTGTTTTTTTATTC-TTTTTTTGTATTGTTATTATGTTTATTATTT
TTTTGTTTGATTATT-------TTTATTTTTGTTACTTTTTAAATTCTTT
GTTAA-----------CACATAAATAA------GTGTGTATGTAC-----
-------ATTA--AAATATATTTATGTACATACACA---------CACAT
GTATGTACAATAAGAAGTACATAC---ATGTAAACAAT-----TACATAA
AATGTTAA------------------------------------------
-----------------------TAATTAATAAATAATTATTATAATCAA
TTCA-----ATCTAAGA---------------------------------
------------TTAAATTATTAAGATCAACCAAAT--------------
------------------------------------TAGTGCATATATTA
TAA-TTTTA-ATATACTT--GACTTGCATTCATGAGATTATTATGTACAT
TGG--ATTTGGCTTTTTAGTATAATAAGTATAACTATTTTAAGCGTAGTT
GGTTTT--AAGCTATTTG-AATTTTTAGTATAAGTT-----GTATAACTA
ACTGTTGATTAGTGGGTTTATG-AATTCTT------------AATATGGT
AGGATAAAT--------AAGTCTATAAGATT------CATATTCTTGGGG
TTAAGCTGTAT-------------TTTTTTGTTTTTTAAAGGATT-----
ATTTTAAA-----TTTAGAATTTTTGATTCTTAATCAAAAGGTTTA--TT
CTTTAG---GT-TCTATTTTTTTTAACTTTTTTATTTCTTGTGTTAAAGT
ATGATCGTTTGATTTTTATATTGATTGGTATTGAATTTTTTTTCTTTTCC
CTTATTTCTTATTATGTTTTTTTTTTTGAGTCTATAATGTTTTTTTATTT
TGTTTGTTTTGGTCTAATTTCTGGTGTTGTTGGTTTGGTTGTGTTTTTTT
TTAGTATCAAAAGTTTTGGTTTTGATAAGGTTTTGTTTTATATGTTAAAA
TT-TTAAGTTTGATTTTGGTTTTAGTTGTATTAAGAT-AGTATTACTTAT
GTTTAGTTTATTTA-ATGTGT-AATTTTTTGTTCACTGGTAGTTTTTTGA
TTGTTTTATTAATGTTCCAGAATAATCGGCTATGCGTTTTAATTTTTAAC
TCTAATTATTGTAGTATTTTTTC---TTTTGTTTCTATTTTTTATTTTAA
-TTTTTTGTAAAATGTTTTAGTTTATTT-TTGTTTTGAGGAAATACTTAA
AATTTGTTTTATTGAACTGGATTAGTACCCAGGTAATCAAAATTAATTAA
TTCGGGAGTAAAGTTTTGTTTAAACCGAAAAAATATTGACTGACTTTAGA
TTTCTTTTTGGAACATGTGTAT----GGAGAGCCCTCCTTTTAAGTAAAT
TTTTTTTTGCTCATGTATGATTGTTTAGTTTTTATGTTATTTTGTAATGC
TTTT--------TTTTTTAATTTAAAACAGATAAATACTTGGCTAATGGG
TTTAT------GATCATGTGTTACTATTAATAATTTTTT---TT--GGAT
AGTTTTTTATTTTTTATTTGAAATTGGAAAAAAAAGTAATTA-TTTTTTT
ATGTATTAGTGAATTT-AATAAATAAAGTGGTACAAACCATCCGTCAATG
GCCTAAAGGGGCGTAAGTTGTAGTATGGTAGAGGTAAGGAAACTTGTTTC
TATTTTTT-------AAGGTTTTAGTTTATTT------AGAATAAAGAAT
TGTAAATTCTTAGGATTTTC-ATCTTGTTTTTTTTTTATTATGTTGGTTT
TGTTGTTATGATTATTTTTATTTTGCAGGCGATTGCATTTTTGACTTTAT
TAGAACGTCACTATCTTGGTGGATCTCAATGTCGTATTGGTCCTAATAAG
GTAGGTTATTCTGGAGTTTTACAATGTTTATTTGATGGTTTTAAGTTAAT
GAAGAAGGAACATATTTTTTTATTTAGTTCTTCTCATTTTTCTTTTTTAT
TTATGCCTGTGAGTTGTTTTATGTTAATGATTTTTTTTTGGTTTACTTTA
CCTTATTTTTTTAGTTTTTTTTCTTTTGAGTATTCAGGTATTTTTTTATT
TTGCTTGATGGGTGTTTCTGTTTATTTCATTATATTGTCTGGTGTTTTTA
GTGGGAGTAAATATGCTTTTGTTGGTGGTCTTCGGTCTTGTGCTCAGAGC
TATTCTTATGAAATTGCTTTTTCTGTCTATTTGTTGGTTTTTTTGTTGTT
TAATAAAAGTATCAGGTTGTGTTCTAGTTTTTGTTTGTTTTTTTTTTTGT
TTTTATTACCTTTTTTTTGTTTGGTTTTAATTGATTTACATCGGGCTCCT
TTTGATTTTTCTGAATGTGAAAGGGAGTTGGTTAGAGGTTTTAATGTTGA
TTATTCTAGTACTGGTTTTGCTTTTTTATTTTTGGGGGAGTATGGTAATT
TATTATATTTTAGTTTTTTAGTTTCTAGTTTATTTTTTGATAGGAGTTTT
TTTTTTTTTTATTTTTTGGTTTGTTTAGTTATTTTTTCTCGTAGAGCTTA
TCCTCGTTTTCGTTTTGATATGTTAATAACTTTGTGTTGGTTAATTTTTT
TACCTATTGGTTTTTATTTTTTTGGTTTTCTTTTTGTTGTTTTTATGGTT
TACCTTTTTAGTTTAATTTTT----GAATAATATTTTGAAAAGATATAGG
-TTTGTT-AGGTGAT-TTTAATTTTGTTTGTTTTATGGTTTTTGTTATTT
TTGTATTTGCTTTATATGGAGTTATGTAAGTTTGTGGAAATGGAGGTTTT
TGTGGCTTTTGTTAAGTT-TTTAGTTTTTAATTTTGATCATCGTGGTTTT
CAGTCTTGTTTATTTTTTAAGTTTGTTGTTTTTTTTCTTTCTATTTTTTG
AGGATGTGGTTTAGTTTTTCCATTGTTTAGTCCGTGGTCTTGTATTGGTT
ATTTGTTTTTTGTTACTAATCTTTCTTGGCTCGGTGTTCGAACTTTTTCT
TTAGCTACTGAGAGTTTTATGGTTTTTTTTGAGGGTGATCATTCTTGAAA
TTGGGTTTCTAGTCTTGTTATATTTTTTTCTCATTGGTTGAGTTTTTTGA
TGAGTAGGGTTGCTTTGACTTTACGTATTAGTATTATTTTTTTGATTGGA
CATTTTTTAATGTTTAGTGTGTTAAATTTAAGGGTTTTTGGTTCTTTTTT
TTTTTTGTTGTTTGTAATTCCTGTTGAATTATTTTTTGCTTTTTTGCAAA
GTTATATTTTTGTAACTTTGGTTTGTATGTTTTTATTGAATATGGTTTAA
ATTTTT---AGATGTTATAATAGTTTAAGTTT---AGAATTTTGTTTTGA
TGGGACATTGGTTTTTTATAATATTT-----------------GGCTTTT
TAGTATTATTATT-GGTATTTTTGTTTTCCAAACAGAAGGTTTATA--AG
CTAATTATTTATTTACAAAATTATTTTTTTCCTTTGCCTAGGAGAATTTA
TGTTTTTTGTTGTTATTATATTCATGATTATTATTCTCATGTTATTTTTT
TTGGTTTTCTTGTGATGATTTTTGTAGTGATTAGTTGGTTTTTTTATGGC
AGTTCTTTTAAGTTTAGTGTTAAGCGTAGTGATAGTCGGATAGTGGAATT
GTTTTTACAGATTATAGTTATTAATTTTTTGGTTTTGATGGCTGGTCCTG
GTTTTTGGTTGATTCAATATCAAGGTCGAATATTTCGTGATTCTGAATTA
ACCTTAAAAGCTGTTGGTCATCAGTGGTATTGGAGTTATGAGTATGGTGA
TAGAGGTAATTTGTGTTTTGATTCTTTCATAAAGCCTTTAGATGATTTAA
ATTTTGGAGATCAGCGGTTGTTTGATGTAGACAACCGTTGTGTGTTACCG
ATTATGACTAATGTTGGGGTTTATTGTACTTCTATGGATGTTATTCATTC
TTTTGCTATTCCTAGATGTTTTATTAAGATAGATGCTCTTAATGGTTTGT
TAACTAAAATTTCTTGTAATTTTTCTTGTTTGGG---ATTGTTTTATGGT
CAATGTTCTGAAATTTGTGGCTCTGGGCATAGTTTTATGCCTATTGTTTT
AGAGGTTACTTCTCTTGAGTGTTGGAAGGGTTGATCTTTGGGTTTTTTA-
TTAAGTTAGA-ATTTTTAGTTTATT-------AAAAATATTTAGTTGTGG
TCTAAAAGATTTT--AAAAATTTTAATTTTTTGT-TTTTTTATGATTT-G
GTATTGCATACTAGTAAAATAATATGTCATAGTTT--ATGAAATATAGAA
ATAAGTTGTTTAAGATTTGGATTTTTTTTATTTTTACAAAACTTAA-AAT
ATCCA--GTTTGGTTATTGATAAAACGTA--TTTTTATTTCTGTTTATTA
TTTTA---TATTGTTTAAGTTGTATTTATA---TTTTTTCATTGTTTTTT
GGTTTTTTTATCATTGTTGT-----TTTTTTATTATTTAGATTT--TTTG
TGGTTGAATTATG-------------------TTTTTTTTTTAGATTAAT
TTTTTAATCATTTTATAATTTTTGCTTTAGTAATTTTTCTTT--TTTTAT
TTCTATCTTTATTTTTTAATTTTTGTTTTTGAACTTGATTTGTTGTTAAA
TGTTTATTAAAAACTTAGGTTTTTTTTTAAAATTGTCTTCTGCTCAATGA
TTTTTTT-AAATGGCAGCCTTAGCGTGATGGCATAAAAGTAGCGTAAGTG
ATTTGTTTTTTT-AGTGGTTTCAAGTATGAATGAAGTTTTTAACAATTTT
TTTATTGTCTTTTTTTTTGAATTATTTTTTCTATTAAAAATTATAGGTTT
TGGTATTACAAAGATAAGTCTTCGGAAATTTTTTTTTAGGATT--GTTAT
TTTTTTGC----ATTTTAAATTTTTCTTGGGGATGGATTTTATAAAAT--
-TTTTATACTATTTTTATTTTT--ATAAATTACTCCGGAGTTAACAGGGT
T-GTGGACATATGAATAG--TTTTTATATTAATATGCTGCGCTACATCGA
TGTTGTATATTTT-TTAGTAAGGGGGAGAGAATTTTTTT-AGTTTGAGAC
TGTTCTTCTTGTATAAAAATTGAACTTGATATTAGTTTAGTTCGTCGTGA
GACAGAGCGGTTTATCTTGTATATTT-TTGTTTTTTATTGGTTCTAGTAC
GAAAGGAAGGTAACGGAGGTTAATATTTATGACTTTTGTGGATTTATGGA
ATT-TTTTCTTTTTTTAAATTTTATTGTTATTTTTTTTTTTTCTTTTTTA
GTTCCTTTTTTTATATTTTTTTTTTCTTTAATGATTTCTTATCGGGATTT
TTTTGATGACAAATTAGGTAGTTATGAATGTGGTTTTGTTGTTCCTAGTT
TAATGT---TGGGTTTTAATGTTGTTTTTTTTTCTATTATTTTGATGTTT
ATTGTTTTTGAATTGGAAGTTGTTATTTTTATTATATTGATTGGTAGAGT
TTTTTTTTTTAATTTGAAGTTTTTTTTTTTTTTTTTTTTTTTGGTTGAGA
TTTTTTTAGTTTTTTTTTTTTTTTTTTTTTTTTTGTTTATATTGTTTTTA
GCTTTTATTTGGAGTGGTATTTTGGTAAG-TTAACTTGATTTTTTTAGA-
--ACTTTAGTATAAATTTTAATATTTTTGATTGCAGATCTAAAGAT-TTT
GTGTTCTTAAGTTAATTTTTT----AGTTTTGAAAACTAATTTTGGAGTT
-----TT----CCTTAGCT------------TTACTGAAT-TAGTTTAAG
TATTTG----AAAAATTAAATG---------------------------T
TTGGGTCATTTAGATTATTA---------------TTTCAGTTT------
----AAAGATTTAGTATAAA-------TGTAGTATAATTCATTGTCTGTG
ATTGGGTTTT-TATCTTTT--GGTCTTTTAGTTTATTTTTT-GAATTTTT
CACTTACAATGAAAGGGTTG-TTAGACTTTTTGTTTTTTTTGTTTGGTAT
GTTCTTATTTTTTATTTTATTTTGATTTTTTTTGTTTTTACTTTACCTTA
TGGTAAGTGGATTTATAATTACGGTTTTAGTGATTTTTTTAGTTTTACTT
TAATTTTTAATTTTGAGATTTGTTTATTTTTGTTTGTCTTAATATTGGTG
TCTTTAATGGTTTTCATGTATGGTTCATTTTATATAGTTGGTGTATCTCG
GTTGTTTTATTTTTTTTTTTTTCTTTTTTTATTTGTTTTGAGAATGGGTG
GTTTAATTGTTTTTAGTGGTAGGATTATTATGACTTTGATTTTCTGGGAT
TTTTTGGGTGTTAGAAGTTTTTTTTTGGTTTTGTTTTATGGTAATATAAG
TTCTTTTAGAGGTTCTATGAGTACTATTTTTACTAATCGTATTGGTGATT
TTTGTATTTTTTTGTTTTTTAATGGGTTTGTATTTTTTTCTTGTGGTTCA
TTATCTTATCAATTTTTTGGGTCTTTAGTGGTTATTATACTTCTTTTGTC
TTCTTTTATTAAGGGTGGCCAGTATCCTTTTGGAAGTTGGTTACCAAAGG
CTATAGCAGCCCCTACTCCTGTTAGTTGTTTGGTCCATAGGAGGACTTTG
GTTACTGCTGGTGTGATGTTAATGGATTGTTATGTTTTTATTACTTTGGA
TTGTAATATTTTGTGTTTTGTTTTCTATACTGGTTTTTTTACTATGGTTG
TTTCTGGTTTTTGTTCTTTAGTTGAGGAAGATGCTAAGAAAATTGTGGCT
CTTAGAACTATATCGCAAATTGGTTTTTGTTTTTTGGCTATTGGCAGTGG
TTTTCATTATTTGTCTTATATTCATATAATTAGCCATTCTTTTTTTAAAA
GTTTGTTATTTATACAGGTTGGCTATTTGATTTTTGTCAATTTTGGTCAG
CAGGATTATCGTAGTTATTCTTTTATGGGGCTGTCAGCTCCTTTATTGGT
TCAGTTGCAGATTTTTTTTTCTGTGGTTTGTTTGTGTGGGTTATTATTTA
CTAGAGGTTGTTGTAGAAAGGAATATTTTATATCTCGGTTTTATTATGGT
TCTTTTAATTTTTTTTTGGTTTTTTTTTATTTTTTAGGTGTTTTTTTTAC
TTTTTGTTATTGTTATCGTATGTTATATTTGTTTCGGGTAGGTGGAGGTG
TTTTGGATTATGTTGGATTTTCTAGTAAATTATTTTATCGTTCTTGTTTT
TTTTTAGTTTTTTTTTCTATTGTTTTTACTTTTTGGTGAATTGTTAGTTT
GTTGTCTTTACCGACAGTTTTTAATCGTTTTGAATATTTTGTGGTTCCTT
TTTATGTTTTTTTTATTTATTGTTTTTTTAATTATTTTTTTCGTTATAAT
TTTGTTGAATTTAAGAATAAGTTCTTTATGGATTATTATGCTTTAACTAT
TTATAAGGTAATTCCTAGTTTTTTTTATTTTGATAGTTTGATTAATGGGT
TAAATTATTTTTTTTTTGGTGGTTTTCATTTATTTTCTTATTTTTTTTTT
T-CTTTATTTCGGGGGTTTTATCATATTGGTGTTTTAATTATTTTTTTTT
TTGTTTTGTTATTTTTGATTTTTTAAAGGTTTG-----------------
-------------------------------
>M_ozzardi_ssv_13629bp_15ii2018
-GTAATATTAGTATAAG---TTTATTATTTTTGATTTTCGATTAA--AAG
ATTA-GTATTATAAATAAGTTTTA-CCT-AGTCTTCTAAACTAGCTTCGG
GTCTTTCTCA---CTTATTTTGTTATTTTTTGTTTTTTTTTTATTACTAT
TTTTGAGTTTTGTTAATTTTTGTGTTATTGATTGTATTGTGTGATGAAGT
GTATTTATTATTTGTACTTTTGTTTTTATCTTTATGGCAAAAGGT-----
----GTTAGTGGGTTTTGTTTGATTAATTATTATATCATTCAGGAGATTA
GTGGTTATTATTTTTTGTTATTTGATGGTTGAATATTACAGTTTATGGTT
TTGTTGTTGAAGTCTGGTTCTTCTCCATTTCATTTTTGGTTATTTAGTGT
TTTGCCTGGTTTGAATAAGTGATATTTTTTGTGGTTTTTA-TTTTTACAA
AAGTTGCCTTATTTTTTTGTTTTGGTAAATTTTTGTGGTGATTTTTTTTT
TTTTATTTTGTTTTTTGGCATAGTTGTTTGTTATTTGCAGTTTTTTTATC
TTCGTGATTTTGGGGACATAGTAGTTATCGGTTCGACTGAGTCTTTTAAT
TGATTGTTGCTTTTGGGTATGTTTTCTTTTAATGAAGTTTTTATCTTTTT
TTTTTTTTATTATTTCACTATAATGATTGTGATGTCTTACACTTATATAT
GAAGTTTTAACTTTTTTAGTATTGAGATGTTGATAATTTTTTTTAATGTT
CCTATGAGAATAACTTTTTTTTTGAAAGTTTTTACTTTGTTTGATTTAAG
T------GTTGGTTTTTATTACTATTTATTGTTGTTAATTATGCCACTTT
TATCTGTTGGTTTTGGTTATTTTTTTTTTCTTATTTGTATGACTAGTTTT
AATTATGGCTTGAAATATTATGATTATTTTATTTATTTGGTTTTTTGTTT
AGGTTTTTTGTCCGTTTTTTA----------GCTGTTTAAGTTTTTTTTT
-----AAAATGCCTGATTTGTAATTAGGAGAATTT--TTCAGT-TTGT--
-ATATTTTTTTTTTTCTTGTTTTGGCTTGTTTTTTT---GATTTTTTTTT
TTTTTGTTTTTCTTT-CGATTTTTGTTTTGTTTGGTTTTTTGGATTGTTC
TTGGCTTGGTGGTTTTATTTTTTTTGATTCTTTTAATTATGTTTTTTTGT
CTTTTCTTAGGGTTTTTGTTCTAGGTTTCATTTGTTTATCTGAACTGGTT
AGAGGTCTAATTTTTTATAGTTGTCTTATTATTCTTTTTAGAGTTTTTTT
TTTTTATTCAGGTAGGTTGGTTGTTTTTTATATTTTTTATGAGTTAACTA
TGATTCCTGTTTTGTTTTGTTTGCTAGGTTTTGGTCGTCAGGTTGAAAAG
ATTAGAGCTTGTTATTATTT-GATTTTTTATACTTTATTTTTTGGTATAC
CTTATTTATTTGTCTATAGACGTGTATTTTGTTTTTTTGATTTTGTTTAT
TATGATTTTTTTATGTCTTTTGAGTTGGTTTTTTTTCTTGGAATGTGTTT
TTTGGTTAAGTTTCCTGTTTATTTTTTACATGTCTGGTTACCGAAGGTTC
ATGTTGAGTCACCTACTAGGACTAGGATGATTCTGGCCGGTGTTATGTTA
AAGTTGGGTGGTGTAGGATTCTATCGTATTAGTGGGTCTCTAAATAACTT
TAGGTTGGAGTTGTTTTTTTTTTTGTCTTTGGTTAGGATGGTGTTTTGTT
CTTTTATTTGTATTGTGCAAAGTGACTGTAAGTCTTTGGCTGCTTATTCT
TCTGTTTGTCATATAGGTTTTGTTTTATTGTCTGAGGTTAGAATATTGTA
TTATGGCAAGAGTATGTCTTTGGTTATAATGTTGTCTCATGGTTATACTT
CTGTATTAATGTTTTATTTTATCGGTGAGTTTTACCATATTGCTGATAGT
CGTTTGGTTTATTACTTGCGTGGTTATTTTAATATTAGAGTTTTGTTTAG
TTTGTTTTTTGGTCTAACTATAGTTTCTAATTTTGGTTTTCCTGTGTCTA
TTTCATTTTTTTCTGAGTATTTAATACTAAATTGGATTGGTTCTATTTTT
TATTTTGGTATCTTTTTTTTATTTGTGTATTATTTGGCTTCTTTTTATTA
TTCCATTTATGTTTTGGTTTGTTTTTTGATTGGGGGTAAGGTTAGGT---
TTATTTATGATGGTCGTAGAATTGTTTGTCTTCCTATAATTTTTATGGCT
TATAATTTTTTTTGGTTTGTTTTTATTATTTAGTATGAATGTTTTTTGTG
GAATGACTTTTG---GT-AATTTTTTAAAGCAAAGTATTTACAATACTGT
TAATCATAAAGCTATTGGTACTTTTTATATTGTTTTGGGCTATTGAGCTG
GGCTTGGTGGTTCTGCTTTGTCTATGATTATTCGATTGGAGTTGTCTAGT
CCAGGTGGGTATTTGTTTTTTGGGAGTGGTCAGGTTTATAACTCTGTTTT
GACTATACATGGAGTTTTGATAATTTTTTTTATAGTTATGCCTATTTTGA
TTGGTGGATTTGGAAATTGGATATTACCTGTGATATTAGGTGCTCCTGAG
ATGGCTTTTCCTCGTGTTAATGCTTTATCTTTTTGGATTACTTTTTCTGC
TTTATTGATAGTTTATCAGTCCTTTTTTATTGGTGGCGGTCCTGGAAGTA
GATGGACTTTCTATCCGCCTCTTAGAACTGTGGGTCAGCCTGAAATATCT
TTAGATGTTATAATTTTGGGTCTTCATACTGTTGGTATTGGTTCTTTATT
GGGTTCTGTTAACTTTATAGTTACTGTGCAGAATATGCGCTCTATTGCTA
TAACTTTAGATCAGATTAGGATATTTGTTTGAACTTCTTATTTAACTTCT
TTCTTATTGGTTTTATCTGTTCCTGTTTTGGCTGGTTCTTTATTGTTTTT
ATTGTTGGATCGAAATTTTAATACATCTTTTTATGATACTAGGAAGGGTG
GTAGTCCATTACTTTATCAACATTTGTTTTGATTTTTTGGTCATCCTGAG
GTTTATGTTATCATTTTGCCTGTTTTTGGAATTATTAGGGAAGCTGTGTT
ATTTTTGACGGATAAGGATCGTTTGTTTGGTCAGACAAGAATGACTTTTG
CCTCAATTTGGATTGCCGTTTTGGGTACTTCTGTTTGGGGTCACCACATA
TACACAGCAGGTATGGATATTGATACACGTACTTATTTTAGTGCTGCTAC
TATAATTATTGCTATTCCAAGAGCTGTTAAGGTTTTTAATTGGTTAGGTA
CTTTTTTTGGTTCTAACCAAAAAATTCAACCTCTTTGGTGTTGGACTTAT
AGTTTTATTTTTCTTTTTACTGTTGGAGGGTTGAGAGGAATTATTTTGAG
TGCTGCTAGGTTAGATGTAGTTTTACACGACACTTATTATGTAGTAGCTC
ATTTTCATTATACTTTAAGTCTGGGGGCTGTTTATGGTATTTTCTGTGGT
TTTTGTTTGTGGTTACCTTATATTTATGGGGTTTCTTTTGATAGCGGGTT
AATAATGGCTGTTTTTTTTTGTTTTTTCGTTGGGACTAACATGACTTTTT
TTCCTATGCATTTTGCTGGTCTCCAAGGGATGCCTCGGAAGATTTTAGAT
TATCCTGATTGTTATTCTATATTTCAGATTATGTCTTCTTTGGGTTCTTT
GGTCACTTTTATTGGTTTTATGTTATTTAACTATTTGATGATTGATTCTA
TTTTTGCTTCTCGATTTCTTGGTATTTCGTTTTATAACGGGCATAGACCC
GCTTATGTCTTAAATGTTCCTCCTATGCCTGATTCTTTTATTGAGGATTT
TTTAGGTGTTGGGTTATATTGAAGATCTATGATTAAAAATACTCCATCTT
ATGGTTATCGGATGTTAGGTTATGGTTATTTTAGTAAGTAATTTT-----
GTAGAGTTAGGTTAAG--CTTAAACTTTTAGTTTTCAAAACTAAAGATTT
T-TTCTATTG------GAATTAATAAAATTTTTGA-GTTTTTACTGTTTT
AGTTTTTTT----TACGTTTTGATATATTGTAGATTTTTTTTTTCTGTGT
TAATGTTTTGTTTTAGTTGTTTGGAGTG-AAATCCTTTAAAAAGTTGTGT
ATCTTTATGTTTAGGTATTTTGTTTATGAGATGTTATATTTCTTTGGGAT
TGCATGTTTGGTATTCTTATTTTATCATTTTGATTTTTTTAAGGGGTGTT
TTTTCTTTATTAACATACTTTTGTAGTATGTCTAATTTTAGTTACTATGA
GAATTATTTTTATATTTTTGTTATGTTTTTTGTAGTGTTGTTGTTTTTTT
TGTTTTTTTTT------GATTATGAT---TTTTTTTCTCACTATTTAGAT
TTTAATTTTCTCTGTGTTTATTATGACTTCAATTATT-ATTATATTTTTT
GGGTCATTTCTCTATTGTTGTTATTTTTAAATTTAATCAGCTATAACTTA
GGGGATAAGTGCTATATACGTGGATTGTAATA----------------TT
AAAATAGATTTT--CTATATCTGATTACGGCTCAGCTAGAATTAATATTT
TTTTTTTTTT-----------GGATTTAGTTTAA-TTAAAATTTCTTTTT
TTGGATTAGAAGATTTTTTCCAAAATTTTACATGT---TTTTTTAAATTC
TTTGTTTTTTTTACCTACTAGTTTTACTTTAACTTATATATGGAATTACG
GTAGTATGTTAGGTATTATATTGATGTCTCAAATTGTTACTGGTTTTTTT
CTGACTTTTTACTATACTGCTGGTGATGCTTTTAGTTCTGTTCAGTATGT
TATGTTTGAAGTTAATTTGGGTTGATTTGTTCGTGTTATACATTCTAATG
GAGCTTCAATATTTTTTTTGTTTATTTATCTTCATATTTTTAAGGGCTTG
ATTTACGGTAGTTATCGTTTAAATAAAGTTTGAATAAGTGGTATTGTTAT
TTATTTTATTCTTATGGGCATTGCTTTTACTGGCTATGTTTTAATTTGGG
GTCAAATGAGTTATTGGGCGGCTGTTGTTATTACTAGTTTGATGACTTCT
ATTCCGCATTTAGGGAAGTATTTAGTTTGATGAATTTGAGGTAGTTTTAG
TGTATGTAGAAATACTTTAAAATTTTTTTATTCTATTCATTTTATTTTGC
CATGGTTTTTGATAGTTTTGGTGGTAACTCATTTATTTTTTTTACATTTT
ACTGGGTCTAGTTCTTCTCTTTATTGTCATGGAGATTATGATAAGATCCA
TTTTTTTCCTGGGTTTTGGATTAAGGATAGTTTTGATTTTTTATTTTACT
ATATATTAATCATCTTTAGATTATTTTTTTCTTTTAGTTTAATTGATCCT
ATAATTTTTGTTGAGTCTGATACTATGGCTAGTCCGGCCCATGTTGTGCC
TGAGTGGTATTTTTTATTTGCTTTTACTATTTTACGTTCTGTTCCTAGTA
AGTTATTTGGTGTAATTTTAATATTAGGTTCTATTTTTGTTTTATTGTTG
ATAGCCATTATTCCTAATTATCGTTCTATTTTAGATAATATCTTGTATTT
TTTTGTTATGGTTTTTGTTTTATCTTTTTTTTGGTTAACTTGGGCTGGTC
ATTATCCTACTGACTATCCTTTTGATTTATTTAATATTTTTTTTACTTTG
TTATATTTTATTTGTGTTTTACTTATTTGTTTAATTAA-TTTTGTTAGAA
ATTTGTTGTTTAAGTT----TATTTTTAGTATAATAAGTATAGTAAATTT
AGGTTTTACTGGT--GAAAAATAAAATTTTTTTAAAGTTTCGTAAATTTC
ATAAAATGGAGTATAGTTATTACCCGGCCATGGTTGGTATTGGAGTTTTG
GGTTTGGATGTTAGCTTGGTTTTGTTAATAAATTTGGGTATGTTTTTTTC
TTTTTTTGTTTGTTTTTTGTATTTGTTGTTTGTTTTTATACTGTGGGTGA
AGGATGTTATTTTAGAAGATGTTAGTGGTGAGTATTCTTTTTATGATTAT
CGTATGTTTGGTCAAGGGTTTCGGTTATTTTTGTTTAGAGAGATATCTTT
GTTTTTTTCTGTTTTTTGGTCTTTTTTTGATTATTCACTTTGTCCTTTAA
CTTGATTTGGGGGGGAATGGTGTCCAGTTGGTATTTTATCTCCTGATTAT
TTAGGAATTAATGGTATGGCTAGGATTTTTTTAATGATGAATAGACAGAT
TCTTAAGTATTCTCGTCGTTTTTTGTGTTTAAATTTACATAATTGTGAGT
ATTTTTTGTTGATTTCTATTTTTATTGGTTCTTTTTTTTTATGTTTTCAA
TGTTATGAGTATGGGAATAATTGTTTTGTTATAAGTGATAGTGTTTATGG
TAATGTTTTTTATATTGGGACTGGTCTTCATGGTACTCATGTTTTTATTG
GTGTTTTGTTTCTTATTTTTAATTTTTTTCGTATAAAGATTTTTAATTTT
AATTGATATCATACTCAATCGTGTGACATGGCTATTGATTATTGACGTTT
TTTAGAGTGGATATGGGGGTTAATGTTTAGTTTGTTATATGTGTGGGGGT
CTTAGGAG------------------TACTGTCTAAGGTGAATATCTTGT
GGTTTTGTTTTTTTATTC-TTTTTTTGTATTGTTATTATGTTTATTATTT
TTTTGTTTGATTATT-------TTTATTTTTGTTACTTTTTAAATTCTTT
GTTAA-----------CACATAAATAA------GTGTGTATGTAC-----
-------ATTA--AAATATATTTATGTACATACACA---------CACAT
GTATGTACAATAAGAAGTACATAC---ATGTAAACAAT-----TACATAA
AATGTTAA------------------------------------------
-----------------------TAATTAATAAATAATTATTATAATCAA
TTCA-----ATCTAAGA---------------------------------
------------TTAAATTATTAAGATCAACCAAAT--------------
------------------------------------TAGTGCATATATTA
TAA-TTTTA-ATATACTT--GACTTGCATTCATGAGATTATTATGTACAT
TGG--ATTTGGCTTTTTAGTATAATAAGTATAACTATTTTAAGCGTAGTT
GGTTTT--AAGCTATTTG-AATTTTTAGTATAAGTT-----GTATAACTA
ACTGTTGATTAGTGGGTTTATG-AATTCTT------------AATATGGT
AGGATAAAT--------AAGTCTATAAGATT------CATATTCTTGGGG
TTAAGCTGTAT-------------TTTTTTGTTTTTTAAAGGATT-----
ATTTTAAA-----TTTAGAATTTTTGATTCTTAATCAAAAGGTTTA--TT
CTTTAG---GT-TCTATTTTTTTTAACTTTTTTATTTCTTGTGTTAAAGT
ATGATCGTTTGATTTTTATATTGATTGGTATTGAATTTTTTTTCTTTTCC
CTTATTTCTTATTATGTTTTTTTTTTTGAGTCTATAATGTTTTTTTATTT
TGTTTGTTTTGGTCTAATTTCTGGTGTTGTTGGTTTGGTTGTGTTTTTTT
TTAGTATCAAAAGTTTTGGTTTTGATAAGGTTTTGTTTTATATGTTAAAA
TT-TTAAGTTTGATTTTGGTTTTAGTTGTATTAAGAT-AGTATTACTTAT
GTTTAGTTTATTTA-ATGTGT-AATTTTTTGTTCACTGGTAGTTTTTTGA
TTGTTTTATTAATGTTCCAGAATAATCGGCTATGCGTTTTAATTTTTAAC
TCTAATTATTGTAGTATTTTTTC---TTTTGTTTCTATTTTTTATTTTAA
-TTTTTTGTAAAATGTTTTAGTTTATTT-TTGTTTTGAGGAAATACTTAA
AATTTGTTTTATTGAACTGGATTAGTACCCAGGTAATCAAAATTAATTAA
TTCGGGAGTAAAGTTTTGTTTAAACCGAAAAAATATTGACTGACTTTAGA
TTTCTTTTTGGAACATGTGTAT----GGAGAGCCCTCCTTTTAAGTAAAT
TTTTTTTTGCTCATGTATGATTGTTTAGTTTTTATGTTATTTTGTAATGC
TTTT--------TTTTTTAATTTAAAACAGATAAATACTTGGCTAATGGG
TTTAT------GATCATGTGTTACTATTAATAATTTTTT---TT--GGAT
AGTTTTTTATTTTTTATTTGAAATTGGAAAAAAAAGTAATTA-TTTTTTT
ATGTATTAGTGAATTT-AATAAATAAAGTGGTACAAACCATCCGTCAATG
GCCTAAAGGGGCGTAAGTTGTAGTATGGTAGAGGTAAGGAAACTTGTTTC
TATTTTTT-------AAGGTTTTAGTTTATTT------AGAATAAAGAAT
TGTAAATTCTTAGGATTTTC-ATCTTGTTTTTTTTTTATTATGTTGGTTT
TGTTGTTATGATTATTTTTATTTTGCAGGCGATTGCATTTTTGACTTTAT
TAGAACGTCACTATCTTGGTGGATCTCAATGTCGTATTGGTCCTAATAAG
GTAGGTTATTCTGGAGTTTTACAATGTTTATTTGATGGTTTTAAGTTAAT
GAAGAAGGAACATATTTTTTTATTTAGTTCTTCTCATTTTTCTTTTTTAT
TTATGCCTGTGAGTTGTTTTATGTTAATGATTTTTTTTTGGTTTACTTTA
CCTTATTTTTTTAGTTTTTTTTCTTTTGAGTATTCAGGTATTTTTTTATT
TTGCTTGATGGGTGTTTCTGTTTATTTCATTATATTGTCTGGTGTTTTTA
GTGGGAGTAAATATGCTTTTGTTGGTGGTCTTCGGTCTTGTGCTCAGAGC
TATTCTTATGAAATTGCTTTTTCTGTCTATTTGTTGGTTTTTTTGTTGTT
TAATAAAAGTATCAGGTTGTGTTCTAGTTTTTGTTTGTTTTTTTTTTTGT
TTTTATTACCTTTTTTTTGTTTGGTTTTAATTGATTTACATCGGGCTCCT
TTTGATTTTTCTGAATGTGAAAGGGAGTTGGTTAGAGGTTTTAATGTTGA
TTATTCTAGTACTGGTTTTGCTTTTTTATTTTTGGGGGAGTATGGTAATT
TATTATATTTTAGTTTTTTAGTTTCTAGTTTATTTTTTGATAGGAGTTTT
TTTTTTTTTTATTTTTTGGTTTGTTTAGTTATTTTTTCTCGTAGAGCTTA
TCCTCGTTTTCGTTTTGATATGTTAATAACTTTGTGTTGGTTAATTTTTT
TACCTATTGGTTTTTATTTTTTTGGTTTTCTTTTTGTTGTTTTTATGGTT
TACCTTTTTAGTTTAATTTTT----GAATAATATTTTGAAAAGATATAGG
-TTTGTT-AGGTGAT-TTTAATTTTGTTTGTTTTATGGTTTTTGTTATTT
TTGTATTTGCTTTATATGGAGTTATGTAAGTTTGTGGAAATGGAGGTTTT
TGTGGCTTTTGTTAAGTT-TTTAGTTTTTAATTTTGATCATCGTGGTTTT
CAGTCTTGTTTATTTTTTAAGTTTGTTGTTTTTTTTCTTTCTATTTTTTG
AGGATGTGGTTTAGTTTTTCCATTGTTTAGTCCGTGGTCTTGTATTGGTT
ATTTGTTTTTTGTTACTAATCTTTCTTGGCTCGGTGTTCGAACTTTTTCT
TTAGCTACTGAGAGTTTTATGGTTTTTTTTGAGGGTGATCATTCTTGAAA
TTGGGTTTCTAGTCTTGTTATATTTTTTTCTCATTGGTTGAGTTTTTTGA
TGAGTAGGGTTGCTTTGACTTTACGTATTAGTATTATTTTTTTGATTGGA
CATTTTTTAATGTTTAGTGTGTTAAATTTAAGGGTTTTTGGTTCTTTTTT
TTTTTTGTTGTTTGTAATTCCTGTTGAATTATTTTTTGCTTTTTTGCAAA
GTTATATTTTTGTAACTTTGGTTTGTATGTTTTTATTGAATATGGTTTAA
ATTTTT---AGATGTTATAATAGTTTAAGTTT---AGAATTTTGTTTTGA
TGGGACATTGGTTTTTTATAATATTT-----------------GGCTTTT
TAGTATTATTATT-GGTATTTTTGTTTTCCAAACAGAAGGTTTATA--AG
CTAATTATTTATTTACAAAATTATTTTTTTCCTTTGCCTAGGAGAATTTA
TGTTTTTTGTTGTTATTATATTCATGATTATTATTCTCATGTTATTTTTT
TTGGTTTTCTTGTGATGATTTTTGTAGTGATTAGTTGGTTTTTTTATGGC
AGTTCTTTTAAGTTTAGTGTTAAGCGTAGTGATAGTCGGATAGTGGAATT
GTTTTTACAGATTATAGTTATTAATTTTTTGGTTTTGATGGCTGGTCCTG
GTTTTTGGTTGATTCAATATCAAGGTCGAATATTTCGTGATTCTGAATTA
ACCTTAAAAGCTGTTGGTCATCAGTGGTATTGGAGTTATGAGTATGGTGA
TAGAGGTAATTTGTGTTTTGATTCTTTCATAAAGCCTTTAGATGATTTAA
ATTTTGGAGATCAGCGGTTGTTTGATGTAGACAACCGTTGTGTGTTACCG
ATTATGACTAATGTTGGGGTTTATTGTACTTCTATGGATGTTATTCATTC
TTTTGCTATTCCTAGATGTTTTATTAAGATAGATGCTCTTAATGGTTTGT
TAACTAAAATTTCTTGTAATTTTTCTTGTTTGGG---ATTGTTTTATGGT
CAATGTTCTGAAATTTGTGGCTCTGGGCATAGTTTTATGCCTATTGTTTT
AGAGGTTACTTCTCTTGAGTGTTGGAAGGGTTGATCTTTGGGTTTTTTA-
TTAAGTTAGA-ATTTTTAGTTTATT-------AAAAATATTTAGTTGTGG
TCTAAAAGATTTT--AAAAATTTTAATTTTTTGT-TTTTTTATGATTT-G
GTATTGCATACTAGTAAAATAATATGTCATAGTTT--ATGAAATATAGAA
ATAAGTTGTTTAAGATTTGGATTTTTTTTATTTTTACAAAACTTAA-AAT
ATCCA--GTTTGGTTATTGATAAAACGTA--TTTTTATTTCTGTTTATTA
TTTTA---TATTGTTTAAGTTGTATTTATA---TTTTTTCATTGTTTTTT
GGTTTTTTTATCATTGTTGT-----TTTTTTATTATTTAGATTT--TTTG
TGGTTGAATTATG-------------------TTTTTTTTTTAGATTAAT
TTTTTAATCATTTTATAATTTTTGCTTTAGTAATTTTTCTTT--TTTTAT
TTCTATCTTTATTTTTTAATTTTTGTTTTTGAACTTGATTTGTTGTTAAA
TGTTTATTAAAAACTTAGGTTTTTTTTTAAAATTGTCTTCTGCTCAATGA
TTTTTTT-AAATGGCAGCCTTAGCGTGATGGCATAAAAGTAGCGTAAGTG
ATTTGTTTTTTT-AGTGGTTTCAAGTATGAATGAAGTTTTTAACAATTTT
TTTATTGTCTTTTTTTTTGAATTATTTTTTCTATTAAAAATTATAGGTTT
TGGTATTACAAAGATAAGTCTTCGGAAATTTTTTTTTAGGATT--GTTAT
TTTTTTGC----ATTTTAAATTTTTCTTGGGGATGGATTTTATAAAAT--
-TTTTATACTATTTTTATTTTT--ATAAATTACTCCGGAGTTAACAGGGT
T-GTGGACATATGAATAG--TTTTTATATTAATATGCTGCGCTACATCGA
TGTTGTATATTTT-TTAGTAAGGGGGAGAGAATTTTTTT-AGTTTGAGAC
TGTTCTTCTTGTATAAAAATTGAACTTGATATTAGTTTAGTTCGTCGTGA
GACAGAGCGGTTTATCTTGTATATTT-TTGTTTTTTATTGGTTCTAGTAC
GAAAGGAAGGTAACGGAGGTTAATATTTATGACTTTTGTGGATTTATGGA
ATT-TTTTCTTTTTTTAAATTTTATTGTTATTTTTTTTTTTTCTTTTTTA
GTTCCTTTTTTTATATTTTTTTTTTCTTTAATGATTTCTTATCGGGATTT
TTTTGATGACAAATTAGGTAGTTATGAATGTGGTTTTGTTGTTCCTAGTT
TAATGT---TGGGTTTTAATGTTGTTTTTTTTTCTATTATTTTGATGTTT
ATTGTTTTTGAATTGGAAGTTGTTATTTTTATTATATTGATTGGTAGAGG
TTTTTATA----------GTGTTCTTTCTTTTTTTTTTTTTT--------
----------------------------------GTTTATATTGTTTTTA
GCTTTTATTTGGAGTGGTATTTTGGTAAG-TTAACTTGATTTTTTTAGA-
--ACTTTAGTATAAATTTTAATATTTTTGATTGCAGATCTAAAGAT-TTT
GTGTTCTTAAGTTAATTTTTT----AGTTTTGAAAACTAATTTTGGAGTT
-----TT----CCTTAGCT------------TTACTGAAT-TAGTTTAAG
TATTTG----AAAAATTAAATG---------------------------T
TTGGGTCATTTAGATTATTA---------------TTTCAGTTT------
----AAAGATTTAGTATAAA-------TGTAGTATAATTCATTGTCTGTG
ATTGGGTTTT-TATCTTTT--GGTCTTTTAGTTTATTTTTT-GAATTTTT
CACTTACAATGAAAGGGTTG-TTAGACTTTTTGTTTTTTTTGTTTGGTAT
GTTCTTATTTTTTATTTTATTTTGATTTTTTTTGTTTTTACTTTACCTTA
TGGTAAGTGGATTTATAATTACGGTTTTAGTGATTTTTTTAGTTTTACTT
TAATTTTTAATTTTGAGATTTGTTTATTTTTGTTTGTCTTAATATTGGTG
TCTTTAATGGTTTTCATGTATGGTTCATTTTATATAGTTGGTGTATCTCG
GTTGTTTTATTTTTTTTTTTTTCTTTTTTTATTTGTTTTGAGAATGGGTG
GTTTAATTGTTTTTAGTGGTAGGATTATTATGACTTTGATTTTCTGGGAT
TTTTTGGGTGTTAGAAGTTTTTTTTTGGTTTTGTTTTATGGTAATATAAG
TTCTTTTAGAGGTTCTATGAGTACTATTTTTACTAATCGTATTGGTGATT
TTTGTATTTTTTTGTTTTTTAATGGGTTTGTATTTTTTTCTTGTGGTTCA
TTATCTTATCAATTTTTTGGGTCTTTAGTGGTTATTATACTTCTTTTGTC
TTCTTTTATTAAGGGTGGCCAGTATCCTTTTGGAAGTTGGTTACCAAAGG
CTATAGCAGCCCCTACTCCTGTTAGTTGTTTGGTCCATAGGAGGACTTTG
GTTACTGCTGGTGTGATGTTAATGGATTGTTATGTTTTTATTACTTTGGA
TTGTAATATTTTGTGTTTTGTTTTCTATACTGGTTTTTTTACTATGGTTG
TTTCTGGTTTTTGTTCTTTAGTTGAGGAAGATGCTAAGAAAATTGTGGCT
CTTAGAACTATATCGCAAATTGGTTTTTGTTTTTTGGCTATTGGCAGTGG
TTTTCATTATTTGTCTTATATTCATATAATTAGCCATTCTTTTTTTAAAA
GTTTGTTATTTATACAGGTTGGCTATTTGATTTTTGTCAATTTTGGTCAG
CAGGATTATCGTAGTTATTCTTTTATGGGGCTGTCAGCTCCTTTATTGGT
TCAGTTGCAGATTTTTTTTTCTGTGGTTTGTTTGTGTGGGTTATTATTTA
CTAGAGGTTGTTGTAGAAAGGAATATTTTATATCTCGGTTTTATTATGGT
TCTTTTAATTTTTTTTTGGTTTTTTTTTATTTTTTAGGTGTTTTTTTTAC
TTTTTGTTATTGTTATCGTATGTTATATTTGTTTCGGGTAGGTGGAGGTG
TTTTGGATTATGTTGGATTTTCTAGTAAATTATTTTATCGTTCTTGTTTT
TTTTTAGTTTTTTTTTCTATTGTTTTTACTTTTTGGTGAATTGTTAGTTT
GTTGTCTTTACCGACAGTTTTTAATCGTTTTGAATATTTTGTGGTTCCTT
TTTATGTTTTTTTTATTTATTGTTTTTTTAATTATTTTTTTCGTTATAAT
TTTGTTGAATTTAAGAATAAGTTCTTTATGGATTATTATGCTTTAACTAT
TTATAAGGTAATTCCTAGTTTTTTTTATTTTGATAGTTTGATTAATGGGT
TAAATTATTTTTTTTTTGGTGGTTTTCATTTATTTTCTTATTTTTTTTTT
T-CTTTATTTCGGGGGTTTTATCATATTGGTGTTTTAATTATTTTTTTTT
TTGTTTTGTTATTTTTGATTTTTTAAAGGTTTG-----------------
-------------------------------
>C_quiscali_HM773029
-GTAATATTAGTATAAA-TTTTTATTATTTTTAATTTTCGATTAA--AAG
ATTA-ATATTATTAATAGATTTAA-TTTTAGTCTTCTAAACTAAATTTGA
GTGGAATCCTCGTCTATTTTTATT-TTTTTTGTTTTTATTTTGTTAGTTT
TGATAAGTTTTATTAATTTTTGTTTAATAGATTATATTGTTTGATGAAGA
ATTTTTGTTATTTGTACTTTTGTTTTTGTTTTTTTTGTTGGT--------
-TTAGATAATATCTCCTATTTAATTAATTACTATGTTGTTCAGGAAATTT
GTGGTTATTATTTTTTAATTTTTGATAAATGAAAATTACAATTTTTGATT
CTTTTGATAAAGTCTGGCTCTGCTCCTTTTCATTTTTGATTATTTAGAGT
TGTATCTGGTTTGAAGAAATGGTTTATTTTATGATTCTTA-GTTTTACAA
AAATTACCTTATTTTCCTGTTTTGATTAATTTTTGTAATGATTTTTTTTT
TTGATTTTTGGTTTTTGGTATATTTTTTTGTTATTTTCATTTTTTTTTTT
TACGTAATTGTATTGATATGATTGTTATTAGTTCTACTGAATCTTTCATA
TGGTTGTTGATTTTTAGTATTTTTTTTTCTAATGAAGTTTTGTTTTTTTT
TGTTTTTTATTATTTGATTATGTTTTTAATTATTCCTTATGTGTTTAATA
TGAGTATAAATTTTTTAAGTTTAGAGATAATTTTTATTTTTTTTAATGTT
CCTATAAGTATTACTTTTTTTTTGAAGATTTTTTTATTATTTGGTTCTTT
TGATTATGTAGGATTTTATTATTATTATTTGCTTTTGTTGTTACCTTTGA
TATCTTTAGGTATTGGTTATTTTTTTTTTATTTATTCTATAATTAACTAT
AATTATGGTCTAAAGTATTATGATTATTTAATTTTTTTTTTTGTTTGTAT
TAATTTTTTTTCTATTTTTTA----------GCTGAATTAGTTTAATTTT
T----AAAATTTCTAATTTGTAATTAGAAGATTTT---TCAGT-TTGT--
-ATTTGTTTTTATTTGTTGTTATAATTTGTTTATTTGATTATTTTTTTTT
TTTTTTTTTTTTTTG--GTTTTTTGTTTTATTTGGTTTTTTGGATTGTTC
TTGGTTTGGTGGTTTTGTTTTTTTTGATTCTTTGAATTTTGTTTTTTTAT
CTTTTATGAGTGTTTTTGTTTTGGGATTTATTGGTTTGTCAGAAAGATCT
GGTAGATTGGTTTTTTATAGTTGTTTGATTGTTATGTTTAGTGTTTTTTT
TTTTTATTCTGGTAGTTTTTTGTTGTTTTATATTTTTTATGAGTTAACTA
TATTACCGGTTTTGTTTTGTTTATTGGGTTTTGGTCGTCAGGTTGAAAAA
ATTAGTGCTTGTTATTATTT-AATTTTTTATACCTTGTTTTTTGGGATAC
CTTATTTGTTTTTTTATAGTCGTGTTTTTTTTTTTTTGAATTTTGTTTAT
TATGATTTTTTTATATCTTATGAATATATTTTTTTTTTGAGTTTATGTTT
TTTGGTTAAGTTTCCTGTATATTTTTTACATGTTTGATTACCAAAAGTTC
ATGTTGAAGCTCCTACTAAAACTAGTATGATTTTGGCTGGTATCATGTTA
AAGTTAGGTGGAGTTGGAATATATCGTATTTGTAAGTCTTTAAATTTTTC
TGGTCTTGAGTTTTTTTATTTCTTTTCTTTAATAAGAATAATTTTTTGTT
CTTTTATTTGTATAACTCAGAGAGATGTTAAGTCTTTAGCTGCTTATTCT
TCTATTTGTCACATAGGTTTTGTTTTATTGTCTGAAATTAGTATGGTTTA
TTATGGTAAAAGTATATCTTTGGTTATAATGTTGGGTCATGGTTATACAT
CTGTATTGATATTTTATTTTATTGGTGAGTTTTATCATATTTCAAATAGT
CGTTTGTTGTATTATTTGCGTGGTTATTTTAGTATAAGTATTTTGTTTAG
TTTATTTTTTTGTTTGGTTATAGTTTCTAATTTTGGATTTCCTTTTTCTA
TTTCATTTTTTTCTGAGTATTTAATATTGAATTGATGTAGTTCTATTTAT
TATGTTATATTTTTTTTTGTTTTTATTTATTATTTGGTTTCTTTTTATTA
TTCTATTTATGTTATAGTTTGTTTTTTTATCGGATTAAAGGTAAATT---
ATGTGTTTGAGGTTCGTTCTATTTTTTGTTTATCTTTGATTTTTATGATT
TATAATTTTTTTTGGTTTGTTTTTATTATTTAATATAAATTTGTTTTGTG
GTTTGACTT------AT-AATGTTTTTGGACAAAGTATTTATAATACTGT
TAATCATAAGGTAATTGGTACTTATTATATTATTTTGGGTTATTGAGCTG
GTTTGGGTGGTTCTGTTTTATCAATAATTATGCGTTTAGAGTTATCTAGT
CCTGAAGGTTATCTTTTTTTCAATAGGGGTCAAGTTTATAATTCTGTTTT
GACTATACATGGTATTTTGATAATTTTTTTTATGGTTATACCTATTTTGA
TTGGTGGTTTTGGAAATTGAATGTTGCCATTAATATTGGGATCTCCTGAA
ATGGCTTTTCCTCGTGTTAATGCTATATCTTTTTGATTTACTTTTGTAGC
TTTAGTTATGGTTTATCATTCTTTTTTTATTGGTGGTGGCCCTGGTAGAA
GTTGAACTTTTTATCCACCATTAAGTGTTGAAGGTCAGCCTGAAGTTTCT
TTGGATGTTATAATTTTAGGTTTACATACTGTTGGTATTGGTTCTTTGTT
AGGTTCTATTAATTTTATGGTTACTGTTCAAAATATGCGTTCTAGTTCTA
TTACTTTAGATCAGATTAGGATGTTTGTTTGAACTTCTTATTTAACTTCT
TTTTTATTGTTACTGTCTGTTCCTGTATTGGCTGGTTCTTTGTTATTTTT
ATTACTTGATCGTAATTTTAATACTTCTTTCTATGATACTAGAAAGGGAG
GTAATCCTTTACTTTATCAACATTTATTTTGATTTTTTGGTCATCCTGAA
GTTTATGTTATTATTTTACCTGTCTTTGGTATTATTAGGGAATCTGTTCT
ATTTTTAACTGATAAGGATCGGTTGTTTGGTCAAACTAGGATGACTTTTG
CTTCTATTTGAATTGCTGTTTTAGGTACTTCTGTTTGAGGTCATCATATG
TATACTGCTGGTATAGATATTGATACTCGTACGTATTTTAGAGCTGCATC
TATGATTATTGCTATTCCTAGATCTGTTAAGGTTTTTAATTGGTTGGGTA
CTTTTTTTGGATCTAATCAAAAAATTCAACCTTTGTTGTGTTGAACTTAT
AGTTTTATTTTTCTTTTTACTATAGGTGGTTTGACTGGAATTGTTTTAAG
TGCGGCTAGTCTGGATGTGGTTTTGCATGATACTTATTATGTTGTAGCTC
ATTTTCATTATACTTTGAGGTTAGGTGCTGTTTATGGAATTTTCTGTGGT
TTTTGTTTATGATTACCTTATGTTTTAGGTATTTCTTTTGATAGGGTTTT
AATGATGGCAGTTTTTTTTTGTTTTTTTATTGGTACTAATTTGACTTTTT
TTCCTATGCATTTTGCTGGAATACAGGGGATGCCTCGTAAGATTTTGGAT
TATCCTGATAGTTATTCTATGTTTCAAATTTTTTCTTCTTTGGGTTCTGT
AATTACTTTTGTTGGTTTTATATTATTTAATTATTTGTTAATTGATTCTA
TCTTTTTTTCTCGTTATTTGGGTGTTTCTTTTTTTAATAGTCATAGTTCT
GCTTATATTTTAAATGTTCCTCCTATACCAGATTCTTTTGTTGAAGAGAT
TTTAAGGAGAGGTTTGTATTTAGGACATGTAAGTAAGGAAG---------
GAGGTTATCGTCGTGTTGGTTATGGTTATTATAGTAAGTAAA--------
GTAGATTTAGGTTAAA--TTTAAACTTTTAGTTTTCAAAACTAAAGAT-T
AATTCTATTTTTT------TTTTTTTGATTATTAGAATTTT---TTTGTT
TTTTTTTTTGTAATCTTTGTTTTTTTATATTGTTGTTTTTTTTTCTTTTT
TTTTATTTTGTTTAAGTTTTTTAGAATG-AGATCCATTGAAAAGTTGTAT
TATTATGTGTATGGGTATTATTTCTATAAGTTTTTATGTTTCTTTGGGTG
TTCATGTATGGTATAGGTATTTTATTGTATTGTTATTTTTAAGTGGTATT
TTTTCTTTATTAACTTATTTTTGTAGTTTATCTTTTTGTGTTTCTAATTA
TAATTATCGTTATTTT-TTTTTCTTTTTGTTTTTTGTTGTTTTT--TTTC
TTTTTTTTTTT------AATTATGAT---TTTGTTTCTTTTTTTTTAGAT
TTTAATTTTTTGAATATTTATTATGTTTTTAATTTTT-ATTATATTTTTT
GGATTGTTTTTATTTTATTTTTATTACTTAGATTAATTAGTTTTAGTTTT
GGTAATGGATGTTATATGCGTGGTTTTTAG---------------AATAT
TAAATAGATGTC--CTATATCTGATTACGGTTCAGTGAGAAATA-TATTT
TTTT-----------------GGAATTAGTTTAA-TTAAAATTTCTTTTT
TTGGATAAGAAGATTTTTTTCCAAAATTTT--------TATTTTGAATTC
TTTATTTTTTTTACCTGCTAGTTTTACTTTAACTTATATGTGAAATTTTG
GTAGTATATTAGGTATTATATTGATATCTCAGATTTTTACTGGTTTTTTT
TTAACTTTTTATTATACTTCTGGTGATGCTTTTGGTAGTGTTCAATATAT
TATATATGAGGTTAATTTGGGTTGATTGGTTCGTGTTTTGCATTCTAATG
GTGCTTCTATGTTTTTTTTGTTTATTTATTTACATATTTTTAAGGGTTTG
ATTTATGGAAGTTATCGGTTATCAGGTGTTTGGTTGAGTGGTATTTGTAT
TTATTTTTTTTTAATGAGTATTGCTTTTACTGGTTATGTTTTGATTTGGG
GTCAAATAAGTTATTGAGCTGCTGTAGTTATTACTAGTTTAATTACATCA
GTTCCATATTTTGGTAAGTATTTGGTATGGTGAATTTGAGGTAGTTTCAG
TGTTTGTGAAAATACTTTGAAATTTTTTTATTCTATTCATTTTATTTTGC
CTTGATTGTTGATTGTGTTTATTGTTTTTCATTTGTTTTTTTTACATTAT
ACTGGATCTAGTTCTAGACTATATTGTCATGGAGATTATGATAAGATTCA
TTTTTTTCCTAGGTTTTGATTTAAGGATGGTTTTGATATTGTATTTTATT
TTTTTTTAATTTTATTTAGTTTATATTTTTCTTTTAGTTTAATTGATCCT
ATAATTTTTGTAGAATCTGATAGTATAGCTAGTCCTGCACATGTGGTTCC
CGAATGGTATTTTTTATTTGCTTTTACTATTTTACGTTCTGTACCTAATA
AGTTGTTTGGTGTTTTTTTAATACTTAGTTCTGTTTTTGTTTTGATTTTT
TTGATTTGACCTAAAAATTATTTTTCTTTGTTGGATAATTTTTTGTATTT
TTTTATTATGATTTTTGTTTGGTCTTTTTTTTGACTTACTTGGGCAGGTC
ATTATCCTACGGATTATCCTTTTGATTATTTCAATTTTTTTTTTACTTTG
ATTTATTTTTTTTGTATTTTTTTAATTAGTTTTATTAA-TTATTTTAATT
TTAAGTTGTTTAGGTG----TGTTTTTAGTATAATAAGTATAACAAATTT
AGGTTTTGTTGGTTTTAAAA-TGTAATTTTTTTAAAGTTTCGTAAGTTTC
ATAAGATAGAATATAGTTATTATCCTATAATATTTTGTATGGGTATTTTA
GGTTTTGATTTTGGTTTAGTTCTTTTTATGAATATAGGTTTGTTTTATCC
TATTTTTATTTGTGTAATTTATTTATTTTATGTTTCTTTTCTTTGATTTA
AAGATGTTTTTTTAGAAGATATTAGAGGTCAATATTCTTTTTTTGATTAT
CGAATGTATAGTCAGGGTTTTCGTTTGTTTTTATTTAGGGAATTATCATT
GTTTTTTACTATTTTTTGAACTTTTTTGGATTCTTCATTGTGTTCTTTAA
TATGGTTAGGAGGTGTATGATCTCCTTTAGGTGTATTGTCTCCTAGATAT
TTTGGTATTAATGGAATAGCTAGATTATTTTTAATGATAAATAGTCAGAT
TTTGAAGTATTCTCGTCGTTATTTATGTTTGAATTTGGTTAATTGTGAGT
TTTTATTATTGATTTGTATTTTTATTGGTTCTTTTTTTTTATGTTTTCAA
TGTTTTGAATACAGTAATAATTGTTTTGTTATGAATGATGGTATTTATGG
TAATGTTTTTTATATTGGTACTGGATTGCATGGTACACATGTTCTTATTG
GAGTTTTTTTTCTTTTTTTAAATTTTTTTCGTATTAAAATGTGTAATTTT
AATTGATATCATATTCAAGCTTATGATATATCTATTGATTATTGACGTTT
TTTAGAGTGAATATGGGGATTTATATTTTGTTTGTTGTATGTTTGAGGTT
CTTAATTTGTTAGATTGTATTTTTTTTTATTTATAAGACATATGTCTTGT
AATGTTAATTTTTGTTGC-TTTTTTTGTATCTTTATTTTTTTGTTTATTT
TAATTTTTTTATTTTAATATGGTAGGATATTAAAAGTCTGTAAGATTCAT
GCTCTTGAGGTTGATCTGTATTTTTTA----TTGTTGATAAATAAGT---
------TTTAAGAAAAAAAGATCTTTTATACA-------------TACAC
TTTAGTG-TATGTATATAGTTATACATATGTATGTCAC------GTACAA
TATATAAATATAT-----------------TGTACGTGTAAACATACATA
TGTAGAACATATGTATGTATATATATTAAATATATTTATATAATATAATT
AATAATAATAATAATTAGTAA-----------------------------
------------TTAATATAATAGTAATAATAATAAGTAA----------
--------------------TAATAATAATATAATAACATGAATGGAGGG
TAA-TAAGTAGGAATGTT--AATAAATAATAAAAATGTAAATGTTGATAA
ATTG----AGGCTTATTAGTATAATAAGTATATTCGTTTTAAGCGCGGCT
GGTTTTTTAAGCTG-----AAGGATTATTTTAATTTTA---GAATTTTTG
ATTCTTAATCAAAAGGTTTATT-CTTTATTTTTTGTGTATGTATTATAAT
TTAATATAT-ATGATTTGCGTTCGTGAGATTTTTATACACATTTTTATGA
ATTTTTAGTATAATTTTTGTATAACTGATTGTTGATTAGTGGGTTCATAA
ATTCTGAAAGATTTTTGGATTTTTTTTGTTATAAAAGAAAAAAGTTT-CT
TTTTTGGTTTT-TTTATTTTTTTTGTCTTTTTTATTTTTTGTTTTTAAGT
ATGATCGTTTTATTTTTGTTTTATTAAGTATAGAATTTTTATTTTATTCT
TTACTTGTTTATTATGTTTTTTTTTTTGAATCTATTTTATTTTTTTATTT
TATTTTTTTTGGTGTTGTTTCTGGGGTTGTTGGTTTAGTGTTATTTTTTT
TTAGAATTAAGTATTTTGGTTTGGATAAGGTTATGTTTTATTTTTTAGAA
TAATTAAGTTTGATTTTGGTTTTTGTTGTATTAAGAT-AGTATTACCTAT
TTTTGGTTTATTTA-GTATGA-TAATTTTTGTTCATCGGTAGTTTATTGA
TTGTTTAATTAGTGTTCCAGAATAATCGGCTATGCATTTTAATTTTTAAC
TCTAATTTTTGTAATGTCTTTTT----TTTTTTTGTATTTTTTATTTTTT
GTTTTTTGTAAAATATTTCAATTTTTTTTGATTTAT-AAAAGATGTTAAA
AATTTGGTTT-TTGAACTGGATTAGTACCCAGGTAATCAAAATTTATTAA
TTCGGGAGTAAAGTTGTATTTAAACCGTAAAAATATTGGCTGACTTTAAA
TTTTTCTTTGGAATATGTGATT----GGAGAGCCCTCCTTTTTGGTAGAT
TTTTTTG-GTACATGTATGATTGTTTAGTTTTTATTTTATTTTGTAATGC
TTT---------TTTTTTAGTAAAAAACAGATATATACTTGGCTTATGAA
TCTATT-----TTTCATGTATTACTATTATTAATTTTTT---TT-GGATA
ATATTTTAATTTTTAT-TTGAAATTGGAAAAGAAAGTAATTT-TTTTTTA
ATGTGATAATGAATTT-AATGATTAAAGTGGTACAAACCATCCGTCAATG
GCCTAGAGGGGCGTAAGTTGTAGTATGGTAGAAGTAAGGAAACTTGTTTC
TAATTTTTTTT----AAAGTATTAGTTTATTTTT----AGAATAAAGAAT
TGTAAATTCTTAGGATTTT--GCTTTGTTTTTTTTTTTTTATTTAGGTTT
GTTTGTTATAATTATTTTTATTTTACAAGCTGTTGCTTTTTTAACTTTAT
TGGAACGACATTTTTTAGGGGGTTCTCAATGTCGTATTGGTCCTAATAAA
GTTGGTTATTCTGGTATTTTTCAGGCTGTATTTGATGGTTTGAAGTTAAT
TAAAAAGGAACAATTGTTTTTGTGTTATAGTTCTTGATTTTCTTTTTTGT
TTATACCAATGTGTGGTTTTATTTTGATAGTTTTTTTTTGGTTTACTTTG
CCTTATTTTTTTGTTTTTTTTTCTTTTGAGTATTCTGGTGTTTTTTTGTT
TTGTTTAATAGGAGTTTCTGTTTATTTTGTGATGTTTTCTGGTATTTTTA
GTGGTGGAGGATATGCTTTTTTAGGGAGATTACGTTCTTGTTGTCAAAGA
TATTCTTATGAAATTGCTTTTTCTATTTATTTTCTTGTTTTTTTGTTGTT
TAATAAAAGATTAAGGTTATTTTCTAGATTTTGTTTGTTTTTTTTTTTAT
TTTTTTTTCCTTTTTTTTGTTTAGTTTTGGTTGATTTATATCGTGCTCCT
TTTGATTTTTCTGAGTGTGAAAGAGAGTTAGTTAGTGGTTTTAATGTTGA
ATATTCTGGTGTTGGTTTTGCTGTTTTGTTTTTAGGTGAATATGGTAATT
TATTGTATTTTAGTTTTTTGATATCAAGTTTATTTTTTAATATAAGTTTT
TTTTTTTTTTATTTTATTGTTTGTTTAATTGTATTTTCTCGTAGGGCTTA
TCCTCGTTTTCGTTTTGATATGTTAATGAGATTGTGTTGGTTATGATTTT
TGCCTGTTGGTTTTTATTTTTTTGGTATGTCTTTTTTAGTTTTTTTGTTT
TGCTTATTTAGTTTAATTTTTA---GAATAATATTTTGAAAAGATATAGG
ATTTTTTTAAGCGAT-TTTATTTTTATTTTTGATTTGGTTTTGTTTATTT
TTTTATATGTTTTATTTAGAATGGTTTAAATTT---------------TT
TAGTTTATTTTTTGGTTA-TCCTGTTTTGAATGTTGGTGTTTATGATTTT
CAATCTACATTTTTTTTTAAATTTATGGTGGTTTTTTTTTCTATTTTTTG
GTTGTGTGGTTTATTTTTTCCGTTATTTAGTCCTTGAGTTTGTTTTTGAT
TTTTGTTTATTTTGGCTAGTTTTTCTTGATTAGGTGTTCGTATTTATACT
ATAGCTTCTGATTGTTTTTTGGTTTTTTTTGATAAAAGTCATTTTTGAAA
TTGGTATCTTAGTTTATTTATATTTATTTCTCATTTATTGGGTTTTTTTA
TAAGAGGAGTAGCTTTAATTTTTCGTATTAGTATTGTTTTTTTAGTTGGA
CATTTTTTAATATTTTCTGTTTTGAATTTAAA------TTTTTCTTTTTT
TTTTTTATTGTTTATTATTCCTATTGAGTTGCTTTTTGCTTTTTTACAAA
GATATATTTTTTTAATTTTGATTCGTATATTTTTATTATGTATGATTTAG
TG----------TGTTATAGTAGTTTATATTTT--AGAATTTCGTTTTGA
TGAGGCGAGGGTTTTTTATAATTAGT----------------GGGCTTAT
TAGTATAATTAA--AGTATTTTTGTTTTCCAAACAAATGGTGTTTA--AG
CTTATTATTTATTTACAAAATTATATTTTTCCTAATCCTAGTAATCCGTA
TGTTTTTTGTTGTCATTATATTCATAATTATTATTCTCATATTATTCTTT
TTGGTTTTTTTATTGTATTGATAGTTTTTATTAGTATTTTTTTTTATGGT
AGTTCTTTTAAATTTAACATGGTTCGTAATGATAGTCGTATAATTGAGTT
ATTTTTACAATTTTTGGTTATTAATTTTTTGGTTGTTATAGCTGGTCCTG
GTTTTTGATTAATTCAGTATCAAGGTCGGATATTTCGTGATTCTGAATTG
ACTTTGAAGGTCATTGGTCATCAATGATACTGAAGTTATGAATATGGTGA
TAGAGGTAAGTTGTGTTTTGATTCTTTTATAAAGTCTTTAGATGATTTGT
TTTTGGGGGAATTTCGTTTACTTGATGTGGACAATCGTTGTGTATTGCCT
GTTAATACTAATATTGGTATTTATTGTACTTCTAGTGATGTTATTCATTC
TTTTTCTGTTCCTAAGTGTTTTATTAAAATAGATGCTTTAAATGGTTTAT
TGACCAAGGTATCTTGTAATTTTTCTTGTTCTGG---TTTGTATTATGGT
CAGTGTTCTGAAATTTGTGGTTCTAATCATAGTTTTATGCCCATTGTTTT
AGAGGTAACTTCATTAGAATGTTGAAAGGGTTGATCTTTGAGTTATTTG-
TTAAATTAAA-TTTTTTAGTTTATGATT---ATAAAATTTTTAGTTGTGG
TCTAAGAGAATAA--AAAAATTTTAGTTTTTTT--AATTTTATTTTTT-G
GTATTGCATATCAGTAAAAGTTATTATCATAATTT--ATGAAAAATAGAA
ATAAAATGTCGAAG--TGTGATTTTTTTTGTTTTTACAAAATAAAT-GAT
ATTGT--CATTTTGCATTGATATTACGTA--TTTTTATTTCTGTTTGTTT
TTTTT---TATTG-TTAAGTTATATTTTAA---GAGAGGGTTTGATTTAT
AATTTGTTTTTTTAAAAAAT------GTTTTATTATTTTGATTT--TTTT
TTCTTTTTTTGTA------------------TTTT-----TTTGATTAAT
GTTTTAATTAATTTTTAATTTTTACTTTAGTAGATTTTG----AATTTTT
TATAATTTT-ATTTTTTGATTTTATTTTTTGAACTAAATTTGTTGTTAAA
TGTTTATTAAAAACTTAGGTTTTTATATAAAGTTGTCTTCTGCTCTATGA
AATTTT--AAATGGCAGCCTTAGCGTGATGGCAAAAAAGTAGCGTAAGTG
ATTTGTTTTTTT-ATTGTTTTCAAGTATGAATGGAGTTTTTAACAATTTT
TTTAAATATTTTTTTTTTGAATTATTTTTTTTATTAAAAATTATAAGTTA
GATTACTACAAAGATAAGTCTTCGGAAATTTTTTTTTATTTTT---TTAA
AGTTGTTTATTAATATAAAT-TTTTCTTGGGGTTGGATTTTAGAAAAT--
-TGTTATTCTATTATTAATTTT--TAAAATTACTCCGGAGTTAACAGGGT
T-GTGGACATATAAATAG-ATTTTTATATTATTATGCTGCGCTACATCGA
TGTTGTATATTTT-TTGTAAAAAGTGAGAGAGTTTTTTT-TTTTTGAGAC
TGTTCTTCTTATATAAAAATTAAACTTGATATTAGTTTAGTTCGTCGTGA
GACAGAGCGGTTTATCTTGTGTATTT-TTTATTTTTGTTGGAGTTAGTAC
GAAAGGAAAATTATAAGGGTTAATATTTATGACTTTTTTATTTGTATAGA
ATTTTTTTCTTTTTTTTAATTTTATTTTTGTTTTTTTATTTTCTTTTTTT
GTTATTTTTTTTATACATTTGGTATCTTTTTTTTTTTCTTATAAAAGATT
TTATGATGATAAATTAAGTTCCTATGAGTGTGGTTTTTTTGTTTTTGGTG
GTTTTAGTTTTAGTTTTAATTTGGTTTTTTTTTCTATTGTTTTGATGTTT
GTTGTTTTTGAATTGGAGGTTGTTATTTTTATTATTTTGATTCAAGGGGA
TGTTTATA----------GTGTTTTTTCTTTTTTTTTT------------
----------------------------TTTTTTTTTTATGTTGTATTTA
GTTTTTATATAGAATTTTTTTTTGGTAAG-TTGGTTTGATTTTTTTAGGG
--TTTTTAGTATAAATT--ATTACTTTTGATTGCAGATCTTAGAAT-TTT
TAGACCTTGAGTTATTTTTATT--AAGTTTTGAAAACTTTTTTTGGATTT
-----TTTAATCTGTAACTT-----------TTGCTGAAT-TAGTTTAAT
TTA--------AAAATATAATG---------------------------T
TTGGGTCATTTAGATTTATT---------------TTTCAGTT-------
----AAAGATGTAGTATAA-------TTTTTGTATTATTTATTGTCTGTA
AATAGGTTTGTTATCTTTTTTAGTCTTATAGTTTATTTTA--GAATTTTT
TATTTACGATAAAAGGGTTT-TTAGACTTTTTGTTTTTTTTGTTTGGTAT
GTTATTTTTTTTTATTTTTTTTTGTTTTTTTTAGTTTTATTGTTACCTTA
TGGTAAATGAATTTTTAATTTTGGTTATAGGGATTTTTTTAGTATTATTT
TTACGTATAATTTTGAAATTAATTTGTTTATTATTGTTCTTTTATTAGTA
TCTTTTATAGTTTTTTTATATGGTTCTTTTTATATAGTTGGTGTTTCTCG
TTTGTTTTATTTTTTTTTTTTTTTATTTCTTTTTGTTATAAGGATAATTG
GTTTGATTGTTTTTAGTGGTAGAGTTATTATGGTTTTAATTTTTTGAGAT
TTTTTGGGTATTAGTAGTTTTTTTTTGGTTTTGTTTTATGGTAATGTAAT
ATCTCGTACAGGTTCTATGAGAACAGTATTTACAAATCGTATTGGTGATT
TTTGTATTTTTTTGTTTTTTAATGGTGTTATTTTATTTTCTTTTGGTTCT
TTATCTTATCAATTTTTTAGTTTTTTTTTAGTTTTTATGTTAGTTATTTC
TTCTGTTATTAAGGGAGGACAATATCCTTTTGGGGGTTGATTACCAAAAG
CAATAGCTGCTCCTACTCCTGTTAGTTGTTTGGTTCATAGTAGTACTTTG
GTTACTGCTGGGGTTATGTTAATGGATTTTTATATTTATGTTTCTATGAA
TTGTGATGTAATATCTTTTGTATTTTATATTGGTTTTTTTACTATAGTTT
TTTCGGGTTTTTGTTCTTTGGTAGAAAGTGATGCTAAAAAGATTGTAGCT
TTAAGTACTATGTCTCAGATTGGTTTTTGTTTTTTAGCTATTGGAAGAGG
ATTTCATTATTTATCATATATCCACATGATTGGTCATTCTTTTTTTAAAA
GATTGTTGTTTATGCAGATTGGTTATTTAATTTATATTAATTTTGGTTCT
CAAGATTATCGTGGATATTCTTTAATGAATTTTTGTGTTCCAGTAATTGT
TCAATTACAAGTTTTTATTTCTGTTGTTTGTCTATGTGGTTTGTTATTTA
CTAGTGGATGTAGTAGAAAGGAGTATTTTATGTCTCGTTTTTATTATGAT
TCTTATGGTTTTATTTTAGTTTTTTTTTATTTTTTGGGTATTTTTTTTAC
TTTTTGTTATTGTTATCGTATAATATATTTATTTCATGTTGGTTATGTAG
TTTTTGATTATGTTGGATTTTCTAGTAAGTTATTTTATTATTCTTGTTTT
TTGTTGGTTTTTTTTTCTGTTACTTTCGTTTTTTTATGATTTAATAGGAT
TTTATCTTTACCTAAAGTTTTTAATCGTTTTGAATTTTTAGTTGTGTATG
TTTATGTTTTTTTTATTTTCTGTTTTTTAAATTATTTTTTTCGTTATTTT
TTGTTGGAATTTAAAGGAAAGTTTTTTATGGATCATTATTCTAATTATAT
TTATAAATTAATTCCTAATTTTTTTTATTTTGATATTTTTATTATGGGTT
TTAATTATTTTTTGTTTGGTTTATTTCGTTTATTTTCTTATTTTTTTTTT
G-TTTTGTTTCGTGGTTATAGACATTTTGGTGTATTAATTTTTTTCTTTT
TTTTTATATTTTTCTTGTTATTGT--------------------------
-------------------------------
>T_callipaeda_JX069968
-GTAGTCTTAGTATAAG----TTATTATTTTTAATTTTCGATTAA--AAG
ATTTTTGATTATAGATAAGTTTT--TTTTAGTCTTCTAAACTATTTTTTG
GTTTGACCAG---CTTATTTTGTTTTTTTTTGTTCTTTTTATTATTTTGT
TTTTAAGCTTTTTGAGTTTTTGTGTGGTT-ATTATTTTATTTGGTGAAGG
ATTTTTATTATTTGTACTTTTTTTTTTGTTTTTTTAGGGGTAGGTAAT--
----GTTAGCGCTGGTGCTTTGTTTAATTATTTTATGATCCAGGAAGTTA
GGGGTTATTATTTTTTATTATTCGGAAATTGAAAGATGCAGTTTTTTTTT
TTGCTTTTAAAATCTGGTTCAGCTCCTTTTCATTTTTGATTATTTAGAGT
TTTGCGCGATGTAAAAAAATGGTTTTTTTTATGATTTTTA-ACTTTTCAG
AGGTTGCCTTATTTTTTTGTTATTGTTAATTTTTGTAGTGATTTTTTTTT
GTTTGTTTTGTTGTTAGGAATAGTTTTTTGTTATTTGCAAATTTTTTTTC
TTCGTGATGTTTTGGATATGATTGTTATTGCTAGTGTGGAGTCTTTTAAT
TGATTGTTATTTTTGAGAGTTTTTTCTTTTAATGAGATTTTTTTTTTGTT
TTTTTTTTATTATTTTGTTATAGTTTTTTTTATTTTTTATG---GTGTTA
AGAGTGGTAGTTTTTTTAACTATGAGTTGGTTATGGTTTTTTTTAATGTT
CCTTTGAGAGTTACTTTTTTTTTAAAGTTATTATTGCTTTTTAGCTCTGG
TTTTTATGTGGGGTTTTTTTATTTATTTTTATTATTTTTTATGGTTATTA
TGTCTTTGAGTATTAGTAGTTGGTTTTTTTATGTTTCTATGATTAGTTTT
AATTTGGGTTTGAAGGGTTTAGATTATTTTTTTTATATTTTTTTTTGTTT
TATGTTATTTTTGTATTTTTAAAAG---TTGCCGATTTTAGTTTATTTT-
-----AAAATTTTTAATTTGTAATTTAAAAGATAG-TTTTGGC-TTGA--
-TTTTATTTTTTTTTATTTCTTTAACTTTTTTTACT--AATTTTTTTGTT
TTTTTTTTGTTAATAGTTTTTTTTATTTTTTTGGGTATTTTGGATTTTTC
TTGGTCTGGGTGTTTTTTGTTTTTTGATTCTTTGAATTTTCTTTTTTTGG
GTTTTATAAGTGTTTTTATTTTGGGGTTTATTATACTAGTTGAGATAAAT
TCTAGGTTGGTTTTTTATAGTTTGTTGGTTATTATATTTAGTATGTATTT
TTTTTTTAGGGGAAGAGTTATTTTGTTTTATATTTTTTATGAGTTAACTA
TAATTCCGATTTTGTTTTGTTTATTGGGGTTTGGGAGTCAGGTGGAAAAG
ATTAGGGCTTGTTATTATTT-AGTTTTTTATACTTTGTTTTTTGGTTTTC
CGTTTTTGTTTTTTTTTAGTCATGTTTTTTCTTTTTTTAATTTTGTTTAT
TTTGATTTTTATATGTCTTTTGAATTTGTATTTATTTTAACTTTGTGTTT
TTTGGTTAAGTTTCCTTTGTATTTTTTTCATGTGTGATTACCTAAAGCTC
ATGTTGAGGCTCCTACTAGAGCTAGAATAGTTTTGGCTGGTGTTATGTTA
AAATTAGGAGGGGCGGGGGTTTATCGTTTGAGTAAGTCTTTAGGGTTTTT
TGGTATGGAATTTTTTTTATTTTTATCTTTTTTAAGTATGGTAATTTGTT
CTTTTATTTGTATAAGGCAGAGTGATAGTAAGTGTTTAGCAGCCTATTCT
TCTATTTGTCATATAGGTTTTGTTTTTTTTTCTGAAATTTTGATGGTTTA
TTGGGGTAAAAGTATGGCTCTTATTGTTATGTTAGCCCATGGGTATACTT
CTGTTATAATATTTTATTTTATTGGGGAATTATATCATTTGTGTGGTAGT
CGTTTAATTTATTATTTGCGGGGGTATTTTAATTTGAGTTTATTGGGATG
TTTTTTTTTTTGTAGGGTTATAATATCTAATTTTAGTTTTCCTAGTAGTT
TGTCTTTTTTTTCTGAATATGTTATAATTAATTTTGGTGTTTTAGTTTTT
TTGTTGGGCTTTGTTTTTTTATTTTTTTATTATATGATTTCTTTTTATTA
TTCTGTTTATTTGATGGTTTGTTTTTTAATAGGTCAAAAGGTTTTTTTGA
ATTTTGTTGAGGGACGGTTTTTTTTTGTTGTTTCTTTAGTTTTAATGAGT
TATAATTTTTTTTGATTTGGTTATATTATTTAGTATGAATATTTTTTGTG
GTATGTTATTTA---TA-AATGTTATAAAAGAGAGTATTTTTAAAACTGT
TAATCATAAGACTATTGGTACTTATTATATTGTTCTAGGTTATTGAGCTG
GTTTAGGTGGGTCTGTTTTGTCTATAATTATGCGTTTGGAGTTAAGTAGT
CCAGGGGGTTATTTATTTTTTGGTAGTGGTCAGGTTTATAATTCTGTTAT
TACTATACATGGTGTTTTAATGATTTTCTTTATGGTTATACCTATTTTGA
TTGGGGGTTTTGGTAATTGGATATTACCTGTTATGCTGGGGGCTCCTGAG
ATGGCGTTTCCTCGTCTTAATGCTTTATCTTTTTGATTAACTTTTGTTGC
TTTGTTGATAGTGTATCAGTCTTTTTTTATTGGTGGAGGAGCTGGAGGTA
GTTGGACTTTTTATCCTCCTTTGAGAGTAGAGGGGCAGCCTGGTATGAGA
ATAGATTGTATAATTTTGGGGTTGCATACTGTGGGTATTGGTTCTTTGCT
TGGAGCTATTAATTTTATGGTTACTACTCAAAACATGCGTTTAACTGCTG
TTACTTTAGATCAGATAAGTATATTTGTTTGAACTTCTTATTTAACATCT
TTTTTATTGATTTTATCTGTACCTGTGTTAGCTGGTTCTTTGTTGTTTTT
GTTATTTGATCGTAATTTTAATTCTTCTTTTTATGATACTAAGAGGGGGG
GTAGACCTTTATTGTTTCAGCATTTGTTTTGATTTTTTGGTCATCCAGAA
GTTTATATTATTATTTTGCCGGCTTTTGGTATTATTAGGGAGGCAGTTTT
GTTTTTGACTGATAAGGAACGTTTATTTGGTCAGGTTAGTATGACTTTTG
CTTCAATTTGAATTGCTATTCTGGGAACTTCTGTTTGAGGTCACCATATA
TATACTGCAGGTTTGGATATTGATACTCGTACTTATTTTAGGGCTGCTAC
AATGATTATTGCTGTCCCCAGAGCGGTAAAGGTTTTTAATTGGTTGTGTA
CTTTTTTTGGTTCCCATCAAAAAATTCAGCCTTTGTTGTGTTGAACTTAC
AGTTTTATTATTTTATTTACTTTAGGTGGTTTAAGTGGTATTGTTTTGAG
AGCAGCTAGATTAGATATTGTGTTACATGATACTTATTATGTTGTGGCTC
ATTTTCATTATACGTTAAGTTTAGGGGCGGTGTTTGGAATTTTTAGTGGT
TTTTGTTTATGATTGCCTTATATGTATGGGGTTTCTTTTGATAGAAATCT
TATAATAGCTGTTTTTGTTTGTTTTTTTTTAGGGGCTAATTTGACTTTTT
TTCCTATACATTTTGCTGGTCTTCAGGGTATACCCCGTAAGATTTTGGAC
TATCCTGATTGTTTTGTTGTTTATCAGATTGTTTCTTCTTTAGGTTCTAT
GGTTACTTTTTTGGGGTTTTTATTATTTAATTTTATTATTTTTGATTTGG
TTTTTAGTTCTCGTTATTTAAGCATTTCTTCTTATAATTATCATAGTCCG
GCGTATACTATTAATGTTCCACCTTTACCTGATAGTTATAGGGAAGAGTG
TTTACATTTGGGTTTATATTGAAAGGTTATTTGAAAGGATACTCCTATGT
TTAGTTATCGTCGTGTTGGTTATGGTTTTCATAGCAAGTAATTTTTTTT-
GTAGATTTAGGTTAA---TTTAAACTTTTAATTTTCAAAATTAAAGATTT
T-TTCTATTA------AAAGTTAAAAGATTTTTTG--------AAGAAAA
AACTTTTGTG--GTTTAACTGTTTAATTTTTATAATTTTTTTATCCTTTT
TTTTTTTTGTTTTAATATTTTTGGAATG-AAATTATTTTAAAAGTTGTTT
AATAATAGTTTTGGGGGTAATTTGTTTAAGGGGTTTTTTGCCTTTGGGGG
TACATTCTTGATATTCTTATTTTATTATTTTAGTTTTTTTGAGGGGTATT
TTATCTATATTAACTTATTTTTGTAAATTAGGGGGATTTAATTGAAGTTT
TAGTTATTATTATTTT---TTTTTGTTTTTTTTTATTTGTTTTAGTTGTT
TTGGTTTTTTT------GATTTAAAT---TTTTTTGAGTTTTTTTTAGGG
GATTATTTTTTTGTTTTTGGTTATGATTTTAATTATT-ATTATATTTTTT
GATTGCTTTTGGTTTTATTTTTTTTTTTGTTTGGTTTAAGTTTTAGGCTA
AAAGGTTCAGGTTGTTTGCGAGTTATTTAAT---------------ATTA
TAAATAGATTTTGACTATATTTGATTACGGATCAAAGAGAATATTAATAT
GTTA------------------GATTTAGTTTAA-TTAAAATATTTAGTT
TTGGTCTATAAGATTTAT--CTAAGTTATATTTG----TTTTTTAAAGTC
TCTTGTTTTTTTACCCGCCAGGTTCTCTTTAAGTTATATATGAAATTTTG
GTAGCATATTAGGAATTATATTAGTTTCTCAAATTTTAACTGGTTTTTTT
TTAACTTTTTATTATTCTGCTATAAGGGCTTTTGAAACTGTGCAGTATAT
TATATTTGAAGTTAAGATAGGTTGGTTAATTCGTGTATTACATTCTAATG
GGGCTTCTTTGTTTTTTTTTTGTATTTATATTCATATTTTTAAGGGGTTA
ATTTTTGCTAGTTATCGGTTAAAATTGGTTTGATTAAGGGGTGTAGTTAT
TTATTTTTTTTTAATAGGTATTGCTTTTACTGGATATGTTTTGGTTTGGG
GGCAGATGAGATATTGAGCCGCTGTGGTTATTACTAGATTGATGACTTCT
ATTCCTTATTTGGGTGGTTATTTGGTTTGGTGGATTTGGGGTAGATTTAG
TGTTTGTGAAAATACTTTAAAATTTTTTTATTCTTTACATTTTATTTTAC
CCTGAATTCTTTTTTTATTTGTTGTTTTTCATTTAATTTTTTTGCATTCT
ACTGGTAGAAGTTCCAGGTTATTTTGTCATGGGGATTATGATAAGATTAC
TTTTTTCCCAAGGTTTTGATTAAAAGATTGTTTGGATTTTTTATTATATT
TTTTTTTGTTTTTAGTCGCTTTTCTTTATTCTTTTAGGTTGAGAGACCCT
ATAATTTTTGTTGAGTCTGATGTTTTGGCTAGGCCAGCTCATGTTGTTCC
TGAGTGATATTTTTTATATGCTTTTACTATTTTACGTTCTGTTCCGGATA
AGTTGTTAGGGGTTATTTTGATGTTTTTAGCGGTATTTGTTCTATTATTA
TTACTTTGACCTAATTTTTACTTTAGTGTTTTTGATAATTTTTTATTTTT
TTTTTCTTCTTGTTTTTTAGTGTCTTTTTTTTGATTGACTTGGGCAGGTT
TATATCCTACTGATTTTCCTTTTAATTATTTTAATTTATGTTTTACTTTA
TTTTATTTTAGTTCTATTTTTTTTATAAGTTTGATTAA-TTATTTGGGTG
TCAAGATTTTTAATTAA---TATTTTTAGTATAATAAGTATAATAAATTT
AGGTTTTATAGGTTTTTTAAATATAGTATTTTTAAAATTTCGAAAATGTC
ATAAAATGGTTTTTAGTTATTATCCCTTTTTGGTATGTATCGGGGTGTTG
GGTTTAGATGTTGGTTTATTGTTGTTTATAAAGTTGGGTGTTTTTTTAGG
GTTTTTTATCTGTTTTTTATATATTTTTTTACTATTTTTTCTTTGAGTTA
AGGATGTAATTTTAGAAGATTTAAGGGGGCAGTATACTCTATGAGACTAT
CGAATGTTTATTCAAGGTTTTCGTTTATTTTTATTTAGAGAGTTAACTTT
GTTTTTCACTTTGTTTTGAACTTTTTTTGATGCTTCCTTAAATCCTTTAT
CTTGATTAGGTTGCGGATGAAGGCCTCAGGGGATTTTGTCTCCCAGTTAT
TTAGGATTAAATGCTTTGGCCAGGTCTTTTTTAATAATAAATAGTCAGAT
TTTAAAGTTATCTCGGCGGTTTTTATTTATTAATATTGATTTTTGTGAAG
TTTTAATAATTTTATGTATTTTTATTGGGGGAGGATTTGTGTGTTTTCAA
TTTTTTGAATATAATAATAATCCTTTTACTTTTAGGGACAGAGTTCATGG
GAGTATTTTTTACACAGGGACTGGTTTGCATGGTATGCATGTTTTTGTAG
GAGTTTGTTTTTTAGTTATTAATTTGATTCGTTTAAAATTTTTTCATTTT
AATTGATTTCAAACTCAAGCATATGATATGTGTATTGATTATTGACGATT
TTTAGAGTGGATGTGGGGTATTATATTTTGTTTATTATATATTTGGGGCT
CTTAAATTT-----------------TTGACTGAAAGATTAGGGTCTTTT
ATTTATGATTTTTATTGC-TTTTTTTCTATAATAATTTTTCACTATTGGT
GTTTAATTTTTTTTAGGTT---GGATTTTTTGGTTTTTTAAAAATCTCCT
CTCTGGGGTTTACAAAAAGGTAGTTTT-----TATTTATAATTAATAAAT
TTAGCTATTAATTTATAACATCTTTATAAATAATAGCTA--TGAATAAAT
CCATTTC----GAGTATTATAATT--TACACCATTAGGTA---ATTATAA
TACTCTCT------------------------------------------
-------------------------AAAATTGATTTAATACCTTATAAAG
AA-------ACCT-------------------------------------
------------TAAATATAAAAATATTTAACCTAT--------------
------------------------------------GTGTAGATATATTA
TAAATTAATATTATTTTTTAAATTTGCAATTTAAAGATTTTTTTCTTACA
TATA---TAAAACCTTTAGTATAATAAGTATATTCGTTTTAAGCACGGAA
AGTATTT-AAAGTA--------TTTTAGTATAAATTTTATTAT-TTTTTA
ATGGTGGATAAAAAGGATTTTAAAATCTTT------------AGTACACT
AGGATATTT----TTAAAAGTCTGTGAGGAT------CATATTTTTAAGG
GTAAT-----------------------GTGCCT---GAGGAATT-----
ATTTTAAG-----TTTTGAAATTTTGGCTCTTTATCCAGAAGTTTTG-TT
TCTCAGGT-TTGTTTTTTTTATTTAAGTTTTTT--TTTTTTTGTTTAAAA
GTAATAGTTTGGTTTTTTGTTTTATGGGTTTGGAAATTTTTTTTTTTTTT
CTTTTGGCCCGGGTTTTTTTTTTTTTGGGGAGTTTTATTTTTATTTTTTT
TTTTTTTTTTGGAATTATGTCTAGAGTTTGTGGCTTGGTTATTTTTTTTT
TTAATGTTTTTAGTTATGGTAAGGAAAAGGTTATGTTTTATTTTT--TAA
TA-TTAAGTTTGATTTTGGTTTTGGATGTGATAAGAT-AGTATTACTTAT
TTTTAGTTTATTAGTGTGTGA-TATTTTTTTTCCACTGGTAGTTTTTGAA
TTGTTTTATTAGTGTTCCAGAATAATCGGCTATACATTTTAATTTTTAAC
TCTAATTGTTGTGAAACTTTTTT-----CTTTTATTTTTTTTTATTTAA-
-TGTTTTGTAAAATATTTATTATTTTTTTATTTTTGTGAGAAGTTTTTTA
AATTTGTTTTATTGAACTGGATTAGTACCCAGGTAATCAAAATTTATTAG
TTCGGGAGTAAAGTTGTATTTAAACCGAAAAAATATTGACTGACCTTAGA
TTTTTTTTTGGAACATGTTTT-----GGAGAGCCCTCCTTGGTAGTT--T
TTTTTTAGGTACATGTATGATTGTTTAGTTTTTATATTAATT-TTGAGGC
TTG----------TTTTTGTTTTAAAACAGATATATACTTGGCTAATAAA
AG-ATT-----TTTTATGTGTTACTATTTTTTATTTATC-----CGGATG
TAATTTTTATTAATTA-TTGAAGTTGGAAAAAAAAGTAATTT-TATTTTA
ATGTTAAAGTGAATTA-AATAAATGAGGTGGTACAAACCATCCGTCAATG
GCCTAAAGGGGCGTAAGTTGTACTATGGTAGAAGTAAGGAAACTTGTTTC
TATTTTTA--------AAACTTTATTTTAAATTTT---AAAATAAAGAAT
TGTAAATTCTTAGGTAATA--GTTTTGTTGATTTTTTATTATTTAGGGGT
TATTTTAATAATTGTTTTTATTTTACAGGGCGTAGCTTTTATGGGGCTTT
TGGAGCGGCATTTTTTGGGGGGAAGTCAGGTTCGTATTGGTCCTAACAAG
GTAGGCTGAAATGGTTTAGCTCAAGCAATTTTGGACGGTTTGAAATTAAT
GAAAAAAGAGCATGTTTTTTTGTGTTTTTCTACTGTTATTTCTTTTTTTT
TTGTTCCTGTTTTATCTTTTATAGTTATGATTATATTTTGATTTTCTTTA
CCTTATGTTTTTTCTTTTTTTAGTTTTGAATATTCTGGGATTTTTTTTAT
ATGTATTATAGGGATTTCTGTTTTTCCTATTATAATGTCTGGAATTTTGA
GGGGGGGCAAATATTCTTTTTTGGCGGGTTTGCGTTCTAGTTGTCAGAGT
TATTCTTATGAGATTGCTTTTTCTTTATATTTTTTAATTTTTTTAGTTTT
TAATAGGGGCTATTGTCTTTATTTGAGTTTTAATTTTTGCTTTTTTTTAT
TTTTTTTGCCTTTTTTTTGTTTAGTTTTGATTGATTTGCATCGAGCTCCA
TTTGATTTTACTGAGGGTGAAAGTGAGTTAGTAAGTGGTATTAATTTGGA
GTTT------GTTGGTTTTGCTTGTTTATTTTTGGGGGAATATGGTAACT
TGTTGTATTTTTGTTTTTTAATTTCTATTTTTTTTTTTAATATAAATTTT
TTTTTTTTTTATTTTAGGGTCGTCTTAGGGGTTTTCGCTCGTAGGGTTTA
TCCGCGTTTTCGTTATGATAAGTTGATAAATTTATGTTGAAATTATTTTT
TACCTATTGGTTTTTACTTTTTTGGTTTTTTTTTTGTTTTTTTTATTTTG
TGCTTATTTAGTTTAAAATTTTTA-GAATTGTAATTTGAAATGATACAGG
TAGTATTTAGGCGAT----TTTATTAGTTTTTTTTTGGATGTTTTTGTTT
TTTTATTTGTTATATAATTGTTTTTTAAAAATTAATGTTTTAGGAGGGGG
CAGTTTTTTAGGGGAATTGTGT-TTTAAAAATTTTGTATTGCAAAGAGGT
CAGTTTATTTTTTTTTTTAAGATGATGATTTATATTTTAACTGTTTTTTG
GTTAGCTGGTTTGGTTTTCCCTTTATTTAGGCCTTGAGGAAGTGTTATTT
ATTTGTTGTTGATAACTAATCTTTCTTGGTTGGGGGGTCGTATATTTACT
TTGTTGTGTTCTAGTTTTTTAGTTTTTTTTGAAGAGGATCATAGTTGAGA
TTGATTGACTAGGATTATTATGTTTTTTTCTCATTTATTGAGATTTTTAA
TAAGAGGGGTAGCTTTGAGTTTACGTATTAGTATTATTTTTTTAATTGGT
CATTTTTTAATGTTTTTTGTTTCTGGCTTGGGGGTTTTGAGTGGAAGATT
TTTTATAATGTTGGTTTTTTTAATGGAAGTTTTTTTTGCTTTGTTGCAAA
GTTATATTTTTTTGACGTTAATTAGGATGTTTTTGCTTAATATGATTTAG
A------------GCTATTTTAGTTTAAGATTT--AGAATTTGACTTTGA
TGGGGTTAAGGTTT-AGATAGTTT-------------------AGCTTTT
TAGTATAAACTTT--GTATTTCTATTTTCCAAATAGAAGGTTTTAAG-AG
TTAATAATATATTTTAGAGGATTGGGTTTTCCTTTATCTGGAAGTTCTTT
GGCTTTTTGTTGTCATTATGTTCATAATTATTATGGGCATATTATTTTTT
TGGGGTTTTTTAGTATATTGATTTTAAGATTTTTTATTTTTTTGGGGAGT
CATACATATAAGTTTAGTTTGAAGTATAGAGATAGACGTATAGTAGAAAC
TTTTTTACAGTTTTTAGTTATTAATTTTTTGGTTTTAATGGCAGGTCCGG
GATTTTGATTAGTTCAGTATCAGGGTCGAGTTTATCAACAACCGGAATTG
AGTTTAAAAGTAACTGGCCATCAGTGGTATTGAAATTACGAGTATGGGGA
TAGGGAAGAATTAAGTTTTGATTCTTTTATAAAGCCTTTAGAAGATTTGC
GGGCGGGGGAGTTTCGTTTGTTAGAGGTGGATAATCGTTGTGTTTTGCCC
GCGGGGGTGAGAGTAGGAGTGTATTGCACTTCGGGGGATGTTATTCATTC
TTTTTGTTTGCCAAAATGTTTTATTAAAATAGATGCTCTTAGTGGTTTGT
TAACTAAAATTACTTTAAATTTTTCTTTATTAGG---ATTGTTTTATGGT
CAGTGTTCAGAAATTTGTGGAGCTAATCATAGCTTTATGCCTATTGTTTT
AGAGGTTACTTCTTTGGAGTGTTGGGCCGGATGATGTTTAAAGTTTTTT-
TCTTATC----TTTCTTAGTTTAAGTTT----TAAAATTATTAATTGTGG
TTTAATAGATAAATGAAGGTTT---ATTTTAAAA-AATTTTATTTTTT-G
GTATTGCATACTAGTAGAAATTGTTACCACTTTT---GTGGATAATAGAA
TTAAAGTGTA--AAAATTATTTTTTTTTTTTTGTTACAAAATTAAA-AAT
ATTTT-TTTTTTGGTATTGATAAAACGTA--CTTTATTATCTGTTTTTTA
TATGA--ATATAGTTTTAGTTATTTTTATT--TAATTACTTTTGTTTTAA
ATATTTTTTTGTTTTATTTAGTGGAAATGATACATTTTATAATTGGTTTG
TTTTTATTTTTTT------------------CTTT-----TGAAATTAAT
TTTTTAATTTTTTTTTAATTTTTATTTTAGTATTTTTT-------TATTA
ATTTTATTTTTTTTTGTAATTTTTATTTTTGAACTTGATTTGTTATTAAA
TGTTTATTAAAAACTTAGGTTTTTTTTTAAAGCTATCTTCTGCTCTATGA
GATTTTT-AAATGGCAGCCTTAGCGTGATGGCATAAAAGTAGCGTAAGTG
ATTCGTTTTTTT-ATTGATTTCAGGTATGAATGGAGATTT-GATAATTTT
TTTAAAAGTATTTTTTTAGAATTATTTTTTTAATTAAAAATTATTAATTG
AGTTATAACAAAGATAAGTCTTCGGAAACTTGGTTC---TTTCGAGTGAT
AGT----------CGGGGGAATTTTCTTGGGGCTGGAATTTCAGAAAT--
TTTTAAAACTATTTTTAAATTT--TTAAGTTACTCCGGAGTTAACAGGGC
G-GCAGACATATAAATAG-GTTTTGATATTATTGTGCTGTGCTACATCGA
TGTTGTATGTTTTATTGTTGGGGGAAAGAGAAGTTTTTT-TTTTTGAGAC
TGTTCTTCTTGTATAAAAATAAAACTTGATATTAGTTTAGTTCGTCGTGA
GACAGAGCGGTTTATCTTGTGTATCT-CTTTTTTTGAGAGGGGCTAGTAC
GAAAGGAAAGTTAATTAAGTTAAAATTTATGACTTTTTGAATTGGAT---
---------TTTTGTTTAATCTTTTTTTTTTTTCGGTTTTTAGGTTTATT
GTGCCTTTTTTTATATATATTTGTTGTTTTTTGATTTCTTTTAAAGAAGC
GGAAGGGTCTAAGATTAGTTCTTACGAATGTGGGTTTGATTCTTTAACTA
AGCTGCATACTGGTTCAAGTATTTATTTTTTTTTTATTATTTTAGTTTTT
ATTATTTTTGAATTAGAAGTTATAATTTTTATTATTTTAATTCAAGTTGA
TTTATTTG----------GTTTTTTTTCTTTTTTTTTTA-----------
----------------------------TTTTTTGTGTATATTGTGTTAA
GTTTTTATTATGAATTTTTTTGTGGAAAG-TTAATATGATTTATTAGGG-
--TCTTTAGTATATTTTT--TTATTTATAATTGCAAATTATAAGAT-TTT
TGGGCCTTAGACTAAATTTTA----AGTTTTGAAAACTTTTGAGGAGTTT
ATATTCTTAGTCTGGACCAG------ATAGTTTAATGAATATAATATTAG
GGTTAT----TAAGGTTTTATTCTGGTTGTTTTCTGT-----------TT
TTTAGGTGAGTAAATTTTATTTACGATCTTGTTACTTTAGTAAACTTGTT
A---AAAGTTTTATTATAT--------TTTAGTATTTTTCATTGTCTATG
ATTAGGTTTGAAACTTTTA--AACTTTTTAGTTTAATTTAA-GAATTTTT
TATTTACGATGAAAGGGTTATTAAAAGTTTT---GTTATTTATTTTTTAT
ATTGTTTTTTTTTATTTTTTTTTGGGAATTTTAGTTTTGTTTTTACCTTA
TGGTAAATGGTTTTTTTGTTTGGGGCGGGGGGATTTTTTTTCTTTTTTTT
TAAGATTTAATTTTGAGATTGTTTTATTTTTGTTTGTTTTGTTATTCGTT
TCTTTTATGGTGTTTCTTTTTGGCTTTTTTTATATGGGTAGGAGTGTGCG
TTTATTTTATTTTTTTATTATTTTATTTTCTTTTGTTATAAGTATGGTTG
GTTTGATTGTTTTTAGAGGTAGTATCGTGGTTACTTTATTTTTTTGGGAT
TTTTTAGGTTTAAGTAGTTTTTTTTTGGTTTTATTTTATAATAATGTTGT
TAGTCGTAGGGGGGCTATGAGTACTGTTTTCACTAATCGTGTTGGTGATT
TTTGTATTTTTTTGTTTTTTAATGGTTTTGTTTTTTTTACTTTAAGTATT
TTATCTTATCAGTTTTTTAATTGTTTGATTTCTTTGATACTTTTTTTGGC
TGGTTTTATTAAGGGGGGGCAGTATCCTTTTGGGAGTTGGTTGCCGAAGG
CTATGGCAGCTCCTACTCCTGTAAGTTGTTTGGTTCATAGGAGGACTTTG
GTGACGGCAGGTGTTATGTTAATAGATTTTTATTTTTATGTTTGTTTGAG
TAGTTTTTCTTTAAGGGTGGTTTTTTTTGTTGGATTTTTTACTGTTTTTT
TCTCTGGTCTTTGTGCTTTATTAGAGCAAGATGCTAAGAAAATTGTTGCT
TTAAGGACTATGTCTCAGATTGGATTTTGTTTTTTGTGTATAGGTAGGGG
TTATCATTATGTTTCTTTTGTTCATATAATTGGTCATTCTTTTTTTAAGA
GTTTGTTATTTATGCAGGTGGGATATACTATTTATTTGGGGCAAGGTTTG
CAAGATTATCGCGGTTTTAGGGGTGGATTTGTGAGTGTACCTCTTATTGT
GCGGTTGCAGATTTTGGTTTCTTTGTTTTGTTTGTGCGGTTTGTTATTTA
CTAGCGGGGGTTTGAGGAAGGAGTATTTTATTTCTTGTTTTTACAGGGGC
TCTTTTGGTTTTTTTTTAGTCTTTTTTTATTTTTTAGGTGTTTTTTTTAC
TTTTTGTTATTCTTTGCGTTTGTTTAATATTTTTGGAGTTTTTAATTTAT
CTTTTGATTTTGTTGGTTTTAGGAGGAAAATTTTTTTTTTTTCTGGTTTT
TTTTTGGTTTTCTTTTCTGTGTTTTTTATTTTTTGATTGTTTATAAATTT
TTTGTGTTTATCTATTAAGTTTTGTCGTTTTGAGAGTTTAGTTTGGTTGT
TGTATTTTTTTCTAGTTTTTTGTTTGTTTAATTTTTTTTTTAATTATAAT
GTGTTAGAATTTAAAAATAAGTTTTTTATGGATAGTTTTTCTTTGTTTAT
TTATCATTTTTTCCCCAAGTTTTTTTATTTAGATAATTTTATTTTTTTTT
TTAATTATTTTTTTTTTAGTTTTGTTAGATTTTTTTCTTTTTTTTTTTCT
T-TTGTTTTGCGGGGCGGTGTTTATTCAGGTTTTTTTTTATTATTTTTTT
TTTTCTTATTTTTTTGTATTTTTTAGT-----------------------
-------------------------------
>H_longissimum_GQ332423
AAATTTATAGTTTTAAGTTATTAAAGATTATTATTTTAAGAAAAATAAAA
GTTTCTTTCTTTTAGTAAATTATA-TTTCTTAAAATTGAATTAAAACTGT
TTTGTTTTAT---TTATTTTTTGTATTTTTAATTTTATTTATAATTTTTT
TTT---GTTATATAAATTTTATTTTAATAGATTATTTTATTTGGTGGAGT
ATTTTTGTTATTAGAACTTTTTTATTTGTAATTTATTTTAAAGCTTTT--
----ATTAGAATTTTTCCTATTATTAGTTATTATTTAATTCAGGAGTTGT
GTGGTTATTTTTTTTTAATTTTATCAAATTTTAATATTCAATTTTTTTTG
TTGTTAATAAAAGCTGGGGTAGCCCCTTTCCATTTTTGGATTTTTTCTGT
TACCAGTCGGTTAGTATCATGACTTTTAATATGATTTTTTTGGTTTACCA
AAAATACC-TATTTCCCGGTAATTTTTAATTTTTGGTGGTTTAGAATTTT
TTTAATAATTATTTTAGGGTTAGGTATTTGGTATTTAAATAATTTAATTA
ATCGAGATTTTAATAATATAATAATTATTTTTTCTACTGAGTCTTTTAAT
TGATTATTATTATTTTCTATATTTTCCTTCGGATCCGTTTATTTATTTTT
TATTTTTTATTATTTTTTTATGTTTTTTTTGATTCCTT---TTTTTAGAT
ATTTTTATAAATGTATAAGATGGGAATTAATTTTATTATTTTTTAATATT
CCTGTTGGTCTAACTTTTTTTTTAAAGATTATAGTTTTGTTTTTTATTTT
TAATTTTAGAGGATCCAAATACCTTTTAAT-TTATTTTTTAAGGTATTAT
TTACTATTAGTTTTGGTTAATGATTTATTTTTAGGGGT---TTTAATTTT
TTTTATCAATTTAAGTATTATAATTTTTTTTTTTTTTTTTTCCCTTTTAT
ATTTTTGCTATTTTTTTTAA---------TTGCTGAGATAGTTTATTT--
-----AGAACTTTTAATTTGTAATTAAAAGGTTGT--ATTAGCTTTAT--
-ATTTTTTTTTATTTTCTTGTTTGGCTTTAGTTTTTGATTATTTTTTTTT
TTTTTGTTTTTTTTT--GTTTATGGTTTTATTTGGTTTATTTGATTAT-C
TTGGGGAGGGCTATTTTTTTTTTTTGATTCTTTAAATTATGTTTTAATTT
CTTTTATAAGTGTATTTTTATTGGGTTTTATTATTTTTAGGGAATATTCT
TTGTCTTTAATTTTTTATAGTTTATTAGTTATTTTTTTTGGTTTTATTTT
TTTTTCTAATGGAAATATTTTAATTTTTTATATTTTTTACGAGTTGACTT
TGATTCCTGTTGTTTTTGCTTTATCAGGGTATGGTCGTCAGGTAGAAAAA
ATTAGAGCTTGTTATTATTTTAATTTTTTATACTTTATTTTTTGGTATAC
CTTTTTTGTTTATTATTATTTATATTTCTT-TTTTTTTAATTTTATTTAT
TTTGATTTTTTTATTTCTTATGAGTTAATATTTTTTTTAAGTTTGTGTTT
TCTTGTTAAATTTCCTGTTTATTTTTTACATTTATGGTTACCTAAAGCTC
ATGTAGAGGCTCCTACTAGTATTAGAATGATTTTAGCTGGAGTTATATTA
AAATTAGGAGGAGTCGGAGTATATCGATTTTGTAAATCTGTTAATTTTTT
AAGTCTGGAATTTTGATTAATTATTTCTTTTTTAAGTATAATTATTTGTT
CTTTTATTTGTTTGATACAAAGTGATGGCAAATCATTGGCTGCTTATTCT
TCTATTTGTCATATAGGATTTGTTTTACTTTCTGAGTTATGTATAATTGT
TTATTCTAAAAGAATGGGGTTGTTAATGATGTTATCTCATGGATATACTT
CTTCTTTAATATTTTATTTAATTGGTGAGTTTTATCATTGTAGAGGTTCA
CGTTTAGTATATTATATGCGAGGGTTTTTTAATAGTAGGGTTTTAATAAT
TTTATTTTTTAGTTTAGTTATAATATCTAATTTTGGTTTTCCTTTTTCTT
TATCTTTTTTTTCTGAATATTTGGTTATAAATTTTTTTTTGGGAATTTTT
TTATTTAGTTTTTTTTTATTAATTTTATATTATTTAATTTCTTTTTATTA
TTCTATTTATTTATTAACTTGTTGTTTTTTTGGTAATTCTTATTATT---
ATATTTTTGATGGTCGTATTTTATTTTGTTTACCTATAATTTTTATAATA
TTTAATTTTTTTTGGTTATGTTTAATTATTTAATATTAATATTTCTTGAG
GTTTGTCTTTTAAATATCAAGGTGGTTTAGCAACTTGATTAGAAAGGT-C
TAATCATAAGGTTATTGGAACTAATTATTTAGTTTTAGGTTATTTGGCTG
GTTTAGGTGGTTCTATTTTATCTATAATTATTCGTACTGAACTTTGTCGT
CCTGGTGGATTTATTATAATAGGTAGTGGTCAGATTTATAATTCTGTTTT
AACTTTACATGGAGTTTTAATAATTTTTTTTATGGTTATACCAATTTTAA
TTGGTGGTTTTGGTAATTGAATATTACCTATAATATTAGGGGCTCCTGAA
ATAGCTTTTCCTCGTATTAATGCTTTATCTTTTTGGATTACTTTTTTTTC
TTTGTTTTTAGTTTATTATTCTTTTTTTGTAGGTGGAGGTGCTGGTAATA
GTTGAACTTTTTATCCCCCTTTAAGGGTTGAGGGTCATCCAGATATAGCT
ACTGATACTATAATTTTAGGTTTGCATATGGTTGGTATTGGTTCTTTATT
AGGTGCTATTAATTTTATGGTAACTGCTCAAAATATGCGTGCTACTTCTG
TTACTTTTGACCAAATAAGTATATTTATTTGAACTATTTATTTGACTTCT
GTTTTATTACTTATTAGAGTGCCGGCTTTAGCAGGAGCATTATTATTTTT
ACTTTTGGATCGTAATTTTAATTCTTCTTTTTTTGATTCTAAAAGTGGTG
GTAGACCATTATTATATCAACATTTATTCTGGTTTTTTGGTCATCCCGAA
GTTTACATTATTATTTTACCTTCTTTTGGTATTATTAGAGAGTGTATACT
ACATTTAACTGATAAGGAGCGCTTATTTGGTCAAATTACTATGGCTTTTG
CTTCTGTTTGAATTGCTATTTTGGGATGTTCTGTATGAGTACATCATATA
TATACTTCTGGAGTGGATGTTGATACTCGTTCTTATTTTAGTGCAGCTAC
TGTTATTATTAGTGTTCCTAGTGCAGTAAAAATTGTTAATTGATTAGGAA
CTTTATATGGTACTAAACAAGTTTTACAACCTATTTGATGTTGGAGTCTT
AGTTTTATTTATATATTTACTGTTGGTGGTTTGACTGGTGTAGTTCTAAG
AATTTCTAGGATTGATGTTTTATTGCATGATACTTATTATGTAGTAGCAC
ATTTTCATTATACTTTAAGTTTGGGGGCTACTTTTGGTATTATAAGAGGA
TTTTGTTTATGATTTCCTTATATGTATGGTATTTCTTTTGATAAAAATTT
TATAATGTGTGTGTTTTATTTTTTTTTTATTGGGACTAATTTAACTTTTA
TACCTATACATTTTGCTGGTATACAAGGTATACCTCGTAAAATTATTGAT
TATCCTGATCAGTATTCTTTATATCAGATGATTAGTTCTTTGGGTTCTTA
TATTACTTTTGCTGGTTTATTAATTTTAAATTTTATTTTAATTGAAAGAG
TGTTAGCTTTACGTTTTTTAAGTGGTAGTTATTATAATTTTAATAGTTGT
TGTTATTCTTTAAGAATTCCTCCTATACCTGATTCTTTTTCTGAAGAGTA
TTTCTTGAGGTTTGTCTATTGAAAGGTTAGTT----AAGTGATTTTTATA
TAAATTATCGTCGTGTTGGTTATGGTTTTTTTA-CAAGTAA---------
--AGCCTTAGGTTAAA-TTTTAACCTTTTAATTTTCAAAATTAAAGATTT
TAGCCT--------------------------------------------
----TTTTT----TTATATATTATTACCTTATGTTTTTTTACATGTATAT
TTTTTTGTTTATTATCCTTTTTGGATTTTGGACCCATTAAATCGTCCTTT
TATTTTGGTTTTGGGGATATTTTTTGTAGTATCAAAATATTCATTAGGTA
TTAGAAATTTATACCCGTATTTTTTTGTTTTAATTTTTTTAA-CGGGAAA
CCGTCTTTGTTTATTTATTTTT--AGT-TCCTTAATTTTAATTACTACTA
TGTTTTTGGATATGAT---TTTTTTTTTATTTTTTTTTTTTTTT------
---TTAGTATTA-----GTTTTGGAT---TTTAGTTTTTTTGTTAGTGAT
TTTGTGATTTTTAGTAGTTATATATATATTAATTTATTTTTAT-TTTTTT
GGATTATTTTTATTTTGTTTTTTTTTTTAATTTTATTGAGTATAGGTTTA
AATTTTAGTGGTTGTTTACGTAATTTTTAA--------------AATAAT
TTAATAGATTTT-ACTATATTTGATTACGGATCAGAGTGATTTA--ATTA
TTTTT----------------AAGTTTAGTTTAAATTAAAATATCTTGTT
TTGATCGGGGGGATTTATCTTAAAATTTTGGTGAG---ATTTTTAAAGTC
TATTATTTATTTACCTAGAAGTTTTTCTTTAAATTATTTATGAAATTTTG
GTAGCATATTGGGTGTTATAATAATTTCTCAGATTTTTACTGGTTTTTTT
TTAACTTTTTATTATAGTTCTATAGATGCTTTTCAAAGTGTACAATATAT
TATATATGATGTTAATTTTGGTTGGTTATTTCGTATTTTACATTCTAATG
GTGCTTCAATATTTTTTTTTTGTATTTATATTCATATTTTTAAAAGTTTG
TATATGGGTAGTTATCGTTTGAAATTAGTTTGAGTTAGTGGAGTTTTAAT
TTATTTTTTATTAATAGGTATTGCTTTTACTGGGTATGTTTTAGTATGAG
CCCAAATAAGGTATTGGGCAGCTGTTGTGATTACTAGTTTGATAACATCT
ATCCCTTATTTAGGTAAATTATTGGTATGGTGAATTTGGGGTAGTTATAG
AGTTTGTTTAAATACTTTAAAATTTTTTTATTCTTTACATTTTATTTTAC
CGTGAGTTTTATTGGTTATTATTATAATACATTTACTATTTTTACATTTT
TTTGGTAGAACTTCAAGTTTATATTGTCATGGTGATTATGATAAAATTCA
TTTTTTTCCTGTTTTTTGATTTAAAGATTTAATTAATATTTGTTTTTATA
TTTTTTTTATTATATTTTCTTTATATTTACCTTTTAAGTTAAGTGATCCT
ATAATATTTTTAGAAAATGATGTTATAGCTAGTCCTTCGCATGTTGTTCC
TGAATGATATTTTTTGTTTGCTTTTACTATTTTACGTTCTATTCCTAATA
AATTGTTTGGAGTAATTTTTATATTTGGTAGTATTTTTATTTTGATTATT
TTAATTTTTCCTAATAATTATTATATAATTTTGGATAATTTTTTGTTTTT
TTTTGTTATAATTTTTGTTTGGTCTTTTTTATGACTAACTTGAGCTGGTT
TTTATTCTACTGAATATCCTTTTATAAGTTTTAATGTTATATTTACTTTT
ATCTATTTTTTTTCTTTATTTATTATTT-TTTCTTTAAATTATTTGGTTA
AAATTGTTTTTTCTTG----CATTTTTATTATAAAAAGTATAAAAAATTT
AGAATTTTTAGGTTTTGAA--TGTAATTTTTTT---GTTTCGTAAATTTC
ATAAAATGATTTTTTCTAATTATCCTATTTTTTTTAGGATAGCGTTTTTT
GGTTTTATACCTGGTTTTTTAATATTTATAAAGTTTGGGTTTTTTTATAC
TTCATTATTTTCTTTTTTTTATATTGTAATAATATCATATTTGTGGCTTA
GGGATGTTATAATGGAAGATATAAGAGGTCAGTATAGAATTCAAGATTAT
CGTAGTTTTCGTCAAGGTTTTCGTTATTTTATTATTAGAGAATTGATTTT
GTTTTTGGTTATTTTTTGGTGTTATTTTGATTATAGAATTACACCTGTAT
TTTGAGTTGGGGGTGATTTTTATCCTTGTGGTATTATTTCTGTTGGTTAT
TTGGGATTAAATGCTTTGGCTACTTCTTTTTTAATAATAAATAGGCAATT
AATTAAATTAACTCGTCGTATAATTTTTAATAATAATTATAATTGTTTGT
TTGTAATATTATTATGTATCTTTGTGGGGGCAGGTTTTATTTGTTTTCAA
TTGTTTGAGTATAGTAATTTATATTATTCTATATGTGATAGAACTTTTGG
TAGAATCTTTTTTATGGGGACCGGATCACATGGTAGACATGTATTTGTAG
GAGGTTGATTCTTAATTTTTTGTTATTTTCGTATGATTTTATTACAATTC
AATTGAATTCATATACAGATATTAGATTTATGTATTGATTATTGGCGTTT
TTTGGAATGAATATGGGGTATTATATTTAGATTATTTTATATTTGAGGTT
CTTAAATT-------------------TATTTATAAGACCATTATCTTTT
ATTAAAAATATTATGAGG--ATTTTTTTGGTATAATTTTTGTTAGTATAT
TTATTATAAATTT-----------TAATATAATTATTTTGCATATAATTG
ATTTA-TATATACGAACCTTTTAGTAT---AAAAAGTATATTTAT-----
-------TTTAAGCATAAGGTTTATTAAGGTTAATTTTT------AAATT
TTATTTTTATTGTATATATATATATATATATTATATATATATATATATAT
TACGTATTAATAA-------------------------------------
----------------ATTTAATTATTAATAAATTAAATTTAATAATACG
TATTATTAAAATATAAA---------------------------------
----------TATTAATTATTTTTAAATAATATTAT--------------
-----------------------------------ATTAAGTTATTAAAT
TAAATTAATAATTTAATA--ACTTTATAATTAATAAAATAATTAATATTA
TAAA---TTAAAATATAAATAATATAAATAAAAAAATAAATAAACTAATT
AATTATT-AAAACATAAG-AATTTTTAATATAATTA-----GTATATTAA
ACTGTTTATTTAATTGTTATAA--ATTCTTT-------------AATGTT
AGGATAAAA---------AGTCTTTTGGGTT--------TACCCTT-TGG
TTTAT-----------------------ACATTAA-AAAAGTATT-----
ATTTTAAA----TTTAAAAATATCTGATTTTTAATCAGAAGATTTAA--T
ATTTTAATATT-TTTTTATTTAGTTTCTTTATTAATATTTTTTTTTAAAT
TTAATCGTTTAATTTTTTTGTTGTTAGGATTGGAAATACTAGCTCTAGGG
TTATTTTTGTATTTTAGTATATTTTTTAATTTTATTTGTTTTTTTTATTT
TTTGGTTTTTGTTGTTATTTCTAGGGTTACTGGGTTATTTGTTTTTATTT
GTAGTTTAAAAAGTTATGGTTCTGAT---------TGTAGTTTTTTATAA
TT-AGAAATTTGATTTTGGTTTTTGTCGTTTTAAAATGATTATTACCTAT
TATTGGTTTATTATAATATACAATGATTTTTTATATTGGCAATTTTTTAT
CTGTTTAATAAGTGTTCCAGAATAATCGGCTATACATTTTAGATTTGAAC
TTTTGTTAATTTTTTTATAATAA--TTTTATTAAATTTTTTTTAATTTGT
-TTTTTTGTGGAATATAAATATTTTGTTTATTTTTTTTATTATATATAAA
TATTTTTTTTGTTGAATTGGATTAGTACCCAAGTAAATAATTTTTATTAA
TACGGGAGTAAATTTATATTAAAACCGTAAAAATATTGACTGATTTTTAA
TTATTTTTTGGAACATGTTTT-----GGAGAGTTCTCCTTACTAATTAGT
TTTTTAG--CACATGTATGATTGTTTAATTTTTATATT-TTTTGTTATGT
GTAAAAT-----TATTTTTTTTAAAAATAGATATATACTTGGTTTATAAT
TTTTTTAAAAAAAAAATTTGTTACTATAAATAATTTTTC------GAATT
AATTTTTGGTGATTTT-ATGAAGTTGGAAAAAATAGTAAAAA-AAGTTTT
ATGATTTTTTGAAATAAATTAAAATGAATGGTACAAACCATCCGTCAATG
GTCTAAAGGGGCATAAGTTGTAGTATGGTAGAGGTAGGGAAATCTGTTTC
TAATCAGG--------AAAATTTAGTTTAGTT------AGAATGTTAAAT
TGTAAATTTAATGGTTGTGAATTTTTGTTGTTATTTTATTATTTGGGTTT
TGTTATTATAGTTGTTTTTATTTTACAGGCTGTAGCTTTTTTAACTTTAT
TGGAGCGTCATTTTTTGGGGGGATCACAGTGTCGTATTGGTCCTAATAAA
GTTAGTATAGGTGGTGTCTTACAAGCTTTATTTGATGGAGTTAAATTAAT
AAAAAAGGAACAAATTTTTATTTTATCTTCTAATAGTATTTTTTTTTTTT
TTGTACCTTGTTTTGGTTTTATTATAATAGTTTTATTTTGATTTTCTTTA
CCTTATTTTTTT-TTTTTTTGATTTTTG-TTATTCCGGGATTTTTTTGTT
ATGTTTGTTGGCTTTTTCCGGTTTTCCCATTATATTATCCGGGATTTTAA
GCGGTCCTTA-TATTCCTTTTTAGGGGGAGTTCGTGCCTGGAGACCAAGT
TTTTCTTTAGAAATTTCTTTTTCTTTTTTTTTATTATTTTTTATTTTTAT
TAATGGTAGTTTAAGTTTGAATTATAATTTTAATTTTTTATTATTATTTA
TTTTATTACCTTTTTTTATTTTAGTATTAATGGATTTACATCGAGCCCCT
TTTGATTTTTCTGAGGGAGAAGGTGAATTAGTCAGAGGTTTTAATGTTGA
GTATACTAGAGTTAGATTTGCTATTTTGTTTTTAAGAGAGTATGGGAATT
TAATTTTTTTTAGAATTTTAATTCCTGTTTTTTTTTTTAATTTTAATTTG
TTTTTTACTTATTTTTTTATTAGAATTATTATTTTTTGTCGCAGAGCTTA
TCCACGTTATCGTTTTGATAAGTTAATGGGAATTTGTTGATATGACTTTT
TTCCTTTTGGAGCTTATTTATT---GTTTTTTTTTATTTTTGGGTTTTTT
TGTTCTTTTAGTTTATTTTT-----GAATAAAATTTTGAAAAGATTTAGG
--ATTTTTAGGAATT----ATTATT-TTTTTTTTTTGGGCCTTTTTATTT
ATTTATTTATTTTATATGGAAATATCCAAGGTGAATTTTTTAAAA-TTTT
GGGTTTATTTTTTGAAATTTTTTTTTTTTAATTTTTCCCACCAGGGGTGG
CCATCAAATTTTTTTTTTAAAATTTTTGTTTGTTTATTGTGTTTATTTTG
GTTTGGCGGAATATTTTTTCCTTTATATTCTCCTTGAGCTAGAGTCGGAT
TTTTATTTTTTATAACTACTTTTTCTTGATTGTCTGTGCGTTTATATACT
TTATTATCTGAATCTTTTTTTGTTATATTTGAATTTGAGCATTCTTGAGA
TTGATTTACTAGTTTGATTATATTTTTTTCTGATATTTTGAGTTATGTTA
TAAGTGGCTTAGCTTTATGTTTGCGTATTAGTATTATTTTTTCTATGGGT
CATTTTTTGATATTTGTTATTTTAGGTTTTAGTTGTTTTACTTCTTTTTT
TTTTATTTTTATTATTTTGCCAATTGAGATATTTTTTGCTTTGTTACAAA
GGTATATTTTTTTAACCTTGATTTGGATATTTTTATCAGATATAAATTAG
-------------GGTATTATAGTTTA--TTT---AGAATTTTATTTTGA
TGAGATA--GGTTTATAATACTT--------------------GGGTTTT
TAGTATATTTTTT-TGTATTATTGTTTTCCAAACAATGGGGTTTTT---A
GTCTTTATTTTTTTTGATGGTTATACATTTTTGTTACCTATTAGTAAGTT
TTCTTATGGTTATCATTTTATTCATGCTCATTATACACATTTTATTCTTT
TTGGTGTGGTTGTTATAATTAGTTTTATTATAATAATATATTTTTGTAGT
TTTACATTTAAGTTTAATAGTAATTTTAATGATGGTCGTATAATTGAGTT
TATTATGAAATGATTGCCAGCTAATTTTTTAATTTTTGTTATTAGACCTG
GGTTTTGGTTAATTCAGTATCAAGGTAGTATACTTAATAATTCTGATTTG
AATATTAAAGTTTTAGGTCATCAGTGATATTGAAGATACGAATATTCTGA
TGTTCCTGGTTTAATATTTGATTCTTTTATAAAACCTACTGATGAATTGC
TGAGTGGTGAATATCGTCTATTGGAGGTTGATAATCGTTGTGTTTTGCCT
TTTAATATTAATATTGGTTTTTTTAGTAGTTCTACTGATGTTGTACATTC
TTTTTGTGTACCAAAATGTTCTATTAAGTTGGATGTTTTTAATGGTTTAT
TAAGAAATTTTTTTTATTATTTTCCTATTCCTGG---TGTTTATTATGGT
CAATGTTTTGAACTTTGTGGTTCTGGTCATAGTTTTATACCTATTGTTTT
GGAAGTTAATAGTATAGAGTGTGGAAAGGTTTGAGCTTTATCTTATTTAA
GTTAAATAA--GTTTTTAGTTTATAAT-----TAAAATTTTTGTTTGTGG
TACAAAAGATTTTTAAAACTTAAAGTTTTTTTGGAAATTTTATTAGTT-A
ATATTGCATATTAAAATAAGATGTTATAATTTTTTT-ATTATTAATAGAA
AGAATCTGTA--AAATTTAATTTATTTTTATTGTTATAAAATTAAT-TTT
AATTT-TATTTTGGTGTTGAAAAATCGTAGTTTCTTATATCTGTTTGGTT
TTTT----TATTAGTTAAGTTAATTTTTTT-----TATGATTTTTTTTAT
GATTTTGTATAATTTTGTGT--ATTTGTTTTTTTGTGTTTTTGACATATA
TTTATAATTTTTT-------------------GTTAATTTTTATAATAAA
TTTTTATTATTTTTATAATTTATTTTTTAGTAATTTTTATTG--TTTTAA
AATTATTTTTTTTTTTTAATTTATTGTAAAGAAATTTATTTTTTGTAAAA
TGTTTATTAAAAACTAATGATTTTTTTTAAAATTTTCTTCTGCCCTATGT
TGTAT---AAATGGCGGCCATAGCGTGACGGTAATAAAGTAGCATA-GTG
ATTTGTTATTTTATTAGTTTCTGGGTATGATTGGGGGGTTTTATGAATTA
TTTTTTTAATTTTTTTTTGAATTATTTTTTTC-TTAAAAATTAGAATTTT
TATTAATACAAAGATAAGTCTTCGGAAACTTATTT-------------AT
TTTTTTATAAA-AAAAAATAATTTTCTTGGGGGTGGATTTTATAAAAT--
TTTTTTATCTATTTTTAATTTTT-ATAAGTTACTCCGGAGTTAACAGAGT
AAGTAGATTTTTATGCAG--ATGTTATGTTAA-AAGCTACACTACATCGA
TGTTGTATACTTA-TTTTTAATGGTAGGAGAATTTATTT-TAATTAAGAC
TGTTCTTCTTTTATAAAAATGAGACTTGATATTAGTTTAGTTCGTCGTAA
GACAGAGCGGTTTATCTTGATTATTA-TTTATTTTTAAAGGTGTTAGTAC
GAATGGAAAATAACTTTAGTTTTAGTTTATGACTGTTTT------ATAAA
TTTTTAAAATTTTATTTATATTATTTATTTTTGGCTTTATTGGTTTTTTG
GTTTGTATTTTTATATATTTAACTTCTTTTTTGTTATCTTATAAAAAGAT
TGTTTTTTTTAAATTGTGTTCTTATGAATGTGGTTTTGATTCTTTAACTT
TTTCTCATTTTGGTTTAAGTTTTAATATTTTTTTGTTGGTTAGTATTTTT
GTAATTTTTGAGTTAGAAATTATTATATTTATTATAATTATTTTGTCTGA
TTATCATA-----------CTTTTTTTATTTTTTTTTT------------
----------------------------ATTTTTTTTTATATTATTTTTA
GTTTTTATAGAGAGT--TGATACGGCAAA-TTGATTTGACTTATTTAGGA
-ACATATATTATA---TTTAGTAATTTTAATTGCAAATTAAAAGGG-TTT
TTTGTTCCTAACTAATTTTTTA---AATTTTGAAAATTTATTTAGAGATT
-----TT---CTCTTAGTTA-----------ATAACGATT--AATTTATT
TTTT--------GAATTTAGCT---------------------------T
TTGGGGAGCTAAGGGTAAT-----------------TTCGTTAATCG---
----TATAGTTTAGTATAT-------TTTTAGTATTTATTATTGTCTTTA
ATATGGTTAA--AACTTTAA-AAGCTTTTAGTTTAATTA---GAATTTTT
TATTCATTATAAAGTGGTTT-TAAGCTTTTTTTTATTTTTTGTTTATTTT
GTTTTATTTTTTTATTGTTTTTTAATTTTATTATTTTTATTATTACCTTA
TGGAAAATGAAGGTTTTGTTTTTAGAGTGG-GATTTTTTATCTTTAAAAT
TTAATTTTTATTTTAATAGTTTGTATTTTTTTTTAGTTTTGTTATTGGTA
TCTTTTATAATTTTTTTATTTGGTTGTTTTTATATATATGGTGCTAATCG
TTTAGTTTATTTTTTTATTGTTTTGTTTTCTTTTGTTATGAGTATGGGTG
GTTTAATTATATTTAGTAATTCTATTATTTTAACTTTAATTTTTTGGGAT
TATTTAGGTATTAGAAGATTTTTTTTAGTTTTATTTTATAATAATTTAAC
AAGTCTTTCAGGCGCAATAAGAACTGTTTTTACTAATCGTATTGGTGATT
TTTGTATTTTTTTATTTTTTAATGGTTTGGTTTTGTGTTCTATAAGACAT
TTGAATTTTCAGTTTTTTAGTTCTTTAGTGGCTTTTATATTGTTTATTTG
TTCTTTTGTTAAGGGGGGTCAGTATCCTTTTGGTAGTTGGTTACCAAAAG
CTATAGCAGCTCCCACTCCTGTAAGATGTTTAGTTCATAGTAGTACTTTG
GTTACCGCAGGTATTATATTAATAGATGCCTATAGTTATATTTTAATAAA
TTTTTATCCCTTATTAATAATGGTTTTTGGAGGGTTTTTTACTATGGTTT
TTGCCGGAATTTGCGCCTTATTTGAACCAGATGCCAAAAAAAATGTAGCT
TTAAGTACCAAACCCCAAAAGGGTTTTGGTTTTTTAAGTATAGGGTGGGG
GTTACATTATTTATCTTTTCTACATATAGTTGGACATTCTTTTTTTAAAA
GTTTATTATTTGTTCAGGTTGGTTATTTAATTTATATTAATTCTGGTCAA
CAAGATTATCGTGGTTATAATAATTATTATTTAGTTTCTCCTATTTTTGT
ATTTTTACAAATTATTATTTCTATTTTATGTTTATGTGGATTATTGTTTA
GAGGAGGTTTTTTAACTAAGGAATTTATTATATCTCGTTTTTACTATGAT
TCTTTTAATTTTTTTGTAGTTTTATTTTATTTTTTGGGTATTTTTTTTAC
TTTTTGTTATTGCCAGCGTTTAATTAATATTTTTTGAGGTTTAAATTTTA
GTAGTTGTTTTTGTGGTTATACTAGAAATTTTTATTATTATTCTAGATTA
TTTTTAGGTAGTTTTTCTATTTTTTTTATATTTTGGTTAGTTTTTAATTT
ATTTTTTTTTGAGTATAGATTACATTATTTTGAGGGATTGGTTATTTACT
TATATATTTTTTTTTATATTGGTTTTTTAATTTTTTTTTTAAAATGATTT
ATTTTTGAATTTAAAAATAAATTTTTTATAGATAATTATGCTATATTTAT
TTATAAATTAATTCCAGAAGTTAAATTTTTGGAATGTTTTTTACCTAATT
TTAATACTTTTTTTTTTGGTAGTTTCCGTGTTTTTCCTTTTATGTTTTTA
A-ATTTAATACGAGGAATTTTTAGTAGTAGTTTAATTTTTTTGAGTTTAT
TTATTTTTATTTTTTTGTTTTTTTAGTTAAAGTTAATAAATTTTTTTATT
ATATTTAATTTTCGATTAAAAGATTGTCTTT
