# Supplementary material for: Mansonella ozzardi mitogenome and pseudogene characterisation provides new perspectives on filarial parasite systematics and CO-1 barcoding
Source: Sci Rep. 2018 Apr 18;8:6158. doi: 10.1038/s41598-018-24382-3 (PMC5906601; doi:10.1038/s41598-018-24382-3)
Supplement: Supplementary file 1 — Supplementary Information S1-5 [file 41598_2018_24382_MOESM1_ESM.zip › 41598_2018_24382_MOESM1_ESM/S3_Supplementary information figure 3 CO1 alignment.fasta]

>LT623910_KX822021
XTTTCCTCGTGTTAATGCTTTATCTTTTTGGATTACTTTTTCTGCTTTATTGATAGTTTA
TCAGTCCTTTTTTATTGGTGGCGGTCCTGGAAGTAGATGGACTTTCTATCCGCCTC----
-----TTAGAACTGTGGGTCAGCCTGAAATATCTTTAGATGTTATAATTTTGGGTCTTCA
TACTGTTGGTATTGGTTCTTTATTGGGTTCTGTTAACTTTATAGTTACTGTGCAGAATAT
GCGCTCTATTGCTATAACTTTAGATCAGATTAGGATATTTGTTTGAACTTCTTATTTAAC
TTCTTTCTTATTGGTTTTATCTGTTCCTGTTTTGGCTGGTTCTTTATTGTTTTTATTGTT
GGATCGAAATTTTAATACATCTTTTTATGATACTAGGAAGGGTGGTAGTCCATTACTTTA
TCAACATTTGTTTTGATTTTTTGGTCATCCTGAGGTTTATGTTATCATTTTGCCTGTTTT
TGGAATTATTAGGGAAGCTGTGTTATTTTTGACGGATAAGGATCGTTTGTTTGGTCAGAC
AAGAATGACTTTTGCCTCAATTTGGATTGCCGTTTTGGGTACTTCTGTTTGGGGTCACCA
CA
>KP760340
ATTTCCTCGTGTTAATGCTTTATCTTTTTGGATTACTTTTTCTGCTTTATTGATAGTTTA
TCAGTCCTTTTTTATTGGTGGCGGTCCTGGAAGTAGATGGACTTTCTATCCGCCTC----
-----TCAGAACTGTGGGTCAGCCTGAAATATCTTTAGATGTTATAATTTTGGGTCTTCA
TACTGTTGGTGTTGGTTCTTTATTGGGTTCTGTTAACTTTATAGTTACTGTGCAGAATAT
GCGCTCTATTGCTATAACTTTAGATCAGATTAGGATATTTGTTTGAACTTCTTATTTAAC
TTCTTTYTTATTGGTTTTATCTGTTCCTGTTTTGGCTGGTTCTTTATTGTTTTTATTGTT
GGATCGAAATTTTAATACATCTTTTTATGATACTAGGAAGGGTGGTAGTCCATTACTTTA
TCAACATTTGTTTTGATTTTTTGGTCATCCTGAGGTTTATGTTATCATTTTGCCTGTTTT
TGGAATTATTAGGGAAGCTGTGTTATTTTTGACGGATAAGGATCGTTTGTTTGGTCAGAC
AAGAATGACTTTTGCCTCAATTTGGATTGCCGTTTTGGGTACTTCTGTTTGGGGTCACCA
CA
>JF412343
-TTTCCTCGTGTTAATGCTTTATCTTTTTGGGTTACTTTTTCTGCTTTGTTGATGGTTTA
TCAATCCTTTTTTATTGATGGTGGTCCTGGCAGTAGATGAACTTTTTACCCGCTCCCCTC
TCCACTTAGTACTGTTGGTCAGCCTGAAATATCTTTAGATGTTATGATTTTGGGGTTATA
TACTGTTGGTATCGACTCCTTACTGAGTTCTATTAATTTTATAGTAACTGTACAGAATAT
ATGTTCTATTGCTGTAACTTTGGATCAAATTAGGATGTTTGTTTGAATTTCTTATTTAAC
TTCTTTTTTATTAGTTTTGTCTGTTACTGTTTTGGCAGGTTCTTTATTGTTTTT-TTGTT
GGACCGTAATTTTAATACATCTTTCTATGACACTAGGAAGGGAAGTAGTCCTTTACTTTA
TCAGCATTCGTTTTGATTTTTTGGTCATCCAGAAGTTTATGTTATTATTTTGCCTGTTTT
TGGGATTATCAGAGAGGCTGTTTTGTTTTTGACAAA----------------GGACAAAC
AAGGATGACTTTTGCTCCAATTTGGATTGCTGTCTTGGGCATTTCTGTTTGAGATTACCA
TA
>JF412345
-TTTCCTCGTGTTAATGCTTTATCTTTTTGGGTTACTTTTTCTGCTTTGTTGATGGTTTA
TCAATCCTTTTTTATTGATGGTGGTCCTGGCAGTAGATGAACTTTTTACCCGCTCCCCTC
TCCACTTAGTACTGTTGGTCAGCCTGAAATATCTTTAGATGTTATGATTTTGGGGTTATA
TACTGTTGGTATCGACTCCTTACTGAGTTCTATTAATTTTATAGTAACTGTACAGAATAT
ATGTTCTATTGCTGTAACTTTGGATCAAATTAGGATGTTTGTTTGAATTTCTTATTTAAC
TTCTTTTTTATTAGTTTTGTCTGTTACTGTTTTGGCAGGTTCTTTATTGTTTTT-TTGTT
GGACCGTAATTTTAATACATCTTTCTATGACACTAGGAAGGGAAGTAGTCCTTTACTTTA
TCAGCATTCGTTTTGATTTTTTGGTCATCCAGAAGTTTATGTTATTATTTTGCCTGTTTT
TGGGATTATCAGAGAGGCTGTTTTGTTTTTGACAAA----------------GGACAAAC
AAGGATGACTTTTGCTCCAATTTGGATTGCTGTCTTGGGCATTTCTGTTTGAGATTACCA
TA
>JF412346
-TTTCCTCGTGTTAATGCTTTATCTTTTTGGGTTACTTTTTCTGCTTTGTTGATGGTTTA
TCAATCCTTTTTTATTGATGGTGGTCCTGGCAGTAGATGAACTTTTTACCCGCTCCCCTC
TCCACTTAGTACTGTTGGTCAGCCTGAAATATCTTTAGATGTTATGATTTTGGGGTTATA
TACTGTTGGTATCGACTCCTTACTGGGTTCTATTAATTTTATAGTAACTGTACAGAATAT
ATGTTCTATTGCTGTAACTTTGGATCAAATTAGGATGTTTGTTTGAATTTCTTATTTAAC
TTCTTTTTTATTAGTTTTGTCTGTTACTGTTTTGGCAGGTTCTTTATTGTTTTT-TTGTT
GGACCGTAATTTTAATACATCTTTCTATGACACTAGGAAGGGAAGTAGTCCTTTACTTTA
TCAGCATTCGTTTTGATTTTTTGGTCATCCAGAAGTTTATGTTATTATTTTGCCTGTTTT
TGGGATTATCAGAGAGGCTGTTTTGTTTTTGACAAA----------------GGACAAAC
AAGGATGACTTTTGCTCCAATTTGGATTGCTGTCTTGGGCATTTCTGTTTGAGATTACCA
TA
>JF412347
-TTTCCTCGTGTTAATGCTTTATCTTTTTGGGTTACTTTTTCTGCTTTGTTGATGGTTTA
TCAATCCTTTTTTATTGATGGTGGTCCTGGCAGTAGATGAACTTTTTACCCGCTCCCCTC
TCCACTTAGTACTGTTGGTCAGCCTGAAATATCTTTAGATGTTATGATTTTGGGGTTATA
TACTGTTGGTATCGACTCCTTACTGGGTTCTATTAATTTTATAGTAACTGTACAGAATAT
ATGTTCTATTGCTGTAACTTTGGATCAAATTAGGATGTTTGTTTGAATTTCTTATTTAAC
TTCTTTTTTATTAGTTTTGTCTGTTACTGTTTTGGCAGGTTCTTTATTGTTTTT-TTGTT
GGACCGTAATTTTAATACATCTTTCTATGACACTAGGAAGGGAAGTAGTCCTTTACTTTA
TCAGCATTCGTTTTGATTTTTTGGTCATCCAGAAGTTTATGTTATTATTTTGCCTGTTTT
TGGGATTATCAGAGAGGCTGTTTTGTTTTTGACAAA----------------GGACAAAC
AAGGATGACTTTTGCTCCAATTTGGATTGCTGTCTTGGGCATTTCTGTTTGAGATTACCA
TA
>JF412344
-TTTCCTCGTGTTAATGCTTTATCTTTTTGGGTTACTTTTTCTGCTTTGTTGATGGTTTA
TCAATCCTTTTTTATTGGTGGTGGTCCTGGCAGTAGATGAACTTTTTACCCGCTCCCCTC
TCCACTTAGTACTGTTGGTCAGCCTGAAATATCTTTAGATGTTATGATTTTGGGGTTATA
TACTGTTGGTATCGACTCCTCACTGGGTTCTATTAATTTTATAGTAACTGTACAGAATAT
ATGTTCTATTGCTGTAACTTTGGATCAAATTAGGATGTTTGTTTGAATTTCTTATTTAAC
TTCTTTTTTATTAGTTTCGTCTGTTACTGTTTTGGCAGGTTCTTTATTGTTTTT-TTGTT
GGACCGTAATTTTAATACATCTTTCTATGACACTAGGAAGGGAAGTAGTCCTTTACTTTA
TCAGCATTCGTTTTGATTTTTTGGTCATCCAGAAGTTTATGTTATTATTTTGCCTGTTTT
TGGGATTATCAGAGAGGCTGTTTTGTTTTTGACAAA----------------GGGCAAAC
AAGGATGACTTTTGCTCCAATTTGGATTGCTGTCTTGGGCATTTCTGTTTGAGATTACCA
TA
>JF412340
-TTTCCTCGTGTTAATGCTTTATCTTTTTGGGTTACTTTTTCTGCTTTGTTGATGGTTTA
TCAATCCTTTTTTATTGGTGGTGGTCCTGGCAGTAGATGAACTTTTTACCCGCTCCCCTC
TCCACTTAGTACTGTTGGTCAGCCTGAAATATCTTTAGATGTTATGATTTTGGGGTTATA
TACTGTTGGTATCGACTCCTTACTGGGTTCTATTAATTTTATAGTAACTGTACAGAATAT
ATGTTCTATTGCTGTAACTTTGGATCAAATTAGGATGTTTGTTTGAATTTCTTATTTAAC
TTCTTTTTTATTAGTTTTGTCTGTTACTGTTTTGGCAGGTTCTTTATTGTTTTT-TTGTT
GGACCGTAATTTTAATACATCTTTCTATGACACTAGGAAGGGAAGTAGTCCTTTACTTTA
TCAGCATTCGTTTTGATTTTTTGGTCATCCAGAAGTTTATGTTATTATTTTGTCTGTTTT
TGGGATTATCAGAGAGGCTGTTTTGTTTTTGACAAA----------------GGACAAAC
AAGGATGACTTTTGCTCCAATTTGGATTGCTGTCTTGGGCATTTCTGTTTGAGATTACCA
TA
>JF412339
-TTTCCTCGTGTTAATGCTTTATCTTTTTGGGTTACTTTTTCTGCTTTGTTGATGGTTTA
TCAATCCTTTTTTATTGGTGGTGGTCCTGGCAGTAGATGAACTTTTTACCCGCTCCCCTC
TCCACTTAGTACTGTTGGTCAGCCTGAAATATCTTTAGATGTTATGATTTTGGGGTTATA
TACTGTTGGTATCGACTCCTTACTGGGTTCTATTAATTTTATAGTAACTGTACAGAATAT
ATGTTCTATTGCTGTAACTTTGGATCAAATTAGGATGTTTGTTTGAATTTCTTATTTAAC
TTCTTTTTTATTAGTTTTGTCTGTTACTGTTTTGGCAGGTTCTTTATTGTTTTT-TTGTT
GGACCGTAATTTTAATACATCTTTCTATGACACTAGGAAGGGAAGTAGTCCTTTACTTTA
TCAGCATTCGTTTTGATTTTTTGGTCATCCAGAAGTTTATGTTATTATTTTGTCTGTTTT
TGGGATTATCAGAGAGGCTGTTTTGTTTTTGACAAA----------------GGACAAAC
AAGGATGACTTTTGCTCCAATTTGGATTGCTGTCTTGGGCATTTCTGTTTGAGATTACCA
TA
>JF412326
-TTTCCTCGTGTTAATGCTTTATCTTTTTGGGTTACTTTTTCTGCTTTGTTGATGGTTTA
TCAATCCTTTTTTATTGGTGGTGGTCCTGGCAGTAGATGAGCTTTTTACCCGCTCCCCTC
TCCACTTAGTACTGTTGGTCAGCCTGAAATATCTTTAGATGTTATGATTTTGGGGTTATA
TACTGTTGGTATCGACTCCTTACTGGGTTCTATTAATTTTATAGTAACTGTACAGAATAT
ATGTTCTATTGCTGTAACTTTGGATCAAATTAGGATGTTTGTTTGAATTTCTTATTTAAC
TTCTTTTTTATTAGTTTTGTCTGTTACTGTTTTGGCAGGTTCTTTATTGTTTTT-TTGTT
GGACCGTAATTTTAATACATCTTTCTATGACACTAGGAAGGGAAGTAGTCCTTTACTTTA
TCAGCATTCGTTTTGATTTTTTGGTCATCCAGAAGTTTATGTTATTATTTTGCCTGTTTT
TGGGATTATCAGAGAGGCTGTTTTGTTTTTGACAAA----------------GGACAAAC
AAGGATGACTTTTGCTCCAATTTGGATTGCTGTCTTGGGCATTTCTGTTTGAGATTACCA
TA
>JF412333
-TTTCCTCGTGTTAATGCTTTATCTTTTTGGGTTACTTTTTCTGCTTTGTTGATGGTTTA
TCAATCCTTTTTTATTGGTGGTGGTCCTGGCAGTAGATGAGCTTTTTACCCGCTCCCCTC
TCCACTTAGTACTGTTGGTCAGCCTGAAATATCTTTAGATGTTATGATTTTGGGGTTATA
TACTGTTGGTATCGACTCCTTACTGGGTTCTATTAATTTTATAGTAACTGTACAGAATAT
ATGTTCTATTGCTGTAACTTTGGATCAAATTAGGATGTTTGTTTGAATTTCTTATTTAAC
TTCTTTTTTATTAGTTTTGTCTGTTACTGTTTTGGCAGGTTCTTTATTGTTTTT-TTGTT
GGACCGTAATTTTAATACATCTTTCTATGACACTAGGAAGGGAAGTAGTCCTTTACTTTA
TCAGCATTCGTTTTGATTTTTTGGTCATCCAGAAGTTTATGTTATTATTTTGCCTGTTTT
TGGGATTATCAGAGAGGCTGTTTTGTTTTTGACAAA----------------GGACAAAC
AAGGATGACTTTTGCTCCAATTTGGATTGCTGTCTTGGGCATTTCTGTTTGAGATTACCA
TA
>JF412334
-TTTCCTCGTGTTAATGCTTTATCTTTTTGGGTTACTTTTTCTGCTTTGTTGATGGTTTA
TCAATCCTTTTTTATTGGTGGTGGTCCTGGCAGTAGATGAGCTTTTTACCCGCTCCCCTC
TCCACTTAGTACTGTTGGTCAGCCTGAAATATCTTTAGATGTTATGATTTTGGGGTTATA
TACTGTTGGTATCGACTCCTTACTGGGTTCTATTAATTTTATAGTAACTGTACAGAATAT
ATGTTCTATTGCTGTAACTTTGGATCAAATTAGGATGTTTGTTTGAATTTCTTATTTAAC
TTCTTTTTTATTAGTTTTGTCTGTTACTGTTTTGGCAGGTTCTTTATTGTTTTT-TTGTT
GGACCGTAATTTTAATACATCTTTCTATGACACTAGGAAGGGAAGTAGTCCTTTACTTTA
TCAGCATTCGTTTTGATTTTTTGGTCATCCAGAAGTTTATGTTATTATTTTGCCTGTTTT
TGGGATTATCAGAGAGGCTGTTTTGTTTTTGACAAA----------------GGACAAAC
AAGGATGACTTTTGCTCCAATTTGGATTGCTGTCTTGGGCATTTCTGTTTGAGATTACCA
TA
>JF412332
-TTTCCTCGTGTTAATGCTTTATCTTTTTGGGTTACTTTTTCTGCTTTGTTGATGGTTTA
TCAATCCTTTTTTATTGGTGGTGGTCCTGGCAGTAGATGAACTTTTTACCCGCTCCCCTC
TCCACTTAGTACTGTTGGTCAGCCTGAAATATCTTTAGATGTTATGATTTTGGGGTTATA
TACTGTTGGTATCGACTCCTTACTGGGTTCTATTAATTTTATAGTAACTGTACAGAATAT
ATGTTCTATTGCTGTAACTTTGGATCAAATTAGGATGTTTGTTTGAATTTCTTATTTAAC
TTCTTTTTTATTAGTTTTGTCTGTTACTGTTTTGGCAGGTTCTTTATTGTTTTT-TTGTT
GGACCGTAATTTTAATACATCTTTCTATGACACTAGGAAGGGAAGTAGTCCTTTACTTTA
TCAGCATTCGTTTTGATTTTTTGGTCATCCAGAAGTTTATGTTATTATTTTGCCTGTTTT
TGGGATTATCAGAGAGGCTGTTTTGTTTTTGACAAA----------------GGACAAAC
AAGGATGACTTTTGCTCCAATTTGGATTGCTGTCTTGGGCATTTCTGTTTGAGATTACCA
TA
>JF412336
-TTTCCTCGTGTTAATGCTTTATCTTTTTGGGTTACTTTTTCTGCTTTGTTGATGGTTTA
TCAATCCTTTTTTATTGGTGGTGGTCCTGGCAGTAGATGAACTTTTTACCCGCTCCCCTC
TCCACTTAGTACTGTTGGTCAGCCTGAAATATCTTTAGATGTTATGATTTTGGGGTTATA
TACTGTTGGTATCGACTCCTTACTGGGTTCTATTAATTTTATAGTAACTGTACAGAATAT
ATGTTCTATTGCTGTAACTTTGGATCAAATTAGGATGTTTGTTTGAATTTCTTATTTAAC
TTCTTTTTTATTAGTTTTGTCTGTTACTGTTTTGGCAGGTTCTTTATTGTTTTT-TTGTT
GGACCGTAATTTTAATACATCTTTCTATGACACTAGGAAGGGAAGTAGTCCTTTACTTTA
TCAGCATTCGTTTTGATTTTTTGGTCATCCAGAAGTTTATGTTATTATTTTGCCTGTTTT
TGGGATTATCAGAGAGGCTGTTTTGTTTTTGACAAA----------------GGACAAAC
AAGGATGACTTTTGCTCCAATTTGGATTGCTGTCTTGGGCATTTCTGTTTGAGATTACCA
TA
>JF412335
-TTTCCTCGTGTTAATGCTTTATCTTTTTGGGTTACTTTTTCTGCTTTGTTGATGGTTTA
TCAATCCTTTTTTATTGGTGGTGGTCCTGGCAGTAGATGAACTTTTTACCCGCTCCCCTC
TCCACTTAGTACTGTTGGTCAGCCTGAAATATCTTTAGATGTTATGATTTTGGGGTTATA
TACTGTTGGTATCGACTCCTTACTGGGTTCTATTAATTTTATAGTAACTGTACAGAATAT
ATGTTCTATTGCTGTAACTTTGGATCAAATTAGGATGTTTGTTTGAATTTCTTATTTAAC
TTCTTTTTTATTAGTTTTGTCTGTTACTGTTTTGGCAGGTTCTTTATTGTTTTT-TTGTT
GGACCGTAATTTTAATACATCTTTCTATGACACTAGGAAGGGAAGTAGTCCTTTACTTTA
TCAGCATTCGTTTTGATTTTTTGGTCATCCAGAAGTTTATGTTATTATTTTGCCTGTTTT
TGGGATTATCAGAGAGGCTGTTTTGTTTTTGACAAA----------------GGACAAAC
AAGGATGACTTTTGCTCCAATTTGGATTGCTGTCTTGGGCATTTCTGTTTGAGATTACCA
TA
>JF412337
-TTTCCTCGTGTTAATGCTTTATCTTTTTGGGTTACTTTTTCTGCTTTGTTGATGGTTTA
TCAATCCTTTTTTATTGGTGGTGGTCCTGGCAGTAGATGAACTTTTTACCCGCTCCCCTC
TCCACTTAGTACTGTTGGTCAGCCTGAAATATCTTTAGATGTTATGATTTTGGGGTTATA
TACTGTTGGTATCGACTCCTTACTGGGTTCTATTAATTTTATAGTAACTGTACAGAATAT
ATGTTCTATTGCTGTAACTTTGGATCAAATTAGGATGTTTGTTTGAATTTCTTATTTAAC
TTCTTTTTTATTAGTTTTGTCTGTTACTGTTTTGGCAGGTTCTTTATTGTTTTT-TTGTT
GGACCGTAATTTTAATACATCTTTCTATGACACTAGGAAGGGAAGTAGTCCTTTACTTTA
TCAGCATTCGTTTTGATTTTTTGGTCATCCAGAAGTTTATGTTATTATTTTGCCTGTTTT
TGGGATTATCAGAGAGGCTGTTTTGTTTTTGACAAA----------------GGACAAAC
AAGGATGACTTTTGCTCCAATTTGGATTGCTGTCTTGGGCATTTCTGTTTGAGATTACCA
TA
>JF412331
-TTTCCTCGTGTTAATGCTTTATCTTTTTGGGTTACTTTTTCTGCTTTGTTGATGGTTTA
TCAATCCTTTTTTATTGGTGGTGGTCCTGGCAGTAGATGAACTTTTTACCCGCTCCCCTC
TCCACTTAGTACTGTTGGTCAGCCTGAAATATCTTTAGATGTTATGATTTTGGGGTTATA
TACTGTTGGTATCGACTCCTTACTGGGTTCTATTAATTTTATAGTAACTGTACAGAATAT
ATGTTCTATTGCTGTAACTTTGGATCAAATTAGGATGTTTGTTTGAATTTCTTATTTAAC
TTCTTTTTTATTAGTTTTGTCTGTTACTGTTTTGGCAGGTTCTTTATTGTTTTT-TTGTT
GGACCGTAATTTTAATACATCTTTCTATGACACTAGGAAGGGAAGTAGTCCTTTACTTTA
TCAGCATTCGTTTTGATTTTTTGGTCATCCAGAAGTTTATGTTATTATTTTGCCTGTTTT
TGGGATTATCAGAGAGGCTGTTTTGTTTTTGACAAA----------------GGACAAAC
AAGGATGACTTTTGCTCCAATTTGGATTGCTGTCTTGGGCATTTCTGTTTGAGATTACCA
TA
>JF412341
-TTTCCTCGTGTTAATGCTTTATCTTTTTGGGTTACTTTTTCTGCTTTGTTGATGGTTTA
TCAATCCTTTTTTATTGGTGGTGGTCCTGGCAGTAGATGAACTTTTTACCCGCTCCCCTC
TCCACTTAGTACTGTTGGTCAGCCTGAAATATCTTTAGATGTTATGATTTTGGGGTTATA
TACTGTTGGTATCGACTCCTTACTGGGTTCTATTAATTTTATAGTAACTGTACAGAATAT
ATGTTCTATTGCTGTAACTTTGGATCAAATTAGGATGTTTGTTTGAATTTCTTATTTAAC
TTCTTTTTTATTAGTTTTGTCTGTTACTGTTTTGGCAGGTTCTTTATTGTTTTT-TTGTT
GGACCGTAATTTTAATACATCTTTCTATGACACTAGGAAGGGAAGTAGTCCTTTACTTTA
TCAGCATTCGTTTTGATTTTTTGGTCATCCAGAAGTTTATGTTATTATTTTGCCTGTTTT
TGGGATTATCAGAGAGGCTGTTTTGTTTTTGACAAA----------------GGACAAAC
AAGGATGACTTTTGCTCCAATTTGGATTGCTGTCTTGGGCATTTCTGTTTGAGATTACCA
TA
>JF412342
-TTTCCTCGTGTTAATGCTTTATCTTTTTGGGTTACTTTTTCTGCTTTGTTGATGGTTTA
TCAATCCTTTTTTATTGGTGGTGGTCCTGGCAGTAGATGAACTTTTTACCCGCTCCCCTC
TCCACTTAGTACTGTTGGTCAGCCTGAAATATCTTTAGATGTTATGATTTTGGGGTTATA
TACTGTTGGTATCGACTCCTTACTGGGTTCTATTAATTTTATAGTAACTGTACAGAATAT
ATGTTCTATTGCTGTAACTTTGGATCAAATTAGGATGTTTGTTTGAATTTCTTATTTAAC
TTCTTTTTTATTAGTTTTGTCTGTTACTGTTTTGGCAGGTTCTTTATTGTTTTT-TTGTT
GGACCGTAATTTTAATACATCTTTCTATGACACTAGGAAGGGAAGTAGTCCTTTACTTTA
TCAGCATTCGTTTTGATTTTTTGGTCATCCAGAAGTTTATGTTATTATTTTGCCTGTTTT
TGGGATTATCAGAGAGGCTGTTTTGTTTTTGACAAA----------------GGACAAAC
AAGGATGACTTTTGCTCCAATTTGGATTGCTGTCTTGGGCATTTCTGTTTGAGATTACCA
TA
>JF412327
-TTTCCTCGTGTTAATGCTTTATCTTTTTGGGTTACTTTTTCTGCTTTGTTGATGGTTTA
TCAATCCTTTTTTATTGGTGGTGGCCCTGGCAGTAGATGAACTTTTTACCCGCTCCCCTC
TCCACTTAGTACTGTTGGTCAGCCTGAAATATCTTTAGATGTTATGATTTTGGGGTTATA
TACTGTTGGTATCGACTCCTTACTGGGTTCTATTAATTTTATAGTAACTGTACAGAATAT
ATGTTCTATTGCTGTAACTTTGGATCAAATTAGGATGTTTGTTTGAATTTCTTATTTAAC
TTCTTTTTTATTAGTTTTGTCTGTTACTGTTTTGGCAGGTTCTTTATTGTTTTT-TTGTT
GGACCGTAATTTTAATACATCTTTCTATGACACTAGGAAGGGAAGTAGTCCTTTACTTTA
TCAGCATTCGTTTTGATTTTTTGGTCATCCAGAAGTTTATGTTATTATTTTGCCTGTTTT
TGGGATTATCAGAGAGGCTGTTTTGTTTTTGACAAA----------------GGACAAAC
AAGGATGACTTTTGCTCCAATTTGGATTGCTGTCTTGGGCATTTCTGTTTGAGATTACCA
TA
>JF412329
--------------------------------------------------AGATGGTTTA
TCAATCCTTTTTTATTGGTGGTGGTCCTGGCAGTAGATGAACTTTTTACCCGCTCCCCTC
TCCACTTAGTACTGTTGGTCAGCCTGAAATATCTTTAGATGTTATGATTTTGGGGTTATA
TACTGTTGGTATCGACTCCTTACTGGGCTCTATTAATTTTATAGTAACTGTACAGAATAT
ATGTTCTATTGCTGTAACTTTGGATCAAATTAGGATGTTTGTTTGAATTTCTTATTTAAC
TTCTTTTTTATTAGTTTTGTCTGTTACTGTTTTGGCAGGTTCTTTATTGTTTTT-TTGTT
GGACCGTAATTTTAATACATCTTTCTATGACACTAGGAAGGGAAGTAGTCCTTTACTTTA
TCAGCATTCGTTTTGATTTTTTGGTCATCCAGAAGTTTATGTTATTATTTTGCCTGTTTT
TGGGATTATCAGAGAGGCTGTTTTGTTTTTGACAAA----------------GGACAAAC
AAGGATGACTTTTGCTCCAACTTGGATTGCTGTCTTGGGCATTTCTGTTTGAGATTACCA
TA
>JF412330
-TTTCCTCGTGTTAATGCTTTATCTTTTTGGATTACTTTTTCTGCTTTATTGATGGTTTA
TCAATCCTTTTTTATTGGTGGTGGTCCTGGCAGTAGATGAACTTTTTACCCGCTCCCCTC
TCCACTTAGTACTGTTGGTCAGCCTGAAATATCTTTAGATGTTATGATTTTGGGGTTATA
TACTGTTGGTATCGACTCCTTACTGGGCTCTATTAATTTTATAGTAACTGTACAGAATAT
ATGTTCTATTGCTGTAACTTTGGATCAAATTAGGATGTTTGTTTGAATTTCTTATTTAAC
TTCTTTTTTATTAGTTTTGTCTGTTACTGTTTTGGCAGGTTCTTTATTGTTTTT-TTGTT
GGACCGTAATTTTAATACATCTTTCTATGACACTAGGAAGGGAAGTAGTCCTTTACTTTA
TCAGCATTCGTTTTGATTTTTTGGTCATCCAGAAGTTTATGTTATTATTTTGCCTGTTTT
TGGGATTATCAGAGAGGCTGTTTTGTTTTTGACAAA----------------GGACAAAC
AAGGATGACTTTTGCTCCAACTTGGATTGCTGTCTTGGGCATTTCTGTTTGAGATTACCA
TA
>JF412328
-TTTCCTCGTGTTAATGCTTTATCTTTTTGGATTACTTTTTCTGCTTTATTGATGGTTTA
TCAATCCTTTTTTATTGGTGGTGGTCCTGGCAGTAGATGAACTTTTTACCCGCTCCCCTC
TCCACTTAGTACTGTTGGTCAGCCTGAAATATCTTTAGATGTTATGATTTTGGGGTTATA
TACTGTTGGTATCGACTCCTTACTGGGCTCTATTAATTTTATAGTAACTGTACAGAATAT
ATGTTCTATTGCTGTAACTTTGGATCAAATTAGGATGTTTGTTTGAATTTCTTATTTAAC
TTCTTTTTTATTAGTTTTGTCTGTTACTGTTTTGGCAGGTTCTTTATTGTTTTT-TTGTT
GGACCGTAATTTTAATACATCTTTCTATGACACTAGGAAGGGAAGTAGTCCTTTACTTTA
TCAGCATTCGTTTTGATTTTTTGGTCATCCAGAAGTTTATGTTATTATTTTGCCTGTTTT
TGGGATTATCAGAGAGGCTGTTTTGTTTTTGACAAA----------------GGACAAAC
AAGGATGACTTTTGCTCCAATTTGGATTGCTGTCTTGGGCATTTCTGTTTGAGATTACCA
TA
>JF412338
-TTTCCTCGTGTTAATGCTTTATCTTTTTGGGTTACTTTTTCTGCTTTGTTGATGGTTTA
TCAATCCTTTTTTATTGGTGGTGGTCCTGGCAGTAGATGAACTTTTTACCCGCTCCCCTC
TCCACTTAGTACTGTTGGTCAGCCTGAAATATCTTTAGATGTTATGATTTTGGGATTATA
TACTGTTGGTATCGACTCCTTACTGGGTTCTATTAATTTTATAGTAACTGTACAGAATAT
ATGTTCTATTGCTGTAACTTTGGATCAAATTAGGATGTTTGTTTGAATTTCTTATTTAAC
TTCTTTTTTATTAGTTTTGTCTGTTACTGTTTTGGCAGGTTCTTTATTGTTTTT-TTGTT
GGACCGTAATTTTAATACATCTTTCTATGACACTAGGAAGGGAAGTAGTCCTTTACTTTA
TCAGCATTCGTTTTGATTTTTTGGTCATCCAGAAGTTTATGTTATTATTTTGCCTGTTTT
TGGGATTATCAGAGAGGCTGTTTTGTTTTTGACAAA----------------GGACAAAC
AAGGATGACTTTTGCTCCAATTTGGATTGCTGTCCTGGGCATTTCTGTTTGAGATTACCA
TA
>LT623909
-TTTCCTCGTGTTAATGCTTTATCTTTTTGGGTTACTTTTTCTGCTTTGTTGATGGTTTA
TCAATCATTTTTTATTGGGAGTGGTCCTGGAAGTAGTTGAACTTTTTATCCTCCTC----
-----TTAGTACCGTTGGTCAGCCAGAGATGTCGTTAGATGTGATAATTTTAGGTCTCCA
TACTGTTGGTATTGGTTCTTTGTTAGGTGCTATTAATTTTATGGTCACTGTGCAGAATAT
ACGTTCTGTTGCTGTTACTTTGGATCAGATTAGAATGTTTGTTTGAACTTCTTATTTAAC
TTCTTTTTTGTTAGTTTTATCTGTTCCTGTTTTAGCTGGGTCTTTATTGTTTTTGTTGAT
AGATCGTAATTTTAATACTTCTTTTTATGACACTAGTAAGGGGGGTAGGCCTCTTCTTTA
TCAGCATTTGTTTTGATTTTTTGGTCATCCTGAGGTTTATGTTATTATTTTGCCTGTTTT
TGGTATTATTAGTGAGGCCGTTTTATTTTTGACTGATAAGGATCGGTTATTTGGGCAAAC
AAGAATAACTTTTGCTTCTATTTGAATTGCTATTTTGGGTACTTCTGTCTGAGGGCATCA
TA
>KU215907
-TTTCCTCGTGTTAATGCTTTATCTTTTTGGGTTACTTTTTCTGCTTTGTTGATGGTTTA
TCAATCATTTTTTATTGGGAGTGGTCCTGGAAGTAGTTGAACTTTTTATCCTCCTC----
-----TTAGTACTGTTGGTCAGCCAGAGATGTCATTAGATGTGATAATTTTAGGTCTTCA
TACTGTAGGTATTGGTTCTTTATTAGGTGCTATTAATTTTATGGTCACTGTGCAGAATAT
ACGTTCTATTGCTGTTACTTTGGATCAGATTAGAATGTTTGTTTGAACTTCTTATTTAAC
TTCTTTTTTGCTGGTTTTATCTGTTCCTGTTTTGGCTGGGTCTTTATTATTTTTGTTGAT
AGATCGTAATTTTAATACTTCTTTTTATGATACTAGCAAGGGGGGTAGGCCTCTTCTTTA
TCAGCATTTGTTTTGATTTTTTGGTCACCCTGAAGTTTATGTTATTATTTTGCCTGTTTT
TGGTATTATTAGAGAGGCTGTTTTATTTTTAACTGATAAGGATCGGTTATTTGGACAAAC
AAGAATAACTTTTGCTTCTATTTGAATTGCTATTTTGGGTACTTCTGTTTGGGGGCATCA
TA
>KX265048
-TTTCCTCGTGTTAATGCTTTATCTTTTTGGGTTACTTTTTCTGCTTTGTTAATGGTTTA
TCAATCTTTTTTTATTGGTGGTGGACCTGGTAGTAGTTGAACTTTTTATCCTCCTT----
-----TAAGTGTTGATGGTCAACCTGAATTATCTTTGGATAGTATAATTTTGGGTTTACA
TACTGTAGGTATTGGTTCTTTGTTGGGTGCTATTAATTTTATGGTTACTACTCAGAATAT
GCGTTCTACTGCTGTTACTTTAGATCAGATTAGTATGTTTGTTTGAACTTCTTATTTGAC
TTCTTTTCTTTTAGTTTTATCTGTTCCTGTTTTAGCTGGTTCTTTGTTGTTTTTGTTATT
AGATCGTAATTTTAATACTTCTTTTTATGATACTAAAAAGGGGGGTAATCCTTTGTTGTA
TCAGCATTTGTTTTGATTTTTTGGTCATCCTGAGGTTTATGTTATTATTTTGCCTGTTTT
TGGTATTATTAGTGAATGTGTTTTGTTTTTGACTGATAAGGATCGTTTGTTTGGTCAGAC
TAGTATAACTTTTGCTTCTATTTGGATTGCTGTTTTAGGTACTTCTGTTTGAGGTCATCA
TA
>KX265047
-TTTCCTCGTGTTAATGCTTTATCTTTTTGGGTCACTTTTTCTGCTTTGTTAATGGTTTA
TCAATCTTTTTTTATTGGTGGTGGACCTGGTAGTAGTTGAACTTTTTATCCTCCTT----
-----TAAGTGTTGATGGTCAACCTGAATTATCTTTGGATAGTATAATTTTGGGTTTACA
TACTGTAGGTATTGGTTCTTTGTTGGGTGCTATTAATTTTATGGTTACTACTCAGAATAT
GCGTTCTACTGCTGTTACTTTAGATCAGATTAGTATGTTTGTTTGAACTTCTTATTTGAC
TTCTTTTCTTTTAGTTTTATCTGTTCCTGTTTTAGCTGGTTCTTTGTTGTTTTTGTTATT
AGATCGTAATTTTAATACTTCTTTTTATGATACTAAAAAGGGGGGTAATCCTTTGTTGTA
TCAGCATTTGTTTTGATTTTTTGGTCATCCTGAGGTTTATGTTATTATTTTGCCTGTTTT
TGGTATTATTAGTGAATGTGTTTTGTTTTTGACTGATAAGGATCGTTTGTTTGGTCAGAC
TAGTATAACTTTTGCTTCTATTTGGATTGCTGTTTTAGGTACTTCTGTTTGAGGCCATCA
TA
>KT599912
-TTTCCTCGTGTTAATGCTTTGTCTTTTTGGGTTACTTTTTCTGCTTTGTTGATAGTTTA
TCAGTCTTTTTTTATTGGGGGTGGTCCTGGTAGGAGTTGGACTTTTTATCCTCCTC----
-----TTAGGGTTGAAGGTCAACCAGAATTGTCTTTAGATACTATGATTTTAGGTTTACA
TACTGTAGGAATTGGTTCTTTGTTGGGTGCTATTAATTTTATGGTAACTACTCAGAATAT
ACGGTCTACTGCTGTGACTTTGGATCAAATTAGTATGTTTGTTTGGACTTCTTATTTGAC
TTCTTTTTTATTAGTTTTATCTGTGCCTGTTTTGGCTGGTTCTTTATTGTTTTTGTTGTT
GGATCGTAATTTTAATACTTCTTTTTATGATACTAAGAAGGGGGGTAATCCTTTGTTGTA
TCAGCATTTGTTTTGATTTTTTGGTCATCCTGAGGTGTATGTTATTATTTTACCTGTTTT
TGGTATTATTAGGGAGGCTGTTTTATTTTTGACTGATAAGGATCGTTTGTTTGGTCAGAC
TAGGATGACTTTTGCTTCTATTTGGATTGCTGTTTTAGGTACTTCTGTATGGGGCCATCA
TA
>KX181289
-TTTCCTCGTGTTAATGCTTTGTCTTTTTGGTTTACTTTTGTTGCTTTGTTGATAGTTTA
TCAGTCTTTTTTTATTGGGGGTGGCCCTGGTAGAAGTTGGACTTTTTATCCTCCTC----
-----TTAGGGTTGAAGGTCAACCAGAATTGTCTTTAGATACTATGATTTTAGGTTTACA
TACTGTGGGAATTGGTTCTTTGTTGGGTGCTATTAATTTTATGGTAACTACTCAGAATAT
ACGGTCTACTGCTGTGACTTTGGATCAAATTAGTATGTTTGTTTGGACTTCTTATTTGAC
TTCTTTTTTGTTAGTTTTGTCTGTGCCTGTTTTGGCTGGTTCTTTATTGTTTTTGTTGTT
GGATCGTAATTTTAATACTTCTTTTTATGATACTAAGAAGGGGGGTAATCCTTTGTTGTA
TCAGCATTTGTTTTGATTTTTTGGTCATCCTGAGGTGTATGTTATTATTTTACCTGTTTT
TGGTATTATTAGGGAAGCGGTTTTATTTTTGACTGATAAGGATCGTTTGTTTGGTCAGAC
TAGGATAACTTTTGCTTCTATTTGGATTGCTGTTTTAGGTACTTCTGTGTGAGGTCATCA
TA
>KP760201
-TTTCCTCGTGTTAATGCTTTGTCTTTTTGGTTTACTTTTGTTGCTTTGTTGATGGTTTA
TCAGTCTTTTTTTATTGGTGGTGGTCCTGGTAGAAGTTGGACTTTTTATCCTCCTC----
-----TTAGGGTTGAGGGTCAACCGGAGTTGTCTTTGGATACTATAATTTTGGGTTTGCA
TACTGTGGGTATTGGTTCTTTGTTGGGTGCTATTAATTTTATAGTTACTACTCAGAATAT
GCGATCTACTGCTGTAACTTTGGATCAGATTAGTATGTTTGTTTGAACTTCTTATTTGAC
TTCTTTTTTGTTGGTTTTATCTGTGCCTGTTTTAGCTGGTTCTTTGTTGTTTTTGTTGTT
GGATCGTAATTTTAATACTTCTTTTTATGATACTAAGAAGGGGGGTAACCCTTTGTTGTA
TCAGCATTTGTTCTGATTTTTTGGTCATCCTGAGGTTTATGTTATTATTTTGCCTGTTTT
TGGTATTATTAGAGAGGCGGTTTTGTTTTTGACTGATAAGGATCGTTTGTTTGGTCAAAC
TAGGATGACTTTTGCTTCTATTTGGATTGCTGTTTTAGGTACGTCTGTTTGGGGCCATCA
TA
>HQ214004
-TTTCCTCGGGTAAATGCTTTATCTTTTTGGTTTACTTTTGTGGCTTTATTGATAGTTTA
TCAATCTTTTTTTATTGGGGGTGGTCCAGGTAGTAGTTGAACTTTTTATCCTCCTT----
-----TAAGAGTAGAAGGTCAGCCTGAATTGTCTTTGGATACTATGATTTTGGGTTTGCA
TACTGTTGGTATTGGTTCTTTGTTAGGTGCTATTAATTTTATAGTCACTACTCAGAATAT
GCGTTCTACTGCTGTGACTTTGGATCAAATTAGTATGTTTGTTTGGACTTCTTATTTGAC
TTCTTTTTTATTGGTTTTATCTGTTCCTGTTTTAGCAGGATCTTTGTTGTTTTTATTGTT
GGATCGTAATTTTAATACCTCTTTTTATGATACAAAAAAGGGTGGTAATCCTCTTTTATA
TCAGCATTTATTTTGATTTTTTGGTCATCCTGAAGTTTATGTTATTATTTTACCGGTTTT
TGGTATTATTAGAGAGGCTGTTTTTGTTTTGACTGATAAGGATCGTTTGTTTGGTCAGAC
TAGAATAACTTTTGCTTCTATTTGAATTGCTGTTTTAGGTACTTCTGTTTGAGGTCATCA
TA
>AB518873
-TTTCCTCGGGTAAATGCTTTATCTTTTTGATTTACTTTTGTGGCTTTGTTAATGGTATA
TCAATCTTTTTTTATTGGCGGTGGTCCTGGTAGTAGTTGAACTTTTTATCCTCCTT----
-----TAAGAGTTGAAGGTCAGCCTGAATTGTCTTTAGATACTATAATTTTGGGTTTGCA
TACTGTAGGTATTGGTTCTTTGTTAGGTGCTATTAATTTTATAGTTACTACTCAGAATAT
GCGTTCTACAGCTGTTACTTTAGATCAAATTAGTATGTTTGTTTGAACTTCTTATTTAAC
TTCTTTTTTGTTGGTATTGTCTGTTCCTGTTTTGGCTGGGTCTTTATTGTTTTTATTGTT
GGATCGTAATTTTAATACTTCTTTTTATGATACTAAAAAAGGGGGCAATCCTTTGTTGTA
TCAGCATTTGTTTTGATTTTTTGGCCATCCTGAGGTTTATGTTATTATTTTACCTGTTTT
TGGTATTATCAGGGAAGCTGTATTATTTTTGACTGATAAAGATCGTTTATTTGGTCAAAC
TAGAATAACTTTTGCATCTATTTGAATTGCTGTGTTGGGTACTTCTGTTTGGGGTCATCA
TA
>AF538716
-TTTCCTCGGGTTAATGCTTTGTCTTTTTGGTTTACTTTTGTAGCTTTGTTGATGGTTTA
TCAGTCTTTTTTTATTGGTGGTGGACCAGGAAGTAGTTGAACTTTTTATCCTCCTT----
-----TAAGAGTAGAGGGTCAGCCAGAAGTTTCTTTAGATGTTATAATTTTGGGGTTGCA
TACTGTAGGGATTGGTTCTTTGTTTGGTGCTATTAATTTTATAGTTACTACTCAAAATAT
GCGTTCTGTTGCTGTCACTTTAGATCAGGCAAGTATATTTGTTTGGACTTCTTATTTGAC
TTCTTTTTTGCTGGTGTTATCTGTTCCAGTTTTGGCAGGTTCTTTGTTGTTTTTACTGTT
TGATCGTAATTTTAATACTTCTTTTTATGATACTAAAAATGGTGGTAATCCATTATTGTA
TCAGCATTTATTTTGGTTTTTTGGGCACCCAGAAGTTTATGTTATTATTTTACCTGTCTT
TGGTATTATTAGTGAGGCTGTTTTGTTTCTAACTGACAAGGATCGTTTATTTGGTCAAAC
TAGTATGACTTTTGCTTCTATTTGAATTGCTGTTCTAGGTACATCTGTTTGAGGTCACCA
TA
>AP017686
-TTTCCTCGTGTGAATGCTTTATCTTTTTGATTTACTTTTGTGGCTTTGTTGATGGTTTA
TCAGTCTTTTTTTATTGGCGGTGGCCCAGGAAGTAGTTGAACTTTTTACCCTCCTT----
-----TAAGAGTTGAAGGTCAGCCAGAAATTTCTTTGGATGTTATAATTTTAGGATTGCA
TACTGTAGGAATTGGCTCTTTATTGGGTGCTATTAATTTTATAGTTACTACTCAGAATAT
GCGTTCTGTTGCTGTTACTTTGGATCAGGCGAGTATGTTTGTTTGGACTTCTTATTTAAC
TTCTTTTTTGTTAGTGTTATCTGTTCCAGTTTTGGCTGGTTCTTTGTTGTTTTTGTTATT
TGATCGTAATTTTAATACTTCTTTTTATGATACTAAAAATGGCGGTAATCCTTTATTGTA
TCAGCATTTATTTTGATTTTTTGGTCACCCAGAAGTTTATGTTATTATTTTACCTGTTTT
TGGTATTATTAGTGAGTCTGTTTTGTTTTTAACTGATAAGGATCGTTTGTTTGGTCAAAC
TAGTATAACTTTTGCTTCTATTTGGATTGCTGTTCTTGGTACATCTGTTTGAGGTCATCA
CA
>JN367461
-TTTCCTCGGGTAAATGCTTTATCTTTTTGGTTTACTTTTGTGGCTTTGTTGATAGTTTA
TCAGTCTTTTTTTATTGGGGGGGGACCTGGTAGTAGTTGGACTTTCTATCCTCCTT----
-----TGAGGGTAGAAGGTCAGCCTGAAGTTTCTTTGGATGTTATAATTTTGGGTTTGCA
TACCGTTGGTATTGGTTCTTTGTTGGGTGCTATTAATTTTATGGTTACTACTCAAAATAT
GCGTTCTGTTGCTGTTACTTTGGATCAGGCTAGTATATTTGTTTGAACTTCTTATCTAAC
TTCTTTTTTGTTAGTTTTATCTGTTCCTGTTTTAGCTGGCTCTTTGTTGTTTTTATTGTT
TGATCGTAATTTTAATACTTCTTTTTATGATACTAAGAATGGTGGAAATCCTTTATTGTA
TCAGCATTTATTTTGATTTTTTGGCCATCCGGAAGTTTATGTTATTATTTTACCTGTTTT
TGGTATTATTAGTGAGTCTGTTTTGTTTTTAACTGATAAGGATCGTTTGTTTGGTCAAGC
TAGTATAACTTTTGCTTCTATTTGGATTGCTGTTCTTGGTACTTCTGTTTGGGGTCATCA
TA
>AP017680
-TTTCCTCGTGTTAATGCTTTATCTTTTTGATTTACTTTTTCTGCATTATTGATGGTTTA
TCAATCTTTTTTTATTGGTGGTGGGCCTGGTAGTAGTTGAACTTTTTACCCTCCTT----
-----TGAGAGTTGAGGGTCAGCCTGAAGTTTCTTTGGATGTTATAATTTTGGGGTTGCA
CACTGTTGGAATTGGCTCTTTGCTGGGTGCTATTAATTTTATAGTTACTACTCAAAATAT
GCGTTCTGTTGCTGTTACTTTAGATCAGGCTAGTATGTTTGTTTGGACTTCTTATTTAAC
TTCTTTTTTGTTAGTGTTGTCTGTTCCTGTGTTAGCTGGTTCTTTGTTGTTTTTATTATT
TGATCGTAACTTTAACACTTCTTTTTATGATACTAAAAATGGGGGGAATCCGTTGCTGTA
TCAACATTTGTTTTGGTTTTTTGGTCATCCTGAAGTTTATGTTATTATTTTACCTGTTTT
CGGTATTATTAGTGAGGCTGTTTTGTTCTTAACTGATAAGGATCGCCTATTTGGTCAAAC
TAGCATGACTTTTGCTTCTATTTGGATTGCTGTTCTTGGTACGTCTGTTTGGGGTCATCA
CA
>GU138699
-TTTCCTCGGGTTAATGCTTTATCTTTTTGGTTTACTTTTGTAGCTTTGTTTATAGTTTA
TCAGTCTTTTTTTATTGGTGGTGGTCCTGGCAGTAGTTGAACTTTTTATCCTCCTT----
-----TGAGGGTTGAAGGTCAACCTGAGTTGTCTCTTGATTCTATGATTTTGGGTTTACA
TACGGTTGGTATTGGTTCTTTACTTGGTGCTATTAATTTTATGGTTACTACTCAGAATAT
GCGTTCTATTGCTGTTACTCTTGATCAAGCTAGTATGTTTGTGTGAACTTCTTATTTAAC
TTCTTTTTTGCTTGTCTTATCTGTTCCTGTTTTGGCTGGGTCTTTATTATTTCTTTTGTT
GGATCGTAATTTTAATACTTCTTTTTATGATACTGGTAAGGGTGGTAATCCTTTATTGTA
TCAGCATTTATTTTGATTTTTTGGTCATCCTGAGGTTTATGTTATTATTTTACCTGTTTT
TGGCATTATTAGTGAAGCTGTATTGTTTTTAACTGACAAGGATCGTTTGTTTGGTCAGAC
TAGTATGACTTTTGCTTCTATCTGGATTGCTGTTTTGGGCACTTCTGTTTGAGGTCATCA
TA
>AJ537512
-TTTCCTCGGGTTAATGCCTTGTCTTTTTGGTTTACTTTTGTAGCTTTGTTGATGGTTTA
TCAATCTTTTTTTATTGGGGGGGGTCCTGGGAGTAGTTGAACTTTTTATCCTCCTT----
-----TGAGTGTAGAGGGTCAGCCTGAGTTATCTTTGGATAGAATGATTTTAGGTCTTCA
TACTGTTGGTATTGGTTCTTTATTAGGTGCTATTAATTTTATGGTTACTGTTCAGAATAT
ACGTTCTACTGCTGTAACTTTAGATCAGATTAGTATGTTTGTTTGAACTTCTTATTTAAC
TTCTTTTTTATTGGTATTGTCAGTGCCTGTTTTGGCTGGTTCTTTATTATTTTTGTTGTT
GGATCGTAATTTTAATACTTCTTTTTATGATGCTAATAAGGGGGGTAATCCTTTATTGTA
TCAGCATTTGTTTTGGTTTTTTGGACATCCTGAGGTTTATGTTATTATTTTACCGGTGTT
TGGGATTGTTAGTGAATGTGTTTTATTTTTGACTGATAAGGATCGTTTGTTTGGCCAGAC
TAGTATGACTTTTGCTTCTATTTGGATTGCTGTATTGGGGACTTCTGTTTGGGGTCATCA
TA
>HQ186250
-TTTCCTCGGGTTAACGCTTTGTCTTTTTGGTTTACTTTTGTTGCTTTGTTAATAGTTTA
TCAATCTTTTTTTATTGGTGGAGGACCTGGTAGTAGTTGAACTTTTTATCCTCCTT----
-----TAAGAATTGAAGGTCAACCTGAGATATCTTTGGATGTTATAATTTTAGGTTTGCA
TACTGTTGGTATTGGGTCTTTATTAGGTTCTATTAATTTTATAGTTACTGTTCAGAATAT
GCGTTCTATTGCTGTTACATTGGATCAGATTAGTATATTTGTTTGAACTTCTTATTTAAC
TTCTTTTTTGTTGTTGTTGTCTGTTCCTGTTTTGGCTGGTTCTCTTTTATTTTTGTTGTT
GGATCGTAATTTTAATACTTCTTTTTATGATACTAAGAAGGGGGGGAATCCTTTGCTTTA
TCAGCATTTATTTTGATTTTTTGGTCATCCTGAGGTTTATGTTATTATTTTGCCTGTTTT
TGGGATTATTAGTGAGGCTGTTTTGTTTTTGACTGATAAGGATCGTTTATTTGGTCAAAC
TAGTATAACTTTTGCTTCTATTTGAATTGCTGTTTTGGGTACTTCTGTTTGAGGTCATCA
TA
