# Supplementary material for: Mansonella ozzardi mitogenome and pseudogene characterisation provides new perspectives on filarial parasite systematics and CO-1 barcoding
Source: Sci Rep. 2018 Apr 18;8:6158. doi: 10.1038/s41598-018-24382-3 (PMC5906601; doi:10.1038/s41598-018-24382-3)
Supplement: Supplementary file 1 — Supplementary Information S1-5 [file 41598_2018_24382_MOESM1_ESM.zip › 41598_2018_24382_MOESM1_ESM/S4_Supplementary information figure 4 12S alignment.fasta]

>KT599912_Onchocerca_volvulus
TTATATTGTTTTTT-GTAAAATATTTTAATTTTTTTT-TAGTTTCTTATG
GTATCAAAAATTTGTTTT--TTGAACTGGATTAGTACCCAGGTAATCAAA
ATTTAATAATTCGGGAGTAAAGTTTTATTTAAACCGAAAAAATATTGACT
GACTTTAGATTTTTCTTTGGAATATGTGATTTGCTGGAGAGCCCTCTTTT
TTGGTGAATTTTGTTG-GCACATGTATGATTGTTTAGTTTTTATTTTATT
TTGTAATGCTTTATT--GTTTTGGCATTAAAAACAGATATATATTTGGCT
TATGAATTTATGTTTCATGTGTTACTATTATGAATTTTTTTT-GGATTAG
TTTTTTATTTTTTT-TTGAAATTGGAAAAGAAAGTAATT
>O_ochengi_KC167335
TTATGTTGTTTTTT-GTAAAATATTTTGATTTTTTTT-TAGTTTCTTGTG
GTATCAAAAATTTGTTTT--TTGAACTGGATTAGTACCCAGGTAATCAAA
ATTTAATAATTCGGGAGTAAAGTTTTATTTAAACCGAAAAAATATTGACT
GACTTTAGATTTTTCTTTGGAACATGTGATTTGCTGGAGAGCCCTCTTTT
TTGGTGAATTTTGTTG-GCACATGTATGATTGTTTAGTTTTTATTTTATT
TTGTAATGCTTTGTT--GTTTTGGCATTAAAAACAGATATATATTTGGCT
TATGAATTTATGTTTCATGTGTTACTATTATGAATTTTTTTT-GGATTAG
TTTTTTATTTTTTT-TTGAAATTGGAAAAGAAAGTAATT
>HQ214004_O_flexuosa
TTAAGTTATTTTTT-GTAAAATATTTTAATTTTTATTATTTTTTGTTGTG
GTATCAAAAATTTGTTTT--TTGAACTGGATTAGTACCCAGGTAATCAAA
ATTTATTAATTCGGGAGTAAAGTTTTGTTTAAACCGAAAAAATATTGACT
GACCTTAGATTTTTCTTTGGAATATGTGTTTTGTTGGAGAGCCCTCCTTA
TTAGTGAATTTTGTTG-GCACATGTATGATTGTTTAGTTTTTATTTTATT
TTGTAATGCTTT-TT--GTTTTGGCATTTAAAACAGATATATACTTGGCT
TATAAATTTATTTTTCATGTATTACTATTATAAATTTTTTTT-GGATTAA
TTTTTTATTTTTTT-TTGAAATTGGAAAAGAAAGTAATT
>O_takaokai_AB972363
TTATATTATTTTTTTGTAAAATATTTTAATTTATTTT-TTTTTTGTTGAG
ATATCAAAAATTTGTTTT--TTGAACTGGATTAGTACCCAGGTAATCAAA
ATTAATTAATTCGGGAGTAAAGTTTTATTTAAACCGAAAAAATATTGACT
GACTTTAGATTTTTCTTTGGAATATGTGTTTTG---GAGAGCCCTCCTTT
TTAGTGATTTTTGTTG-GCACATGTATGATTGTTTAGTTTTTATTTTGTT
TTGTAATGCTTTTTG--TTTTTTACATTTAAAACAGATATATATTTGGCT
TATAAATTTATTTTTCATGTATTACTATTATAAATTTTTTTT-GGATTAA
TTTTTTATTTTTTT-TTGAAATTGGAAAAGAAAGTAATT
>D_repens_voucher_KX265055
TTATGTTTTTTTTTTGTAAAATGTTTTGATTTTTTTG-TATTTTTTTGTA
ATATTTAAAATTTGTTTT--TTGAACTGGATTAGTACCCAGGTAATCAAA
GTTTATTAATTCGGGAGTAAAGTTTTGTTTAAACCGAAAAAATATTGACT
GACTTTAGATTTTTCTTTGGAATATGTGTTTTT--GGAGAGCCCTCTTTT
TTGGTGAATTTTATTG-GCACATGTATGATTGTTTAGTTTTTATGTT-AT
TTGTGTTGCTTTTTTGTTTTTTTGCATTTAAAACAGATATATATTTGGCT
TATAAATTTATTTTTCATGTATTACTATTATTAATTTTTTTT-GGATTTA
TTTTTTATTTTGTTTTTGAAATTGGAAAAGAAAGTAATT
>KX265047_D_hongkongensis
TTATGTTTTTTTTT-GTAAAATGTTTTGATTTTTTTG-TATTTTTTTGTA
ATATTTAAAATTTGTTTT--TTGAACTGGATTAGTACCCAGGTAATCAAA
GTTTATTAATTCGGGAGTAAAGTTTTGTTTAAACCGAAAAAATATTGACT
GACTTTAGATTTTTCTTTGGAATATGTGTTTTT--GGAGAGCCCTCTTTT
TTGGTGAATTTTATTG-GCACATGTATGATTGTTTAGTTTTTATGTT-AT
TTGTGTTGCTTTTTTGTTTTTTTGCATTTAAAACAGATATATATTTGGCT
TATAAATTTATTTTTCATGTATTACTATTATTAATTTTTTTT-GGATTTA
TTTTTTATTTTATTTTTGAAATTGGAAAAGAAAGTAATT
>AJ537512_D_AJ537512
TTATGTTTTTTTTT-GTAAAATATTTAAATTTATTTA-TGTTTTTTTGTA
ATATTGAAAATTTGGTGT--TTGAACTGGATTAGTACCCAGGTAATCAAA
ATTTATTAATTCGGGAGTAAAGTTTTGTTTAAACCGAAAAAATATTGACT
GACTTTAGATTTTTCTTTGGAATATGTGTTTTTTTGGAGAGCCCTCTTTT
ATAGTGAATTTTGTTG-GCGCATGTATGATTGTTTAGTTTTTACTTT-TT
TGGTAATGCTTTGTG--TTTTATACATTTAAAACAGATATATATTTGGCT
TATGGATTTATTTTTCATGTGTTACTATTGTTAATTTTCTTT-GGATTAA
TTTTTAATTTTTTTGTTGAAATTGGAAAAGAAAGTAATT
>JF412320_12s_M_ozzardi_isolate
TATTTTAATTTTTT-GTAAAATGTTTTAGTTTA-TTTTTGTTTTGAGGAA
ATACTTAAAATTTGTTTTA-TTGAACTGGATTAGTACCCAGGTAATCAAA
ATTAATTAATTCGGGAGTAAAGTTTTGTTTAAACCGAAAAAATATTGACT
GACTTTAGATTTCTTTTTGGAACATGTGTAT----GGAGAGCCCTCCTTT
TAAGTAAATTTTTTTTTGCTCATGTATGATTGTTTAGTTTTTATGTTATT
TTGTAATGCTTTTTT----TTTTTAATCTAAAACAGATAAATACTTGGCT
AATGGGTTTATGA-TCATGTGTTACTATTAATAATTTTTTTT-GGATAGT
TTTTT-ATTTTTTATTTGAAATTGGAAAAAAAAGTAATT
>JF412321_12s_M_ozzardi_isolate
TATTTTAATTTTTT-GTAAAATGTTTTAGTTTA-TTTTTGTTTTGAGGAA
ATACTTAAAATTTGTTTTA-TTGAACTGGATTAGTACCCAGGTAATCAAA
ATTAATTAATTCGGGAGTAAAGTTTTGTTTAAACCGAAAAAATATTGACT
GACTTTAGATTTCTTTTTGGAACATGTGTAT----GGAGAGCCCTCCTTT
TAAGTAAATTTTTTTTTGCTCATGTATGATTGTTTAGTTTTTATGTTATT
TTGTAATGCTTTTTT----TTTTTAATCTAAAACAGATAAATACTTGGCT
AATGGGTTTATGA-TCATGTGTTACTATTAATAATTTTTTTT-GGATAGT
TTTTT-ATTTTTTATTTGAAATTGGAAAAAAAAGTAATT
>JF412324_12s_M_ozzardi_isolate
TATTTTAATTTTTT-GTAAAATGTTTTAGTTTA-TTTTTGTTTTGAGGAA
ATACTTAAAATTTGTTTTA-TTGAACTGGATTAGTACCCAGGTAATCAAA
ATTAATTAATTCGGGAGTAAAGTTTTGTTTAAACCGAAAAAATATTGACT
GACTTTAGATTTCTTTTTGGAACATGTGTAT----GGAGAGCCCTCCTTT
TAAGTAAATTTTTTTTTGCTCATGTATGATTGTTTAGTTTTTATGTTATT
TTGTAATGCTTTTTT----TTTT-AATTTAAAACAGATAAATACTTGGCT
AATGGGTTTATGA-TCATGTGTTACTATTAATAATTTTTTTT-GGATAGT
TTTTT-ATTTTTTATTTGAAATTGGAAAAAAAAGTAATT
>LT623914_Mansonella_ozzardi
TATTTTAATTTTTT-GTAAAATGTTTTAGTTTA-TTTTTGTTTTGAGGAA
ATACTTAAAATTTGTTTTA-TTGAACTGGATTAGTACCCAGGTAATCAAA
ATTAATTAATTCGGGAGTAAAGTTTTGTTTAAACCGAAAAAATATTGACT
GACTTTAGATTTCTTTTTGGAACATGTGTAT----GGAGAGCCCTCCTTT
TAAGTAAATTTTTTTTTGCTCATGTATGATTGTTTAGTTTTTATGTTATT
TTGTAATGCTTTTTT----TTTT-AATTTAAAACAGATAAATACTTGGCT
AATGGGTTTATGA-TCATGTGTTACTATTAATAATTTTTTTT-GGATAGT
TTTTT-ATTTTTTATTTGAAATTGGAAAAAAAAGTAATT
>JF412322_12s_M_ozzardi_isolate
TATTTTAATTTTTT-GTAAAATGTTTTAGTTTA-TTTTTGTTTTGAGGAA
ATACTTAAAATTTGTTTTA-TTGAACTGGATTAGTACCCAGGTAATCAAA
ATTAATTAATTCGGGAGTAAAGTTTTGTTTAAACCGAAAAAATATTGACT
GACTTTAGATTTCTTTTTGGAACATGTGTAT----GGAGASCCCCCCTTT
TAAGT-AAATTTTTTTTGCTCATGTATGATTGTTTAGTTTTTATGTTATT
TTGTAATGCTTTTTT----TTTT-AATTTAAAACAGATAAATACTTGGCT
AATGGGTTTATGA-TCATGTGTTACTATTAATAATTTTTTTT-GGATAGT
TTTT--ATTTTTTATTTGAAATTGGAAAAAAAAGTAATT
>JF412325_12s_M_ozzardi_isolate
TATTTTAATTTTTT-GTAAAATGTTTTAGTTTA-TTTTTGTTTTGAGGAA
ATACTTAAAATTTGTTTTA-TTGAACTGGATTAGTACCCAGGTAATCAAA
ATTAATTAATTCGGGAGTAAAGTTTTGTTTAAACCGAAAAAATATTGACT
GACTTTAGATTTCTTTTTGGAACATGTGTAT----GGAGASCCCCCCTTT
TAAGT-AAATTTTTTTTGCTCATGTATGATTGTTTAGTTTTTATGTTATT
TTGTAATGCTTTTTT----TTTT-AATTTAAAACAGATAAATACTTGGCT
AATGGGTTTATGA-TCATGTGTTACTATTAATAATTTTTTTT-GGATAGT
TTTT--ATTTTTTATTTGAAATTGGAAAAAAAAGTAATT
>M_ozzardi_KP760340_voucher_77Y
TATTTTAAATTTTT-GTAAAATGTTTTAGTTTA-TTTTTGTTTTGRGGAA
ATACTTAAAATTTGTTTTA-TTGAACTGGATTAGTACCCCGGTAAYCAAA
ATTAATTAATTCGGGAGTAAAGTTTTGTTTAAACCGAAAAAATATTGACT
GACTTTAGATTTCTTTTTGGAACCTGTGTAT----GGAGAGCCCCCCCTT
TAAGTTAAATTTTTTTTGCTCATGTATGATTGTTTAGTTTTTATGTTATT
TTGTAATGCTTTTTT----TTTT-AATTTAAAACAGATAAATACTTGGCT
AATGGGTTTATGA-TCATGTGTTACTATTAATAATTTTTTTT-GGATAGT
TTTTT-ATTTTTTATTTGAAATTGGAAAAAAAAGTAATT
>JF412319_12s_M_ozzardi_isolate
TATTTTAATTTTTT-GTAAAATGTTTTAGTTTA-TTTTTGTTTTGAGGAA
ATACTTAAAATTTGTTTTA-TTGAACTGGATTAGTACCCAGGTAATCAAA
ATTAATTAATTCGGGAGTAAAGTTTTGTTTAAACCGAAAAAATATTGACT
GACTTTAGATTTCTTTTTGGAACATGTGTAT----GGAGAGCCCTCCTTT
TAAGT-AAATTTTTTTTGCTCATGTATGATTGTTTAGTTTTTATGTTATT
TTGTAATGCTTTTTT----TTTT-AATTTAAAACAGATAAATACTTGGCT
AATGGGTTTATGA-TCATGTGTTACTATTAATAATTTTTTTT-GGATAGT
TTTTT-ATTTTTTATTTGAAATTGGAAAAAAA-GTAATT
>JF412323_12s_M_ozzardi_isolate
TATTTTAATTTTTT-GTAAAATGTTTTAGTTTA-TTTTTGTTTTGAGGAA
ATACTTAAAATTTGTTTTA-TTGAACTGGATTAGTACCCAGGTAATCAAA
ATTAATTAATTCGGGAGTAAAGTTTTGTTTAAACCGAAAAAATATTGACT
GACTTTAGATTTCTTTTTGGAACATGTGTAT----GGAGAGCCCTCCTTT
TAAGT-AAATTTTTTTTGCTCATGTATGATTGTTTAGTTTTTATGTTATT
TTGTAATGCTTTTTT----TTTT-AATTTAAAACAGATAAATACTTGGCT
AATGGGTTTATGA-TCATGTGTTACTATTAATAATTTTTTTT-GGATAGT
TTTTT-ATTTTTTATTTGAAATTGGAAAAAAA-GTAATT
>JF412317_12s_M_ozzardi_1_12082
TATTTTAATTTTTT-GTAAAATGTTTTAGTTTA-TTTTTGTTTTGAGGAA
ATACTTAAAATTTGTTTTA-TTGAACTGGATTAGTACCCAGGTAATCAAA
ATTAATTAATTCGGGAGTAAAGTTTTGTTTAAACCGAGAAAATATTGACT
GACTTTAGATTTCTTTTTGGAATATGTGTAT----GGAGAGCCCTCCTTT
TAAGTAAATTTTTTTTTGCTCATGTATGATTGTTTAGTTTTTATGTTATT
TTGTAATGCTTTTTT----TTTT-AATTTAAAACAGATAAATACTTGGCT
AATGGGTTTATGA-TCATGTGTTACTATTAATAATTTTTTTT-GGATAGT
TTTTT-ATTTTTTATTTGAAATTGGAAAAAAA-GTAATT
>JF412318_12s_M_ozzardi_4_11202
TATTTTAATTTTTT-GTAAAATGTTTTAGTTTA-TTTTTGTTTTGAGGAA
ATACTTAAAATTTGTTTTA-TTGAACTGGATTAGTACCCAGGTAATCAAA
ATTAATTAATTCGGGAGTAAAGTTTTGTTTAAACCGAGAAAATATTGACT
GACTTTAGATTTCTTTTTGGAATATGTGTAT----GGAGAGCCCTCCTTT
TAAGTAAATTTTTTTTTGCTCATGTATGATTGTTTAGTTTTTATGTTATT
TTGTAATGCTTTTTT----TTTT-AATTTAAAACAGATAAATACTTGGCT
AATGGGTTTATGA-TCATGTGTTACTATTAATAATTTTTTTT-GGATAGT
TTTTT-ATTTTTTATTTGAAATTGGAAAAAAA-GTAATT
>LT623913_Mansonella_perstans
TATTTTGATTTTTT-GTAAAATATTTCAATTT--TTTTTTTTTTAAAAAA
ATTTTTAAAATTTGGTTTAGTTGAACTGGATTAGTACCCAGGTAATCAAA
ATTAATTAATTCGGGAGTAAAGTTTTGTTTAAACCGAAAAAATATTGACT
GACTCTGGATTTCTTTTTGGAATATGTGTAT----GGAGAGCCCTCTTTT
ATAGTAAATCTTTTTTTGCACATGTATGATTGTTTAGTTTTTATTTTATT
TTGTAATGCTTTATT----TTTA-GATTAAAAACAGATAAATACTTGGCT
TATGGGTTTATGAATCATGTATTACTATTAAAAATTTTTTTT-GGATGGT
TTTTT-ATTTTTTATTTGAAATTGGAAAAAAAAGTAATT
>M_atelensis_AM779823
---TTAATTTTTTTTGTAAAATATTTTAATTTTTATTTTTCTTTGGAAAA
ATGTTTAAAATTTGTTTTA-TTGAACTGGATTAGTACCCAGGTAATCAAA
GTTTATTAATTCGGGAGTAAAGTTTTATTTAAACCGAAAAAATATTGACT
GACTTTGGATTTTTTTTTGGAACATGTGTAT----GGAGAGCCCTCTTTA
GTAGTAAATTTTTTTTTGCACATGTATGATTGTTTAGTTTTTATGTTTTT
TTGTAATGCTTT-------TTTGGGATTTAGAACAGATATATATTTGGCT
TATGGGTTTATTAATCATGTGTTACTATTAGAAATATTTTTT-GGATGAT
TTTTTTAGTTTGTATCTGAAATTGGACAAAAAAGTAATT
>M_perforata_AM779802
TATTTTAATTTTTTTGTAAAATATTTTAATTTT-ATTTTACTTTGAGAAG
ATATCTAAAATTTGTTTT--TTGAACTGGATTAGTACCCAGGTAATCAAA
ATTTATTAATTCGGGAGTAAAGTTTTATTTAAACCGAAAAAATATTGACT
GACTCTAGATTTTTTTTTGGACAATGTGTAT----GGAGAGCCCTCCTTT
ATAGTGAATCTTATTG-GCACATGTATGATTGTTTAGTTTTTATATTTTT
TTGTAATGCTTTC------TTTGAGATTTAAAACAGATATGTACTTGGTT
TATGGGTTTGTTGGACATGTGTTACTATTAATAATTTTTTTT-GGATAAT
TTTTTTTATTATTTTTTGAAATTGGAAAAAAAAGTAATT
>F_candezei_FR827906
--TTATTTTATTTTTGTAAAATATTTTAATTTT--TTCTTTTTTGTGAAG
ATATTGAAAATTTGATTT--TTGAACTGGATTAGTACCCAGGTAATCAAA
ATTTATTAATTCGGGAGTAAAGTTTTGTTTAAACCGAAAAAATATTGACT
GACCTTAGATTTCTCTTTGGAATATGTGTTT----GGAGAGCCCTCTTTT
ATAGTAATTTCTTATTTGCACATGTATGATTGTTTAGTTTTTATTTTATT
TTGTAATGCTTTTTTG-TATTTTACATTAAAAACAGATATATATTTGGTT
TATGATTTTATTGTTCATGTATTACTATTATTAATTTTTTTT-GGATTAA
TTTTT-TATTTTTTTTTGAAATTGGAAAAGAAAGTAATT
>L_loa_KP760339
--TTATATTATTTTTGTAAAATGTTTTAATTTT-ATTATATTTT-TAAAG
ATATTGAAAATTTGTTTG--TTGAACTGGATTAGTACCCAGGTAATCAAA
ATTTATTAATTCGGGAGTAAAGTTTTGTTTAAACCGAAAAAATATTGACT
GACTTTAGATTTTTCTTTGGAACATGTGTAT----GGAGAGTCCTCTTTT
TTAGTGAGTTTTATTG-GCACATGTATGATTGTTTAGTTTTTATGTTATT
TTGTGATGCTTTTTTT-TGTTTA-ATTGAAAAACAGATATATATTTGGTT
TATAAGCTTGTTAATCATGTGTTACTATTATTAATTTTTTTT-GGATCTT
TTTTT-TAATATTTTGTGAAATTGGAAAAGAAAGTAATT
>B_malayi_AF538716
--TTATGTTATTTTTGTAAAATGTTTTAGTTTTTTTTATTATTTGAAGAG
ACAATTAAAATTTGGTTT--TTGAACTGGATTAGTACCCAGGTAATCAAA
ATTAATTAATTCGGGAGTAAAGTTTTATTTAAACCGAAAAAATATTGACT
GACTTTGGATTTTTCTTTGGAATATGCGTAT----GGAGAGCCCTCCTTT
TTAGTTAACTCTATTG-GCACATGTATGATTGTTTAGTTTTTATTTTATT
T-GTAATGCTTTT-AT-GTTTTGTCATTTAAAACAGATATATATTTGGCT
TATGGGTTTGTGA-TCGTGTATTACTATTATTAATTTTTTTT-GGATTAT
TTTTT-TATTTTTTTTTGAAATTGGAAAAGAAAGTAATT
>AP017686_B_timori
TTTTATGTTATTTTTGTAAAATGTTTTAGTTTTTCTTATTATTTAAAAAG
ATAATTAAAATTTGGTTT--TTGAACTGGATTAGTACCCAGGTAATCAAA
ATTTATTAATTCGGGAGTAAAGTTTTATTTAAACCGAAAAAATATTGACT
GACTTTGGATTTTTCTTTGGAATATGAGTAT----GGAGAGCCCTCCTTT
TTAGTTAATCCTATTG-GCACATGTATGATTGTTTAGTTTTTATTTTATT
T-GTAATGCTTTT-AT-GTTATGTCATTTAAAACATATATATATTTGGCT
TATGGATTTATGA-TCGTGTGTTACTATTATTAATTTTTTTTTGGATTAT
TTTTT-TATTTTTTTTTGAAATTGGAAAAGAAAGTAATT
>B_pahangi_KP760318
--TTATGTTATTTTTGTAAAATGTTTTAGTTTTTAT-ATTTTTTAAAAAG
ACATTTAAAATTTGTTTT--TTGAACTGGATTAGTACCCAGGTAATCAAA
ATTAATTAATTCGGGAGTAAAGTTTTGTTTAAACCGAAAAAATATTGACT
GACCTTGGATTTTTCTTTGGAATATGCGTAT----GGAGAGCCCTCTTTT
TTGGTGAGTCTTATCG-GCACATGTATGATTGTTTAGTTTTTATTTTATT
T-GTAATGCTTTTTAT-GTTTTGTCATTTAAAACAGATATATATTTGGCT
TATGGACTTATAA-TCGTGTGTTACTATTATTAATTTTTTTT-GGATTAT
TTTTT-TATTTTTTTTTGAAATTGGAAAAGAAAGTAATT
>W_bancrofti_JN367461
--ATAT-TTATTTTTGTAAAATGTTTTAGTTTTTTT-ATTTTTTGAAAAG
ACACTCAAAATTTGGTTT--TTGAACTGGATTAGTACCCAGGTAATCAAA
GTTTATTAATTCGGGAGTAAAGTTTTGTTTAAACCGAAAAAATATTGACT
GACTTTAGATTTCTCTTTGGAACATGCGTAT----GGAGAGCCCTCCTTT
TTGGTTAATCTTGTTG-GCACATGTATGATTGTTTAGTTTTTATTTTTTT
T-GTAATGCTTTT-TT-GTTTTGTCATTAAAAACAGATATATATTTGGCT
TATGGATTTGTTA-TCGTGTGTTACTATTATTAATTTTTTTT-GGATTAT
TTTTT--ATTTTTTTTTGAAATTGGAAAAGAAAGTAATT
>C_quiscali_HM773029
TATTTTTTGTTTTTTGTAAAATATTTCAATTTT-TTTTGATTTATAAAAG
ATGTTAAAAATTTGGTTT--TTGAACTGGATTAGTACCCAGGTAATCAAA
ATTTATTAATTCGGGAGTAAAGTTGTATTTAAACCGTAAAAATATTGGCT
GACTTTAAATTTTTCTTTGGAATATGTGATT----GGAGAGCCCTCCTTT
TTGGTAGATTTTTTTG-GTACATGTATGATTGTTTAGTTTTTATTTTATT
TTGTAATGCTTTT------TTTTTAGTAAAAAACAGATATATACTTGGCT
TATGAATCTATTTTTCATGTATTACTATTATTAATTTTTTTT-GGATAAT
ATTTT-AATTTTTATTTGAAATTGGAAAAGAAAGTAATT
>GU138699
TTTATTTCATTTTTTGTAAAATATTTTGGTTT---TTTTTTTTTGAAAAA
GTGCTTAAAATTTGGTTT--TTGAACTGGATTAGTACCCAGGTAAACAAA
ATTTATTAATTCGGGAGTAAAGTTTTTTTTAAACCGAAAAAATATTGACT
GACTTCGGATTTTTCTTTGGAACATGTGTTTTT-TGGAGAGTCCTCCCTT
GTTGCTGGTTTTGTTG-GCTCATGTATGATTGTTTAGCTTTTATTTT-TT
TTGTAATGCTATTTTTTGTTTTT--ATTTAAAACAGATATATATTTGGTT
TATGAATCAGTTA-TCATGTGTTACTATTATTAATTTTTTTCGGATTTAA
TTTTT--ATTTTTTTTTGAAGTTGGAAAAGAAAGTAATT
