# Supplementary material for: Mansonella ozzardi mitogenome and pseudogene characterisation provides new perspectives on filarial parasite systematics and CO-1 barcoding
Source: Sci Rep. 2018 Apr 18;8:6158. doi: 10.1038/s41598-018-24382-3 (PMC5906601; doi:10.1038/s41598-018-24382-3)
Supplement: Supplementary file 1 — Supplementary Information S1-5 [file 41598_2018_24382_MOESM1_ESM.zip › 41598_2018_24382_MOESM1_ESM/S5_Supplementary information figure 5 5S alignment.fasta]

>KR080184_M_perstans
TACTTGGATGGGAGACGGCCTGGGAATCCCAGGTGTTGTAGACAT-----
-CTTTTGCTC------AATGAAATGC-TTATAATATATATGATTATAGAA
TGTTGAAAATA-TATGACATGTAT--------------------------
------TTTTATTTTCAACAGCA------TCAGTAACCCGTTGATATTTG
AATGCACGACAATGATATGAGAATGATGATGGTGTACACGTCGGTTTAAT
TACCCAAGTTTGAGGTAATTGAATGTTTCGGCCCAGTGTTTC-AGCTACT
GTGGCTTGAAGTAAAATTTTGGAACGTCCTACAAATTTG-TGGGACAACA
AATACAAACAATTGATGAGAATTTAATGTATGCATTATTGGTTTATCTTG
TC-TACGACCATACCACGTTGAAAGCACGA-
>KR080183_M_perstans
TACTTGGATGGGAGACGGCCTGGGAATCCCAGGTGTTGTAGACAT-----
-CTTTTGCTC------AATGAAATGC-TTATAATATATATGATTATAGAA
TGTTGAAAATA-TATGACATGTAT--------------------------
------TTTTATTTTCAACAGCA------TCAGTAACCCGTTGATATTTG
AATGCACGACAATGATATGAGAATGATGATGGGGTACACGTCGGTTTAAT
TACCCAAGTTTGAGGTAATTGAATGTTTCGGCCCAGTGTTTC-AGCTACT
GTGGCTTGAAGTAAAATTTTGGAACGTCCTACAAATTTG-TGGGACAACA
AATACAAACAATTGATGAGAATTTAATGTATGCATTATTGGTTTATCTTG
TC-TACGACCATACCACGTTGAAAGCACGA-
>KR080182_M_perstans
TACTTGGATGGGAGACGGCCTGGGAATCCCAGGTGTTGTAGACAT-----
-CTTTTGCTC------AATGAAATGC-TTATAATATATATGATTATAGAA
TGTTGAAAATA-TATGACATGTAT--------------------------
------TTTTATTTTCAACAGCA------TCAGTAACCCGTTGATATTTG
AATGCACGACAATGATATGTGAATGATGATGGTGTACACGTCGGTTTAAT
TACCCAAGTTTGAGGTAATTGAATGTTTCGGCCCAGTGTTTC-AGCTACT
GTGGCTTGAAGTAAAATTTTGGAACGTCCTACAAATTTG-TGGGACAACA
AATACAAACAATTGATGAGAATTTAATGTATGCATTATTGGTTTATCTTG
TC-TACGACCATACCACGTTGAAAGCACGA-
>KR080181_M_perstans
TACTTGGATCGGAGACGGCCTGGGAATCCCAGGTGTTGTAGACAT-----
-CTTTTGCTC------AATGAAATGC-TTATAATATATATGATTATAGAA
TGTTGAAAATA-TATGACATGTAT--------------------------
------TTTTATTTTCAACAGCA------TCAGTAACCCGTTGATATTTG
AATGCACGACAATGATATGTGAATGATGATGGTGTACACGTCGGTTTAAT
TACCCAAGTTTGAGGTAATTGAATGTTTCGGCCCAGTGTTTC-AGCTACT
GTGGCTTGAAGTAAAATTTTGGAACGTCCTACAAATTTG-TGGGACAACA
AATACAAACAATTGATGAGAATTTAATGTATGCATTATTGGTTTATCTTG
TC-TACGACCATACCACGTTGAAAGCACGA-
>KR080180_M_perstans
TACTTGGATCGGAGACGGCCTGGGAATCCCAGGTGTTGTAGACAT-----
-CTTTTGCTC------AATGAAATGC-TTATAATATATATGATTATAGAA
TGTTGAAAATA-TATGACATGTAT--------------------------
------TTTTATTTTCAACAGCA------TCAGTAACCCGTTGATATTTG
AATGCACGACAATGATATGAGAATGATGATGGTGTACACGTCGGTTTAAT
TACCCAAGTTTGAGGTAATTGAATGTTTCGGCCCAGTGTTTC-AGCTACT
GTGGCTTGAAGTAAAATTTTGGAACGTCCTACAAATTTG-TGGGACAACA
AATACAAACAATTGATGAGAATTTAATGTATGCATTATTGGTTTATCTTG
TC-TACGACCATACCACGTTGAAAGCACGA-
>KR080177_M_perstans_DEUX
TACTTGGATCGGAGACGGCCTGGGAATCCCAGGTGTTGTAGACAT-----
-CTTTTGCTC------AATGAAATGC-TTATAATATATATGATTATAGAA
TGTTGAAAATA-TATCACATGTAT--------------------------
------TTTTATTTTCAACAGCA------TCAGTAACCCGTTGATATTTG
AATGCACGACAATGATATGAGAATGATGATGGTGTACACGTCGGTTTAAT
TACCCAAGTTTGAGGTAATTGAATGTTTCGGCCCAGTGTTTC-AGCTACT
GTGGCTTGAAGTAAAATTTTGGAACGTCCTACAAATTTG-TGGGACAACA
AATACAAACAATTGATGAGAATTTAATGTATGCATTATGGGTTTATCTTG
TC-TACGACCATACCACGTTGAAAGCACGA-
>HM641830_C_quiscali
TACTTGGATCGGAGACGGCCTGGGAATCCCAGGTGTTGTAGACAAAATCA
ACTTTTGCTCATCTCTAACAAAATGCATTCTGTTTAAAGAAATTGTTGAA
AAGTAAGAAAAACAAGGAATGTCTGTTAATGGTGGGTGCATCTTGCTTGT
AAAGGATTTTGTTTTCAGTTGTGAAACTTTTAGTAACCCAGTGAAAGTTG
AATGGACGAGAATGATATGTGAATGATGATGGTACACTCGCCGGTTTAAT
TACCCAAGTTTGAGGTAATTGAATGTTTCGGCCCAGAGTAAC-AGCTACT
GTGGCTTGAAGTAAAATTTTGGAACGTCCTGCAAATCTG-TGGGACAACA
T-TAC--------GATAAAAAATTAA-----------CTTGTTCATCATG
TC-TACGACCATACCACGTTGAAAGCACGA-
>KT224442_M_streptocerca
TACTCGGATCGGAGACGGCCTNGGAATCCCAGGTGTTGTAGACAA-----
-CTTTTGCTC------AATTAAATGC-TTATAATCTATTTGACTATAGAA
TGTTGAAAATATTAACAAGTAT----------------------------
------TTTTGTTTTCAACAGCA------TTAGTAAACCGTTGATATTTG
AATGCACGACAATGATATGAGAATGATGATGGTGTACTCGTCGGTTTAAT
TACCCAAGTTTGAGGTAATTGAATGTTTCGGCCCAGTTTTTC-AGCTACT
GTGGCTTGAAGTAAAATTTTGGAACGTCCTACAAATTTG-TGGGACAATA
GATGGAAACAATTGATGGGAATTTTAGGTATGCTTTACTGTTTAATCTTG
TC-TACTAACATACCAACTTCAAAGCACAA-
>JF412311_M_ozzardi
TACTTGGATCGGAGACGGCCTGGGAATCCCAGGTGTTGTAGACAA-----
-CTTTTGCTC------AATTAAATGC-TTGTAATGTATTTGACTATAGAA
CGTTGAAAATT-TATGACATGTATTT------------------------
--------TTGTTTTCAACAGCA------CTAGTAACCCGTTGATATTTG
AATGCACGACAATGATATGAGAATGATGATGGTGCATACGTCGGTTTAAT
TACCCAAGTTTGAGGTAATTGAATGTTTCGGCCCAGAGTTTC-AGCTACT
GTGGCTTGAAGTAAAATTTTGGAACGTCCTACAAATTTG-TGGGACAATA
AATGCAAACAA-TGATGAGAATTTAATGCATACATTACTGTTTTATTTTG
TC-TACGACCATACCACGTTGAAAGCACGA-
>JF412316_M_ozzardi
TACTTGGATCGGAGACGGCCTGGGAATCCCAGGTGTTGTAGACAA-----
-CTTTTGCTC------AATTAAATGC-TTGTAATGTATTTGACTATAGAA
CGTTGAAAATT-TATGACATGTATTT------------------------
--------TTGTTTTCAACAGCA------CTAGTAACCCGTTGATATTTG
AATGCACGACAATGATATGAGAATGATGATGGTGCATACGTCGGTTTAAT
TACCCAAGTTTGAGGTAATTGAATGTTTCGGCCCAGAGTTTC-AGCTACT
GTGGCTTGAAGTAAAATTTTGGAACGTCCTACAAATTTG-TGGGACAATA
AATGCAAACAA-TGATGAGAATTTAATGCATACATTACTGTTTTATTTTG
TC-TACGACCATACCACGTTGAAAGCACGA-
>JF412315_M_ozzardi
TACTTGGATCGGAGACGGCCTGGGAATCCCAGGTGTTGTAGACAA-----
-CTTTTGCTC------AATTAAATGC-TTGTAATGTATTTGACTATAGAA
CGTTGAAAATT-TATGACATGTATTT------------------------
--------TTGTTTTCAACAGCA------CTAGTAACCCGTTGATATTTG
AATGCACGACAATGATATGAGAATGATGATGGTGCATACGTCGGTTTAAT
TACCCAAGTTTGAGGTAATTGAATGTTTCGGCCCAGAGTTTC-AGCTACT
GTGGCTTGAAGTAAAATTTTGGAACGTCCTACAAATTTG-TGGGACAATA
AATGCAAACAA-TGATGAGAATTTAATGCATACATTACTGTTTTATTTTG
TC-TACGACCATACCACGTTGAAAGCACGA-
>JF412305_M_ozzardi
TACTTGGATCGGAGACGGCCTGGGAATCCCAGGTGTTGTAGACAA-----
-CTTTTGCTC------AATTAAATGC-TTGTAATGTATTTGACTATAGAA
CGTTGAAAATT-TATGACATGTATTT------------------------
--------TTGTTTTCAACAGCA------CTAGTAACCCGTTGATATTTG
AATGCACGACAATGATATGAGAATGATGATGGTGCATACGTCGGTTTAAT
TACCCAAGTTTGAGGTAATTGAATGTTTCGGCCCAGAGTTTC-AGCTACT
GTGGCTTGAAGTAAAATTTTGGAACGTCCTACAAATTTG-TGGGACAATA
AATGCAAACAA-TGATGAGAATTTAATGCATACATTACTGTTTTATTTTG
TC-TACGACCATACCACGTTGAAAGCACGA-
>JF412307_M_ozzardi
TACTTGGATCGGAGACGGCCTGGGAATCCCAGGTGTTGTAGACAA-----
-CTTTTGCTC------AATTAAATGC-TTGTAATGTATTTGACTATAGAA
CGTTGAAAATT-TATGACATGTATTT------------------------
--------TTGTTTTCAACAGCA------CTAGTAACCCGTTGATATTTG
AATGCACGACAATGATATGAGAATGATGATGGTGCATACGTCGGTTTAAT
TACCCAAGTTTGAGGTAATTGAATGTTTCGGCCCAGAGTTTC-AGCTACT
GTGGCTTGAAGTAAAATTTTGGAACGTCCTACAAATTTG-TGGGACAATA
AATGCAAACAA-TGATGAGAATTTAATGCATACATTACTGTTTTATTTTG
TC-TACGACCATACCACGTTGAAAGCACGA-
>JF412313_M_ozzardi
TACTTGGATCGGAGACGGCCTGGGAATCCCAGGTGTTGTAGACAA-----
-CTTTTGCTC------AATTAAATGC-TTGTAATGTATTTGACTATAGAA
CGTTGAAAATT-TATGACATGTATTT------------------------
--------TTGTTTTCAACAGCA------CTAGTAACCCGTTGATATTTG
AATGCACGACAATGATATGAGAATGATGATGGTGCATACGTCGGTTTAAT
TACCCAAGTTTGAGGTAATTGAATGTTTCGGCCCAGAGTTTC-AGCTACT
GTGGCTTGAAGTAAAATTTTGGAACGTCCTACAAATTTG-TGGGACAATA
AATGCAAACAA-TGATGAGAATTTAATGCATACATTACTGTTTTATTTTG
TC-TACGACCATACCACGTTGAAAGCACGA-
>JF412312_M_ozzardi
TACTTGGATCGGAGACGGCCTGGGAATCCCAGGTGTTGTAGACAA-----
-CTTTTGCTC------AATTAAATGC-TTGTAATGTATTTGACTATAGAA
CGTTGAAAATT-TATGACATGTATTT------------------------
--------TTGTTTTCAACAGCA------CTAGTAACCCGTTGATATTTG
AATGCACGACAATGATATGAGAATGATGATGGTGCATACGTCGGTTTAAT
TACCCAAGTTTGAGGTAATTGAATGTTTCGGCCCAGAGTTTC-AGCTACT
GTGGCTTGAAGTAAAATTTTGGAACGTCCTACAAATTTG-TGGGACAATA
AATGCAAACAA-TGATGAGAATTTAATGCATACATTACTGTTTTATTTTG
TC-TACGACCATACCACGTTGAAAGCACGA-
>JF412306_M_ozzardi
TACTTGGATCGGAGACGGCCTGGGAATCCCAGGTGTTGTAGACAA-----
-CTTTTGCTC------AATTAAATGC-TTGTAATGTATTTGACTATAGAA
CGTTGAAAATA-TATGACATGTATTTTTAT--------------------
------TTTTGTTTTCAACAGCA------CCAGTAACCCGTTGATATTTG
AATGCACGACAATGATATGAGAATGATGATGGTGCATACGTCGGTTTAAT
TACCCAAGTTTGAGGTAATTGAATGTTTCGGCCCAGAGTTTC-AGCTACT
GTGGCTTGAAGTAAAATTTTGGAACGTTCTACAAATTTG-TGGGACAATA
AATGCAAACAA-TGATGAGAATTTAATGCATACATTACTGTTTTATTTTG
TC-TACGACCATACCACGTTGAAAGCACGA-
>JF412308_M_ozzardi
TACTTGGATCGGAGACGGCCTGGGAATCCCAGGTGTTGTAGACAA-----
-CTTTTGCTC------AATTAAATGC-TTGTAATGTATTTGACTATAGAA
CGTTGAAAATA-TATGACATGTATTTTTAT--------------------
------TTTTGTTTTCAACAGCA------CCAGTAACCCGTTGATATTTG
AATGCACGACAATGATATGAGAATGATGATGGTGCATACGTCGGTTTAAT
TACCCAAGTTTGAGGTAATTGAATGTTTCGGCCCAGAGTTTC-AGCTACT
GTGGCTTGAAGTAAAATTTTGGAACGTTCTACAAATTTG-TGGGACAATA
AATGCAAACAA-TGATGAGAATTTAATGCATACATTACTGTTTTATTTTG
TC-TACGACCATACCACGTTGAAAGCACGA-
>AJ279033_M_ozzardi
TACTTGGATCGGAGACGGCCTGGGAATCCCAGGTGTTGTAGACAA-----
-CTTTTGCTC------AATTAAATGC-TTGTAATGTATTTGACTATAGAA
CGTTGAAAATA-TATGACATGTATTT------------------------
--------TTGTTTTCAACAGCA------CCAGTAACCCGTTGATATTTG
AATGCACGACAATGATATGAGAATGATGATGGTGCATACGTCGGTTTAAT
TACCCAAGTTTGAGGTAATTGAATGTTTCGGCCCAGAGTTTC-AGCTACT
GTGGCTTGAAGTAAAATTTTGGAACGTCCTACAAATTTG-TGGGACAATA
AATGCAAACAA-TGATGAGAATTTAATGCATACATTACTGTTTTATTTTG
TC-TACGACCATACCACGTTGAAAGCACGA-
>JF412309_M_ozzardi
TACTTGGATCGGAGACGGCCTGGGAATCCCAGGTGTTGTAGACAA-----
-CTTTTGCTC------AATTAAATGC-TTGTAATGTATTTGACTATAGAA
CGTTGAAAATA-TATGACATGTATTTTTAT--------------------
------TTTTGTTTTCAACAGCA------CCAGTAACCCGTTGATATTTG
AATGCACGACAATGATATGAGAATGACGATGGGGCATACGTCGGTTTAAT
TACCCAAGCTTGAGGTAATTGAATGTTTCGGCCCAGAGTTTC-AGCTACT
GTGGCTTGAAGTAAAATTTTGGAACGTCCTACAAATTTG-TGGGACAATA
AGTGCAAACAA-TGATGAGAATTTAATGCATACATTACTGTTTTATTTTG
TC-TACGACCATACCACGTTGAAAGCACGA-
>JF412310_M_ozzardi
TACTTGGATCGGAGACGGCCTGGGAATCCCAGGTGTTGTAGACAA-----
-CTTTTGCTC------AATTAAATGC-TTGTAATGTATTTGACTATAGAA
CGTTGAAAATA-TATGACATGTATTTTTAT--------------------
------TTTTGTTTTCAACAGCA------CCAGTAACCCGTTGATATTTG
AATGCACGACAATGATATGAGAATGACGATGGGGCATACGTCGGTTTAAT
TACCCAAGCTTGAGGTAATTGAATGTTTCGGCCCAGAGTTTC-AGCTACT
GTGGCTTGAAGTAAAATTTTGGAACGTCCTACAAATTTG-TGGGACAATA
AGTGCAAACAA-TGATGAGAATTTAATGCATACATTACTGTTTTATTTTG
TC-TACGACCATACCACGTTGAAAGCACGA-
>M.ozzardi_5s_Brazil
TACTTGGATCGGAGACGGCCTGGGAATCCCAGGTGTTGTAGACAA-----
-CTTTTGCTC------AATTAAATGC-TTGTAATGTATTTGACTATAGAA
CGTTGAAAATA-TATGACATGTATTTTTAT--------------------
------TTTTGTTTTCAACAGCA------C-AGTAACCCGTTGATATTTG
AATGCACGACAATGATATGAGAATGATGATGGTGCATACGTCGGTTTAAT
TACCCAAGTTTGAGGTAATTGAATGTTTCGGCCCAGAGTTTC-AGCTACT
GTGGCTTGAAGTAAAATTTTGGAACGTCCTACAAATTTG-TGGGACAATA
AATGCAAACAA-TGATGAGAATTTAATGCATACATTACTGTTTTATTTTG
TC-TACGACCATACCACGTTGAAAGCACGA-
>AJ250988.1
TACTTAGGNCGGAGACGGCCTGGGAATCCCAGGTGTTGTAGACAA-----
--ATTTATTG------------CAAC-TTAAGGATTTAGTGA-TGCGGTG
-ATGAGAAGTC------GGTGT----TTG---------------------
------NTTTCTTTTCCAGA-CC------CTTATGAACCGACGAATGCTG
AATGCACCACAATGATATGAAGGTGTTGGAAGCACACTCGCCGGTTTAAT
TACCCAAGTTTGAGGTAATTGAATGTTTCGGCCCATAGCTTC-AGCTACT
GTGGCTTGAAATAAAATTTTGGAACGTTCTGCAAATCTGCTGGGACAACA
G-----------TTATGAT-ATTTAGCGTGTGTGGNGCTCTNTGACTATG
TCCTACGACCATACCACGTTGAAAGCACGA-
>JF412314_M_ozzardi
TACTTGGATCGGAGACGGACTGGGAATCCCAGGTGTTGTAGACAA-----
-CTTTTGCTC------AATTAAATGC-TTGTAATGTATTTGACTATAGAA
CGTTGAAAATA-TATGACATGTATTTTTAT--------------------
------TTTTGTTTTCAACAGCA------C-AGTAACCCGTTGATATTTG
AATGCACGACAATGATATGAGAATGATGATGGTGCATGGGTCGGTTTAAT
TACCCAAGTTTGAGGTAATTGAATGTTTCGGCCCAGAGTTTC-AGCTACT
GTGGCTTGAAGTAAAATTTTGGAACGTCCTACAAATTTG-TGGGACAATA
AATGCAAACAA-TGATGAGAATTTAATGCATACATTACTGTTTTATTTTG
TC-TACGACCATACCACGTTGAAAGCACGA-
>KR080175_M_sp
NNNNNNNNNNGGAGACGGCCTGGGAATCCCAGGTGTTGTAGACAA-----
-TTTTTGCTC------------------------------AGTTTTCATT
AGTTCAAAGCGTTTAGATGCATTT--------------------------
--------TTGTTTTCAACAACA------TTAGTAACCCGTTGATATCTG
AATGCACGACGATGATATGTGAAAAGTGGTGGAATGATCGCCGGTTTAAT
TACCCAAGTTTGAGGTAATTGAATGTTTCGGCCCAGAGTTTCTAGCTGCT
GTGGCTTGAAGTAAAATTTTGGAACGTCCTGCAAATTTG-CGGGACAACA
GAT-----CAAGTCAAACGAGTTTGATGTATACATTACTGTTTCACCATG
TC-TACGACCATACCACGTTGAAAGCACGA-
>KR080179_Loa_loa
TACTTGGATCGGAGACGGCCTGGGAATCTCAGGTGTTGTAGACAA-----
-TTTTTGA--------AATTTTGCGC-TTGTGAAGGTATTAAAGCGATAA
AATGATGAGAATTTAGTGTATGGA--------------------------
--------TTGTTTTTGCACGCA--------TGGGAACCGATGATTATTG
AATGCACGACAATGATATGAAAATGATGAAGTTAGATTTGACGGTTTAAT
TACCCAAGTTTGAGGTAATTGAATGTTTCGGCCCAGAGTTTC-GGCTACT
GTGGCTTGAAGTAAAATTTTGGAACGTCCTGCAATTTTG-TGGGACAACA
AATG--------TAAC----ATTTAATGTACGCCATCGTATTTGTTGATG
TC-TACGACCACACCACGTTGAAAGCACGA-
